# Supplementary material for: Expression of ENL YEATS domain tumor mutations in nephrogenic or stromal lineage impairs kidney development
Source: Nat Commun. 2025 Mar 14;16:2531. doi: 10.1038/s41467-025-57926-z (PMC11909213; doi:10.1038/s41467-025-57926-z)
Supplement: Supplementary file 3 — Supplementary Data 1-19 [file 41467_2025_57926_MOESM3_ESM.xlsx]

## Sheet: Summary
Supplementary Data list
Supplementary Data 1. Differentially expressed genes (DEGs) identified in E18.5 Six2-ENLT kidneys
Supplementary Data 2. DEGs identified in human Wilms tumor with versus without ENL mutations in TARGET dataset
Supplementary Data 3. Gene ontology (GO) analysis of DEGs identified in E18.5 Six2-ENLT kidneys
Supplementary Data 4. DEGs identified in sorted tdT+ Six2-ENLT1 mutant cells from E14.5 and E18.5 kidneys
Supplementary Data 5. GO analysis of DEGs identified in sorted tdT+ Six2-ENLT1 mutant cells from E14.5 and E18.5 kidneys
Supplementary Data 6. Grouped DEGs identified in sorted tdT+ Six2-ENLT1 mutant cells from E14.5 and E18.5 kidneys
Supplementary Data 7. GO analysis of DEG clusters from sorted tdT+ Six2-ENLT1 mutant cells in E14.5 and E18.5 kidneys
Supplementary Data 8. KEGG analysis of DEGs identified in sorted tdT+ Six2-ENLT1 mutant cells from E14.5 and E18.5 kidneys
Supplementary Data 9. Cell type marker genes in embryonic kidney spatial transcriptomic analysis
Supplementary Data 10. GO analysis of DEGs identified in spatial transcriptomic analysis of Six2-ENLT1 kidneys
Supplementary Data 11. DEGs identified in spatial transcriptomic analysis of Six2-ENLT1 kidneys
Supplementary Data 12. DEGs identified in sorted tdT+ Foxd1-ENLT1 mutant cells from E18.5 kidneys
Supplementary Data 13. GO analysis of DEGs identified in sorted tdT+ Foxd1-ENLT1 mutant cells from E18.5 kidneys
Supplementary Data 14. Comparison of DEGs identified in sorted tdT+ Six2-ENLT1 and Foxd1-ENLT1 mutant cells
Supplementary Data 15. DEGs identified in spatial transcriptomic analysis of Foxd1-ENLT1 kidneys
Supplementary Data 16. GO analysis of DEGs identified in spatial transcriptomic analysis of Foxd1-ENLT1 kidneys
Supplementary Data 17. Oligos used in this study
Supplementary Data 18. Antibodies used in this study
Supplementary Data 19. Gene sets used in GSEA analysis in this study

## Sheet: Supplementary Data 1
Supplementary table 1. Differentially expressed genes (DEGs) identified in E18.5 Six2-ENLT kidneys
Six2-ENLT1_Up				Six2-ENLT1_Down				Six2-ENLT3_Up				Six2-ENLT3_Down
Gene symbol	Log2FC	FDR		Gene symbol	Log2FC	FDR		Gene symbol	Log2FC	FDR		Gene symbol	Log2FC	FDR
Sst	11.1903	5.03690725476653e-220		Nphs2	-3.4363	1.26916155653082e-178		Sst	11.754	4.82051000884641e-247		Nphs2	-3.74515	1.05685849819879e-205
Cnmd	3.86588	7.47943945153048e-123		Slc22a13	-4.23053	7.48479635564533e-145		Hoxb5os	2.1746	5.776933972572e-131		Slc22a13	-4.20909	1.18674982720114e-141
Hoxd12	3.22693	7.14871459360775e-121		Kl	-2.88132	2.61246524206843e-129		Cnmd	3.84329	6.03022024245091e-121		Kl	-2.90026	9.64644790982784e-131
Hoxb5os	2.06583	4.32114584231539e-119		Napsa	-3.01304	4.87236118135901e-114		Sprr2f	2.8285	2.40298942969266e-109		Napsa	-3.16941	3.64669583626093e-124
Sprr2f	2.66454	3.28599042507153e-98		Aadat	-3.38489	1.59612666273471e-99		Hoxa11os	2.02865	1.26793138220422e-83		Fabp3	-2.93202	4.09448451918769e-112
Hoxa11os	2.01124	1.94502411849652e-82		Cubn	-3.41341	3.68806008369235e-99		Ntm	1.66595	7.32659249651385e-83		Cubn	-3.58865	7.39561426660478e-108
Hyal6	6.53137	3.27878893236141e-82		Anpep	-2.75779	1.8427059245389e-97		Oit1	3.02476	6.69319451388336e-80		Aadat	-3.46558	1.54975650749141e-103
Gja8	4.40943	4.34171973741266e-80		Fabp3	-2.68733	9.99223585432582e-97		Hyal6	6.45459	2.50476873729027e-79		Anpep	-2.8347	2.41451432977795e-102
Sprr2g	4.36159	1.19946034272023e-77		Slc39a8	-1.67045	5.85748175334218e-80		Hoxd12	2.56385	3.36058481797859e-79		Alpl	-2.77154	2.00674956208577e-89
Hoxa13	5.68616	1.70506880486936e-76		Aqp1	-2.11138	2.14616910383007e-77		Sprr2g	4.39647	1.62127266204972e-78		Slc27a2	-2.98708	7.2857988158304e-86
Pmaip1	2.46706	9.57407257182034e-72		Alpl	-2.49261	2.22537064976933e-74		Gja8	4.34707	1.02485518337217e-77		Aqp1	-2.1575	1.99325947265761e-80
Oit1	2.81176	5.48101382928294e-70		Susd2	-2.23112	7.14435802840468e-70		Hoxa13	5.44959	2.23330603929495e-70		Susd2	-2.41082	5.67836979863631e-80
Krt80	2.50296	5.48101382928294e-70		Slc27a2	-2.63707	4.52945373100106e-69		Pmaip1	2.3261	5.50860058162052e-64		Slc7a13	-4.22992	6.7060047224143e-76
Defb28	5.11367	2.8333822167742e-69		Rhpn1	-2.48838	1.19045041696969e-68		Defb28	4.92918	2.3468682065129e-63		Rhpn1	-2.56245	1.33625761880041e-71
Ntm	1.41001	4.78564245107402e-60		Hao2	-2.13248	9.13549227315967e-68		Fam135b	4.73118	1.95837719065291e-61		Slc39a8	-1.57734	2.64561735666066e-71
Scgn	6.17871	6.36888118098418e-60		Lrp2	-2.75825	1.054237031023e-67		Krt80	2.36612	9.57255152002353e-61		Plau	-1.59236	4.96934834057501e-68
Cxcl10	3.926	1.00351905142767e-59		Slc7a13	-3.90094	2.42088596798787e-67		Kcna1	4.1392	2.76261472305198e-60		Hao2	-2.10462	6.34746719542942e-66
Plet1	1.78334	1.09773136001452e-59		Plau	-1.5359	1.35860312938389e-63		Hoxa5	2.06352	1.28964651883477e-58		Tkfc	-1.70038	2.24090350773328e-65
Hoxc10	1.2864	1.10813105295973e-56		Gm853	-6.082	1.1985848772498e-59		Plet1	1.73175	1.81236378562625e-56		Gm4450	-2.5889	4.10800365137283e-65
Tmem132b	2.34393	8.14485215804145e-56		Ddn	-2.99868	5.10209492317397e-59		Tmem132b	2.35043	1.03801763472961e-55		Mep1b	-4.09678	3.99972852236541e-63
Kcna1	3.89742	8.43137866081994e-54		Mep1b	-3.85335	3.52528903194689e-57		Hoxb9	1.29933	1.38041578804318e-54		R3hdml	-3.96034	1.29159857223923e-62
March4	6.1735	4.01376752957889e-52		R3hdml	-3.62281	2.37972862082925e-56		March4	6.29039	1.41288319770365e-54		Col4a3	-1.78737	1.18426786209183e-61
Fam135b	4.2184	9.56867720140136e-49		Nphs1	-2.66256	1.3299926822499e-55		Hoxa3	1.90375	4.17472845108298e-54		Lrp2	-2.61437	1.53313443909047e-61
Cnr1	2.89281	6.48021886668377e-48		Gpd1	-1.77416	9.79919661740062e-54		Cdh7	4.58031	7.22592280731578e-52		Gpd1	-1.90336	4.19328659401629e-61
Hoxb9	1.21466	7.2169920124457e-48		Podxl	-1.69373	1.855472565257e-53		Cnr1	2.97552	3.7032882281579e-50		Pcx	-2.34712	9.30598100848225e-61
Syndig1l	8.4209	4.97124781309191e-47		Fads3	-1.56263	1.58097269496989e-51		Syndig1l	8.46923	3.1959134947116e-47		Gm853	-6.07611	2.61398832427831e-58
Dpp10	1.78493	3.39053920427022e-45		Gm4450	-2.26398	3.8840375923102e-51		Cxcl10	3.36436	4.80903693264613e-45		Cyp4a31	-2.60814	6.07492232112548e-58
9530018H14Rik	5.77971	1.2301285821929e-43		Pcx	-2.13279	5.38937786670677e-51		Hoxa6	1.84927	2.78126611020943e-44		Gm19950	-2.70545	6.08564743405774e-58
Gm45671	2.21342	9.67464997044993e-39		Gpc4	-1.21481	1.73825126554521e-50		Crisp1	1.87869	6.91019441173859e-44		Slc22a19	-3.21865	9.64649176579893e-58
Hoxa5	1.65373	1.83861709179823e-38		4931406C07Rik	-1.93786	1.7475088209939e-50		Gfra2	1.66182	1.85058325037792e-40		Gss	-1.54712	1.38578915351824e-57
Ubd	10.5926	2.20152516345269e-37		Gm19950	-2.49184	2.40352955500723e-50		Syt4	2.46391	6.6056562202137e-39		4931406C07Rik	-2.06833	5.28325571715216e-57
Lrrc31	3.88028	1.79432830514936e-36		Gss	-1.41356	9.27995204046204e-49		Gm45671	2.20232	5.51140665108543e-38		Nphs1	-2.69794	9.49674713627142e-57
Cacng5	4.15946	2.8951359013276e-36		Col4a3	-1.56674	2.42581095480859e-48		Dpp10	1.63447	6.87685459938426e-38		Gpc4	-1.2595	4.27117456507842e-54
Hoxa6	1.64414	3.20522347807777e-35		Slc5a8	-2.40851	1.08622814884521e-47		Gsdmc	2.96744	1.17082481647143e-36		Slc5a8	-2.57704	7.03040236307707e-54
Syt4	2.32503	4.98922404628474e-35		Slc22a19	-2.86563	3.14909771886959e-47		Hoxa10	0.980076	1.55363183071094e-36		Ddn	-2.85355	7.43611892911043e-54
Cdh7	3.81099	1.01187291483448e-34		Ranbp3l	-3.14607	5.83046424942254e-47		Hoxc11	1.60991	6.03220899883497e-34		Gm10681	-2.57134	2.62521358938171e-53
Thsd7b	2.00279	5.03697833159324e-34		Etnppl	-4.21189	1.58534589400841e-46		Scrn1	1.40549	1.92109737520846e-33		Ak4	-1.87523	3.32270655091205e-53
Crisp1	1.6231	4.21233666631833e-33		S100g	-1.63721	4.44395164808386e-46		Scgn	4.63118	1.05008240109167e-32		Hnf4a	-1.69206	5.8756187908881e-53
Scara5	2.26246	6.28550189148976e-32		Lzts3	-1.11705	1.84532689179746e-45		9530018H14Rik	5.1218	1.6361165485155e-32		Podxl	-1.68317	6.50971891232368e-53
Nsg2	1.47732	1.02855986583654e-31		Dmgdh	-3.69872	1.11296409384708e-44		Fam129a	1.16349	4.844843729651e-32		Fads3	-1.58336	1.03199031934111e-52
Hoxa10	0.908655	1.72849554191165e-31		Tkfc	-1.37244	1.05724142441998e-43		Thsd7b	1.93192	1.65600623138663e-31		Mme	-1.28774	1.10020367521275e-50
Adgra1	2.46501	4.67945901724602e-30		Mme	-1.18933	1.96831621450208e-43		Lrrc31	3.66903	2.11912325052013e-31		Slc25a13	-1.21246	2.15636849716712e-50
Rhpn2	1.13439	5.56334925544067e-30		Sod3	-3.44043	3.49552972748813e-43		BC030870	3.277	3.8714569752862e-31		Slc6a20b	-4.04654	3.7032882281579e-50
Grem1	1.8763	8.84001027854865e-30		Prodh2	-3.73316	2.7087529720512e-42		Ubd	10.0148	1.71496304339082e-30		Cth	-1.52543	4.99634145108661e-50
Themis3	3.29508	1.65237057333044e-29		Csad	-1.19841	1.07387430054376e-41		Nsg2	1.44448	2.26148313562884e-30		S100g	-1.68432	1.26234928785018e-48
Lingo1	1.92835	1.99071631932059e-29		Fbp1	-3.60772	1.51206595538147e-41		Sytl2	1.01314	5.22721296036519e-30		Etnppl	-4.43942	1.3909723627585e-47
Hoxc11	1.48901	3.1937163792403e-29		Slc23a3	-2.59596	2.19747377004483e-41		Klb	3.38855	5.73061166833427e-30		Lzts3	-1.14054	4.34684456005144e-47
Klb	3.31431	4.24698878910438e-29		Fabp3-ps1	-2.84436	4.93839713792928e-41		Hcn1	3.61938	5.95623977696791e-30		Dmgdh	-3.8506	9.76845726573797e-47
Sytl2	0.992168	8.13626570984505e-29		Gm10681	-2.22334	6.07895787986693e-41		Adgra1	2.45857	8.20666263902911e-30		Slc23a3	-2.80995	3.07113390573839e-46
Fam129a	1.08714	4.43609871141146e-28		Ak4	-1.61959	2.09265123063922e-40		Scara5	2.17593	9.8420312215038e-30		Slc22a6	-2.92735	1.80534860130492e-45
Cldn7	1.00947	2.99088170818854e-27		Cyp4a31	-2.12401	4.86644512303587e-40		Rrad	1.56415	6.03703513756159e-29		Slc7a12	-4.17994	1.11235156873527e-44
Krt75	2.6471	6.33812032286481e-27		Slc12a3	-2.10699	1.48863989275379e-39		Rhpn2	1.10777	1.36741160903383e-28		Abca13	-3.22554	1.24706806962471e-44
Scrn1	1.2524	8.97256797108683e-27		Slc6a20b	-3.4691	2.00998692842086e-39		G6pc2	1.48399	1.34910904931996e-27		Csad	-1.23795	2.53183942089064e-44
Gfra2	1.34065	1.01706252825362e-26		Slc7a12	-3.85411	2.32112085903396e-39		Klf5	1.20954	2.79984164373769e-27		Ranbp3l	-3.02692	8.27640623308655e-44
Lypd1	2.09206	4.27791065356156e-26		Acaa1b	-1.69198	3.28462453847561e-39		Hoxc10	0.882159	4.28024380330847e-27		Cyp51	-1.26133	1.40535242326865e-43
Hcn1	3.31629	2.09046282319128e-25		Hnf4a	-1.43846	7.45912223818284e-39		Lingo1	1.82278	1.86964824915078e-26		Slc1a1	-2.47584	1.69767461331879e-43
Gsdmc	2.43446	3.3418953929226e-25		Pth1r	-1.55386	9.64199380302719e-39		Krt75	2.61915	6.61164285097187e-26		Hmgcs1	-1.17065	7.08285404741715e-43
G6pc2	1.40697	5.62043017600241e-25		Slc22a6	-2.67224	1.06725192183036e-38		Gsdmc2	2.7077	7.59778811350636e-26		Fah	-2.75057	6.73447647071483e-42
Hoxa3	1.27473	7.06726420606461e-25		Pdzk1ip1	-1.21589	1.3360985066714e-37		Cdh8	2.9811	1.57728047085891e-25		Ace	-2.12221	7.96960219042374e-42
Rrad	1.42781	2.71156490226744e-24		Ptpro	-1.84851	1.49984867071683e-37		Olfm4	1.4261	2.395895727077e-25		Pdzk1	-2.20338	8.11755008442374e-42
Barx2	3.04152	3.34305300783042e-24		Tinag	-2.1546	1.91192562956868e-37		Rhou	0.831784	3.56711092443299e-25		Cckar	-3.25012	1.27624947427434e-41
Cd74	2.13507	1.10539386556083e-23		Cth	-1.30643	2.39256124215484e-37		Astn2	1.3705	6.16518206670087e-25		Slc6a13	-1.98256	1.35357622162506e-41
Spink8	1.20772	1.84179362286185e-23		Slc25a13	-1.03648	2.44048221668227e-37		Themis3	3.04079	6.71028463072952e-25		Gatm	-2.40914	2.270593384737e-41
Rgs7	2.73152	3.07598958334615e-23		Synpo	-1.12903	5.66917891686855e-37		Lypd1	2.05131	9.25226153072781e-25		Idh1	-1.49058	4.24432897842561e-41
Olfm4	1.34892	7.99897145173376e-23		Actg2	-2.26307	7.98275603892378e-37		Grem1	1.71667	9.61855382837253e-25		Tinag	-2.27111	4.26456248679681e-41
Trhr	3.42192	8.1524290956726e-23		Fah	-2.53155	2.8951359013276e-36		Bean1	1.54293	1.62285166447113e-24		Acadm	-1.10312	8.30032740737872e-41
Meltf	2.02291	2.01247136320372e-22		Eprn	-2.19245	3.61451630179564e-36		Ryr3	1.90681	4.43888809652919e-24		Slc22a12	-2.45461	1.2889953772495e-40
Gria4	0.801808	5.75922022431703e-22		Gatm	-2.21761	1.50519653907331e-35		Cd74	2.14807	5.59322666682127e-24		Mettl7b	-3.4056	2.25406981230168e-40
Cxcl16	1.39158	1.97072450193637e-21		Pdzk1	-2.01444	1.96088757116864e-35		Bmf	0.844701	6.18835322968769e-24		Fabp3-ps1	-2.846	6.08197296591638e-40
Pcdh10	2.37391	2.01526122872902e-21		Acadm	-1.02121	3.73263135017367e-35		Gm14204	2.59186	1.72641884480967e-23		Ptpro	-1.90376	1.29633160347915e-39
BC030870	2.72798	2.48491587598365e-21		Slc1a1	-2.1769	1.16378397683331e-34		Capn13	2.77067	1.77629590718977e-23		Slc34a1	-3.03359	1.99115383156821e-39
Rhou	0.762386	2.9394693165737e-21		Slc39a5	-1.59073	4.0218043813557e-34		Cldn7	0.930868	2.74714908193686e-23		Sod3	-3.25387	2.39514899592584e-39
Brinp2	2.55054	3.02333718860357e-21		Ggt1	-1.91695	7.03650220318153e-34		Tff2	3.16962	2.79311099169557e-23		Slc39a5	-1.71897	2.48179419395507e-39
Emp2	0.754904	3.81916427061775e-21		Slc6a13	-1.7722	7.65548606542185e-34		Cacng5	3.39533	2.98287560440545e-23		Slc12a3	-2.0846	8.06255909699014e-39
Bean1	1.41292	1.05580817161206e-20		Tmem37	-1.6168	4.21233666631833e-33		Cxcl16	1.45114	3.18833451470065e-23		Mep1a	-1.50998	2.68134282151672e-38
Nefl	2.42041	1.35219131218801e-20		Tmigd1	-3.61883	5.21520399668522e-33		Tesc	1.21799	3.22555791045394e-23		Fbp1	-3.42666	3.29534395477198e-38
Tff2	2.94033	2.09453836483106e-20		Aldh1l1	-1.81144	1.8047423502087e-32		Lrfn5	2.42056	3.47467926329642e-23		Plscr2	-1.64227	7.10579524419306e-38
Gsdmc2	2.34359	5.94623769658958e-20		Cndp1	-1.89632	1.81417539672464e-32		Pcdh8	2.41932	1.06464292705076e-22		Pdzk1ip1	-1.21824	1.00828859085922e-37
Irf6	0.791745	5.96402936925328e-20		Slc22a12	-2.15971	2.75123695854485e-32		Nefl	2.55086	1.09248359148598e-22		Ugt3a2	-4.98645	1.66166983661952e-37
Tmem132c	1.48233	5.96402936925328e-20		Mep1a	-1.38074	3.07312962231729e-32		Gsdmc3	2.76967	2.11722548818591e-22		Ggt1	-2.01745	2.60578723816326e-37
Capn13	2.53532	6.687752046726e-20		Abca13	-2.65835	5.90847362068786e-32		Spink8	1.17421	3.61682848672311e-22		Slc22a28	-4.58223	3.73858349625595e-37
Gm14204	2.35867	1.10238960344925e-19		Bhmt2	-3.61028	6.43884316385957e-32		Hoxb3	0.978071	3.88591079262853e-22		Glyctk	-1.93264	4.83604233377119e-37
Tacr1	2.00262	1.28577254879733e-19		Slc6a18	-2.53607	7.1450895514299e-32		Pcdh10	2.42685	4.11056994412671e-22		Eprn	-2.23563	5.02546262424929e-37
Slitrk2	1.65415	1.30552696619135e-19		Mettl7b	-2.92675	7.24510618555456e-32		Flrt2	0.825169	6.43646993190879e-22		Slc22a22	-4.48739	1.759612177332e-36
Bmf	0.761812	1.46324651875453e-19		Fxyd2	-1.83784	7.34216908094586e-32		Otulinl	1.21681	8.61568601981961e-22		Prodh2	-3.40999	1.86131684876633e-36
Hoxa11	1.08968	4.54864597027538e-19		Sema3g	-1.04381	1.27884737089585e-31		Cldn11	0.813505	1.52545128848226e-21		Ugt3a1	-5.34753	3.46358919020206e-36
Pcdh8	2.16456	1.61502426780247e-18		Bdh2	-1.58048	1.36592753144295e-31		Brinp2	2.57917	2.18671307417225e-21		Synpo	-1.11588	4.36557204351098e-36
Sfrp2	1.05116	1.66306532385995e-18		Cyp51	-1.06684	1.40078222501357e-31		Gsdmc4	2.8249	2.95769293295592e-21		Slc6a15	-1.84411	6.05485103992263e-36
Astn2	1.15706	5.66949893185108e-18		Hsd17b2	-2.5064	1.91988964092991e-31		Gria4	0.780815	7.20652758934181e-21		Acaa1b	-1.6202	8.24471053879594e-36
Col17a1	1.84358	7.52695452153877e-18		Ugt3a2	-4.37102	1.99352045530518e-31		Gm10591	1.99556	8.47950851966357e-21		Bdh2	-1.69012	1.24672029389909e-35
Klf5	0.970904	8.20178286336175e-18		Slc34a1	-2.66314	2.28830463517823e-31		Slitrk2	1.70804	1.11854023526022e-20		Xylb	-1.80073	1.76888155383684e-35
Ryr3	1.61706	1.22732408176137e-17		Umod	-1.87218	2.6014862439228e-31		Npb	1.77061	2.77801587884096e-20		Bhmt2	-3.85419	2.58434805950949e-35
Clstn2	1.22951	1.26758351115276e-17		Slc22a28	-4.01771	2.93250687910388e-31		Meltf	1.90849	4.94348569109419e-20		Cldn19	-1.27629	3.36874009886444e-35
Grin3a	1.30104	3.88237201298816e-17		Slc6a15	-1.70319	2.9616360862657e-31		Fcgbp	1.85749	5.09932200018671e-20		Slc6a18	-2.65678	1.10086460723793e-34
Cntnap2	1.25597	1.05087723518278e-16		Slc22a22	-4.01181	3.01019561049895e-31		Cldn3	2.17394	7.42897426352805e-20		Cndp1	-1.9687	1.59865260160355e-34
Gm36660	1.72577	1.08180437208077e-16		Pcca	-1.43011	7.77992828282523e-31		Hoxb5	1.16005	1.18935617250835e-19		Fbxo40	-2.68637	2.13488428167686e-34
Card11	2.65459	1.32827984001799e-16		Paqr9	-2.75605	1.28653312464949e-30		Emp2	0.725115	1.49970725002134e-19		Dusp14	-1.54813	4.53123057106533e-34
Tacstd2	1.18351	1.40877327049801e-16		Dusp14	-1.43901	6.03999940414435e-30		E330013P04Rik	1.38381	1.73336704461967e-19		A4gnt	-4.13078	5.13022592644097e-33
Gsdmc3	2.33663	1.48596491712394e-16		Cyp27b1	-4.29345	1.67901211365873e-29		Trhr	3.18173	2.19214803038886e-19		Hsd17b2	-2.58671	7.80244598966854e-33
E330013P04Rik	1.26347	2.21247829571422e-16		Ugt3a1	-3.86522	4.66173549564009e-29		Sorcs3	1.60527	4.49326599581638e-19		Acsm2	-3.39632	9.70076339615122e-33
Gprc5a	1.06398	2.54365363564523e-16		Slc23a1	-2.06861	5.13402074967167e-29		Cntnap2	1.34444	5.07595416300866e-19		Pcca	-1.47444	1.49318380929179e-32
F2rl1	0.778305	8.73723087479097e-16		Cckar	-2.60248	6.58375846756035e-29		Tacstd2	1.26067	9.85280201306216e-19		Hykk	-1.65747	1.80798778823299e-32
Cdh8	2.27556	1.34738452261527e-15		Lactb2	-1.85189	6.65469260260226e-29		Clstn2	1.25183	3.00617977093699e-18		Rida	-1.43008	3.81553075012373e-32
Nt5dc3	1.0051	1.42286226294913e-15		Slc9a3r1	-0.938874	6.91166764668628e-29		Hoxa11	1.05601	5.39632346440407e-18		Tmigd1	-3.57595	4.45772259783398e-32
Il1rn	2.04039	1.9220829870039e-15		Sostdc1	-1.66457	1.32231401750426e-28		Slc17a8	1.54318	5.66813014074572e-18		Slc52a3	-1.52728	5.51974875609961e-32
Wnt10b	3.83271	2.859043591442e-15		Rida	-1.34402	1.4397864544641e-28		Barx2	2.60822	6.90858261738361e-18		Hsd3b4	-2.41868	6.69715642845029e-32
Abi3bp	1.10315	5.09735052367597e-15		Nceh1	-1.0916	1.56533784266268e-28		Igf1	0.812465	7.20464381438715e-18		Cndp2	-1.25911	7.51027282384094e-32
Gm10591	1.67329	5.48967308152206e-15		Slc22a13b-ps	-3.58843	2.14977460135955e-28		Jun	1.00182	8.55245660031113e-18		ENSMUSG00000117422	-2.37547	1.38457952200359e-31
Gsdmc4	2.30901	7.70507136456499e-15		Sfxn2	-1.07024	2.45629775522971e-28		Ccl21a	1.78281	1.06453176408815e-17		Actg2	-2.08563	1.44843925532814e-31
Otulinl	0.994095	9.16722081837314e-15		Idh1	-1.22502	3.17704214239825e-28		Smoc2	0.664392	1.36313388602245e-17		Spock2	-1.1657	1.81516176912824e-31
Flrt2	0.672947	9.31577639492073e-15		Fbxo40	-2.35161	6.0118140498118e-28		Fgf13	1.22129	1.37843141197213e-17		Adra2b	-2.03236	2.19953833493888e-31
Siah3	1.96765	1.36199903827815e-14		Aqp6	-2.79558	6.78674451085495e-28		Wnt10b	4.16812	1.95217820496763e-17		Pth1r	-1.38856	2.51769379546848e-31
Alox15	1.37728	1.66069045868573e-14		Vnn1	-2.23431	7.34540171443421e-28		Gm53	1.14863	2.17487016028034e-17		Paqr9	-2.78978	3.2253840620247e-31
Fam83e	2.35106	1.78099523730196e-14		Slc33a1	-1.03231	1.90518148687122e-27		Fam83e	2.57725	3.02351620022539e-17		Slc23a1	-2.14906	3.8714569752862e-31
Tesc	0.950778	2.21338676074965e-14		Plscr2	-1.38358	1.97658797522384e-27		Nrp2	0.965434	3.53637460961102e-17		Aldob	-2.2888	1.0771264597233e-30
Gdf11	0.599084	2.84998867303979e-14		Gm15638	-2.90495	2.23355323017731e-27		Hoxc9	1.04132	5.07461580825859e-17		Tmem174	-1.96923	1.59247439897051e-30
Slc9a4	1.40908	3.24429773075012e-14		F10	-3.08808	2.43257837198888e-27		Alox15	1.49925	5.36944706437783e-17		Slc10a2	-2.30845	1.59446471575978e-30
Cldn23	2.17403	3.88167533905574e-14		Hykk	-1.51183	2.47985301712086e-27		Camk1d	1.03666	5.84284659181619e-17		Aldh1l1	-1.74184	3.63602502427815e-30
Ptchd1	1.6392	5.30377007804706e-14		A4gnt	-3.57002	3.1409355538502e-27		Bmp3	0.936703	6.67627102202928e-17		Gclm	-1.18262	3.888859205851e-30
Sorcs3	1.36468	5.42252042826542e-14		Bdh1	-1.40783	3.2818091537977e-27		Tacr1	1.86812	8.16950282012852e-17		Umod	-1.83238	4.52720260481181e-30
Btnl10	2.91445	5.83654262422648e-14		Cndp2	-1.15655	4.72608361453308e-27		Foxa1	1.25298	9.1217251344692e-17		Fxyd2	-1.77747	5.22721296036519e-30
Skap1	1.25239	6.07790220938477e-14		Nat8f1	-2.71429	1.0024858168524e-26		Cldn23	2.38613	9.29312042534983e-17		Tmem37	-1.53089	8.8801307905832e-30
Sv2b	1.84664	6.1831503757009e-14		Glyat	-1.6518	1.22502053529481e-26		Sez6l	2.08545	1.01149718234706e-16		Lactb2	-1.87035	1.76684716208737e-29
Fgf13	1.07143	1.08737726374567e-13		Enpp2	-0.925637	3.01532310653453e-26		Kirrel3	1.3331	2.82398558473699e-16		Vnn1	-2.32431	1.82846699343974e-29
Hoxc9	0.928364	1.1463257299924e-13		Tmem174	-1.81154	3.88583901570015e-26		Tmod2	0.696987	3.07406777602462e-16		Gm16010	-2.649	3.52081899572514e-29
Sgpp2	0.795775	1.21931731995933e-13		Cyp2d26	-1.74238	5.14029232163222e-26		Lum	0.699931	3.50640209807982e-16		Slc33a1	-1.06212	7.03646745379273e-29
Trim2	0.605534	1.48092976755234e-13		Adra2b	-1.83033	5.48888004916436e-26		Abi3bp	1.14714	3.58133211818015e-16		Cyp2d26	-1.83474	1.19652345302847e-28
Apela	1.09237	1.90168334007808e-13		6530402F18Rik	-2.18848	8.88249935987053e-26		Plxna2	0.688129	3.65424452280659e-16		Hgd	-3.70278	1.36473811180491e-28
Foxq1	0.885155	2.04036080515265e-13		Gja3	-2.37143	8.88249935987053e-26		Il1rn	2.09189	4.54055819751339e-16		Nat8f1	-2.80835	2.25291726571339e-28
Ccl21a	1.53861	2.05766665987016e-13		Aspa	-2.54815	1.5823607485011e-25		Guca2a	1.52913	4.59696166518373e-16		Aspa	-2.70352	2.54042859213739e-28
Bhlhe41	1.45012	2.30330122085926e-13		Hgd	-3.42486	2.18795735778991e-25		Tmem132c	1.32031	6.00406642815665e-16		Cyp2j5	-2.78537	3.04007960800112e-28
Khdrbs2	1.1249	2.4119052406112e-13		Aldob	-2.05284	3.92831318017671e-25		Sprr1a	0.907214	7.02547261962686e-16		Enpp2	-0.955845	6.22814226148277e-28
Dmrta1	2.47847	2.83364926057208e-13		Fgf1	-1.6376	6.79280823538584e-25		Grin3a	1.25224	7.48671531189299e-16		Slc17a3	-3.57955	8.32045268182404e-28
Grm4	1.20175	3.25248637383763e-13		Gclm	-1.06836	8.15284933546343e-25		Col23a1	1.06263	1.01589422247719e-15		Lrpap1	-0.884168	1.07775850749373e-27
Mkrn2os	1.22361	4.1981217984473e-13		Cltrn	-2.1481	1.18824915606298e-24		Matn2	0.720849	1.20758460600171e-15		Gk	-1.26218	1.16483524374677e-27
Cldn4	1.03216	4.20406709453172e-13		Hmgcs1	-0.878672	1.41550161606473e-24		Gm27817	2.63454	1.29362843185791e-15		Ddah1	-0.847747	1.33243274022867e-27
Lrfn5	1.77264	4.68497964985972e-13		Xylb	-1.47323	2.40850245841649e-24		Apela	1.18032	1.34207876148694e-15		Dhcr24	-0.808982	4.19026306027068e-27
Fcgbp	1.48049	4.99783121773234e-13		Cldn19	-1.05114	2.53286191012571e-24		Mrc1	0.78521	1.79685502473677e-15		Ugt1a2	-3.62218	5.99939830048726e-27
Gm16332	0.658551	6.11264504775754e-13		Sardh	-0.804877	3.23204853045671e-24		Ms4a7	1.54146	6.49997777854954e-15		Veph1	-0.991712	7.71333205485059e-27
F3	0.878123	6.51802019732491e-13		AI314278	-2.52304	3.24115283178701e-24		F3	0.947514	6.53040537037921e-15		Serpinf2	-3.32581	8.03138660518678e-27
Cldn11	0.623591	6.8155979225687e-13		Ptprq	-3.00958	4.309753127723e-24		C7	1.88542	7.3410505490378e-15		Clcn5	-0.824464	1.18276956936139e-26
Gucy2c	3.4917	8.73469340801474e-13		Tst	-1.1845	5.73788918639061e-24		Id4	0.659805	8.45803779588799e-15		Nceh1	-1.05034	1.86964824915078e-26
Gm35853	1.84402	1.08135083234923e-12		Gm5424	-2.75833	5.91708629409189e-24		Hoxb6	0.802868	1.12756357945114e-14		Bdh1	-1.38171	3.77849609786386e-26
H2-Aa	1.809	1.12759227938722e-12		Fmo1	-1.511	6.95811125988241e-24		Snai2	0.890143	1.14201790840667e-14		Habp2	-0.973061	4.03279011013805e-26
Gabrp	1.01934	1.20931463008488e-12		Lrpap1	-0.8165	9.84159814816516e-24		Plekha6	0.711608	1.41318047335764e-14		Eps8l2	-1.03988	4.14367133474483e-26
Chst13	1.48078	1.43212754096782e-12		Shank2	-1.03199	1.13981035323704e-23		Foxq1	0.923458	1.50463726984458e-14		Sardh	-0.836736	4.65062539310135e-26
Atp4a	1.31127	1.55108899751e-12		Ace	-1.56216	1.18171749493042e-23		1190002N15Rik	0.586023	1.53949600107283e-14		Slc22a2	-2.42439	5.1243642406158e-26
Bcl2l14	1.15632	1.57224047648523e-12		Ass1	-2.78139	1.34280668980673e-23		Gdf11	0.604551	1.57862235982903e-14		Cr2	-2.45175	5.83216034601241e-26
Grid1	1.48498	1.76026249698704e-12		Atp6v1g3	-1.52648	2.37230510538648e-23		Slc9a4	1.42773	1.6537541957682e-14		Fmo1	-1.57613	7.24757348162132e-26
Creb5	1.14955	1.82899890137503e-12		Glyctk	-1.49434	2.84760299304656e-23		Creb5	1.24413	1.74728718889666e-14		Sema3g	-0.938722	9.57827511342694e-26
Lrrn3	1.10903	2.1691908095237e-12		Esrrb	-2.53617	3.73141558012155e-23		Bhlhe41	1.51926	1.76218910791837e-14		Gm5424	-2.87198	1.01153955461985e-25
Slc17a8	1.26387	2.44962888573592e-12		Ttc36	-1.7923	5.0642677460169e-23		Bcl2l14	1.24077	2.49266361188698e-14		Dleu7	-2.22849	1.33889951386591e-25
Elf3	0.744495	2.53165739470776e-12		Gm16010	-2.31411	5.79571042759157e-23		Mmrn1	1.48121	2.56344570175622e-14		Cltrn	-2.18704	1.62141990728569e-25
Slc5a7	2.70677	2.59309988948817e-12		Elovl2	-1.10858	9.13841744470825e-23		Hoxa9	0.819052	4.39096199137834e-14		Slco1a6	-2.55391	2.0228099041945e-25
Irf4	1.87161	2.66723491644014e-12		Aldh4a1	-1.25287	9.34759369556446e-23		Ppfia4	1.01039	4.62847540565222e-14		Itgb8	-1.53385	3.12347525008324e-25
Plekha6	0.648572	3.3452428552907e-12		Abat	-0.941665	9.68255348166049e-23		Col25a1	0.990405	5.78568709259143e-14		Esrrb	-2.68211	3.29695230625799e-25
Gm27817	2.31693	3.62413326130257e-12		Acot4	-1.77461	1.60757708011108e-22		Elfn2	1.56648	5.98203584536461e-14		Tst	-1.2151	4.35071378623254e-25
Mrc1	0.691449	3.9437829142353e-12		Hsd3b4	-1.96199	1.77306744852707e-22		Siah3	1.93825	5.98268604476311e-14		Sfxn2	-1.00596	4.69473882071378e-25
Bmper	0.821556	3.95332914491693e-12		Cr2	-2.23538	1.88057815513386e-22		Irf4	2.00597	6.5811027174514e-14		Gsr	-1.05018	4.74376884012012e-25
Guca2a	1.31526	4.33071015717628e-12		Spock2	-0.977093	2.12375530291252e-22		Aqp5	1.38203	6.74926050314196e-14		Cldn2	-2.12642	5.38860431722643e-25
Kcnj5	1.14816	8.26481351713042e-12		Slc22a8	-2.32886	2.69725544239296e-22		Slc32a1	2.31315	8.58793007621626e-14		Cyp2j11	-1.49617	5.38860431722643e-25
Neurl3	0.646281	9.38307255807833e-12		Aqp2	-1.84772	3.28360004920952e-22		Ntrk3	1.0469	8.96464662610953e-14		Gja3	-2.32704	1.35241879512177e-24
Ocln	0.668948	9.38888217406321e-12		Dcxr	-1.39873	4.25328219596369e-22		Col17a1	1.61716	9.37962179924659e-14		Ptprq	-3.11917	1.54302408400866e-24
Cldn3	1.62433	1.25087154665765e-11		Dleu7	-2.00795	4.56717920317897e-22		Gm16332	0.679435	9.49673852446365e-14		Gm15638	-2.74729	1.80140706389661e-24
Neto2	0.629245	1.8943328976456e-11		Klf15	-1.41346	4.63107281204483e-22		Fibin	0.708439	9.8763482194414e-14		Slc6a12	-2.81476	2.25041114039855e-24
Hoxaas3	1.51657	3.50367838133884e-11		P3h2	-0.954541	6.12668713780246e-22		Cbln2	2.08968	1.09667611475713e-13		AI314278	-2.556	2.25590201059201e-24
Bmp3	0.753814	3.70576238854539e-11		Mrgprf	-2.12904	6.61743718009479e-22		Lrrn2	1.22497	1.13839038168037e-13		Entpd5	-1.30839	2.53223594198062e-24
Muc1	0.733733	3.78684119557029e-11		Gsr	-0.979279	6.63589716393092e-22		Trim2	0.603488	1.64003975213419e-13		Elovl2	-1.14534	3.40540899057616e-24
Chmp4c	0.767545	5.16935442559845e-11		Slc52a3	-1.23897	1.01419891265e-21		Card11	2.42525	1.70073679151798e-13		Slc22a13b-ps	-3.24234	4.76486923617265e-24
Hoxd10	0.607026	7.60429331832053e-11		Ddah1	-0.747985	1.12984773067707e-21		Dmkn	2.02031	1.84328024539062e-13		Pter	-1.02145	8.38523611281226e-24
Pik3r1	0.601443	8.05655834527307e-11		Acsm2	-2.67014	1.19804039798636e-21		Hoxaas3	1.67427	1.89838493326284e-13		Bpnt1	-0.943438	1.15623683133716e-23
Sez6l	1.64199	9.30999918382984e-11		Thsd7a	-1.2476	1.41108566984512e-21		Khdrbs2	1.13443	1.92269181931053e-13		Akr1d1	-4.11623	1.62364421814847e-23
Hoxc6	0.830008	1.06188686829387e-10		Akr1d1	-3.74813	1.4946508539377e-21		Gprc5a	0.960411	2.02345543801575e-13		Aqp6	-2.52961	2.00412836088249e-23
Jun	0.766831	1.11219944333942e-10		Slc17a3	-3.05123	2.95959399684124e-21		Dchs2	1.5706	2.15152273958663e-13		Glyat	-1.54115	2.41903590904004e-23
Tmprss4	1.96689	1.75629625296081e-10		Ugt1a2	-3.14205	3.12166635479175e-21		Hoxc4	1.03764	2.46090167324293e-13		Ass1	-2.74813	3.61695943800341e-23
Cntn4	1.01161	2.60120470702334e-10		Chpt1	-1.40638	4.45094734153999e-21		Sfrp2	0.8808	2.87712997608399e-13		Ttc36	-1.79915	3.6641698282131e-23
L3mbtl4	1.78373	2.99461087430487e-10		Gcdh	-0.942641	8.09376420831517e-21		Gm36660	1.53689	3.07914458412991e-13		Kif21a	-0.874497	4.15862104769871e-23
Nrp2	0.734345	3.3839998745968e-10		Gk	-1.08744	8.73478509089326e-21		Cacna1d	0.788563	3.38436624542127e-13		Tdrd5	-3.35443	5.23960253403284e-23
Hpgds	0.951223	3.49224241724539e-10		Slc22a2	-2.13369	1.15044051865524e-20		Grm8	2.20845	3.43868597955904e-13		Stard4	-0.710278	5.56902053365589e-23
Chsy3	1.19297	3.87535938589343e-10		Fam213a	-0.814221	1.17925446788818e-20		5330417C22Rik	1.6784	4.58306958103153e-13		Abat	-0.939447	1.20852194529916e-22
Adra2a	0.961255	4.68371862728582e-10		Pitx2	-1.7556	1.44015927788665e-20		Skap1	1.21112	4.82645103452685e-13		Cpb2	-1.57146	1.29389125152771e-22
Snai2	0.728623	5.15560874513793e-10		Eps8l2	-0.91434	1.77754580230073e-20		Hoxc8	0.930409	4.89322687129284e-13		Fam213a	-0.853456	1.44264103843995e-22
Myrip	2.01702	6.30302649836388e-10		Retreg1	-0.964095	1.94409722384448e-20		Grm4	1.1906	5.86203941373334e-13		Acot4	-1.77587	1.66774708206017e-22
Vnn3	1.93349	8.33514490639616e-10		Kif21a	-0.818806	2.27314674211402e-20		Chsy3	1.35305	7.88533141001861e-13		Dao	-1.312	1.82650656157642e-22
Ptgds	1.64702	8.53815899226788e-10		Clcn5	-0.715892	2.85820647503828e-20		Fam19a2	1.16822	8.68954929652117e-13		Slc17a1	-4.33719	2.2288500475797e-22
Gm35439	1.69948	1.64286616103583e-09		Hsd3b6	-2.86211	4.27838555267268e-20		Sgpp2	0.767137	9.14586918139181e-13		Slc16a12	-1.41091	2.3729868779799e-22
Fibcd1	1.03836	1.66090535925127e-09		Akr1c21	-2.46889	4.56795408262793e-20		Klf12	0.701298	9.61409130699891e-13		Colq	-2.90151	2.47926851401236e-22
Vcam1	0.718993	1.7884592447988e-09		Ache	-1.85455	5.10358793487999e-20		Stab2	1.70295	9.90050606089258e-13		Vwce	-1.99416	2.76260545592686e-22
Mmrn1	1.18803	1.83191956712357e-09		Entpd5	-1.18183	5.32925977344303e-20		Gpr165	2.06224	1.06176816621652e-12		Rcan1	-0.997522	2.83043380428501e-22
Sema3a	0.592611	1.87611620571881e-09		Cldn2	-1.87783	7.15778853100246e-20		Negr1	0.659946	1.11807202140307e-12		Slc22a8	-2.32206	3.1830297812994e-22
C7	1.48391	1.95771833766798e-09		Smtnl2	-0.752529	1.05202276425049e-19		Sv2b	1.75359	1.15965165929661e-12		Fgf1	-1.5391	3.84016296419574e-22
Hotair	1.87684	2.14608340904678e-09		Slco1a6	-2.20879	1.10828804680057e-19		Chst13	1.48552	1.36968241064722e-12		Hsd3b2	-3.44285	4.07766920357075e-22
Cbln2	1.71094	2.1723986606452e-09		Cyp2j5	-2.2588	1.88252538895929e-19		Atp4a	1.31276	1.39323992290565e-12		Gm19211	-2.68673	5.73132487047023e-22
Krt19	0.811714	2.19754637110303e-09		Rdh19	-3.05618	2.28113609252882e-19		Sned1	0.795762	1.43296066188938e-12		Acsm5	-3.71226	6.18860929973631e-22
Nrxn1	1.08459	2.21064068458981e-09		Acy1	-1.48715	3.41345283414027e-19		Epha3	0.717211	1.69621008156463e-12		Sostdc1	-1.43995	8.03001830577097e-22
Mmp15	0.72381	2.23899656541418e-09		Aadac	-1.69411	3.80274445763536e-19		Cldn4	1.00357	1.76139062085106e-12		Aldh4a1	-1.22159	1.01181183795184e-21
Ppfia4	0.815792	2.31044279188315e-09		Ntng2	-2.93933	4.06516341711769e-19		Sphk1	1.14669	1.78171580199925e-12		Cyp27b1	-3.5268	1.45324388231853e-21
Ryr2	1.40966	2.34472727800922e-09		Pter	-0.910186	4.50840341654714e-19		C4bp	1.27815	2.20408893182427e-12		Sord	-2.23397	2.82239893080099e-21
Aoc1	0.940717	2.52658546413985e-09		Mfsd4b1	-2.66059	6.00419395529432e-19		Nefm	1.68125	2.37637891945803e-12		Cgref1	-1.97109	2.86550036772157e-21
Tmem236	2.36775	2.80594818761371e-09		Gsta2	-2.37533	6.44237216017012e-19		Fbxo32	0.930629	2.59706677346595e-12		Chpt1	-1.40896	3.33527794374104e-21
Ptprc	0.65973	3.24935122589295e-09		Cbr1	-1.06222	8.97649389330523e-19		Lrrn3	1.10596	2.75467627072041e-12		Cp	-1.77931	3.47391145256988e-21
Hoxb3	0.619306	3.31955922483115e-09		Slc17a1	-3.88656	9.15812461156181e-19		Vwa5b1	1.88667	2.89848945968403e-12		Tyw3	-2.10228	3.84754396932981e-21
Ms4a7	1.19133	3.61446708138746e-09		Tyw3	-1.97105	9.15812461156181e-19		Tmprss4	2.13964	3.34384653709714e-12		Spp2	-4.01843	4.05321108150391e-21
Mmp13	1.64807	3.92362670297465e-09		Slc13a3	-3.80741	1.10377384824221e-18		Hoxc6	0.887724	3.46899381421726e-12		F10	-2.64868	4.36304391286489e-21
Elfn1	1.47041	4.53646935027908e-09		Fa2h	-2.35694	1.12070568359572e-18		Junb	1.40428	3.74763710227808e-12		Rab3ip	-0.673436	5.05690278707521e-21
Kcna6	0.839786	4.64432407608219e-09		Sord	-2.08108	1.13974644083482e-18		Elf3	0.735039	4.73363000459009e-12		Itgb6	-1.34647	5.92973244815003e-21
Tmem100	0.765441	4.70165946233112e-09		Spp1	-1.17215	1.23180746025616e-18		Nt5dc3	0.877826	4.76395995307545e-12		Slc22a27	-3.39616	6.36807646940126e-21
Hoxb2	0.857813	5.57601845143912e-09		Slc22a27	-3.15833	1.28742567734816e-18		Mkrn2os	1.16193	1.0438728361557e-11		Abcc2	-2.0137	7.03040419335219e-21
Cacna1d	0.643823	5.64579865466414e-09		Atp6v0a4	-1.32374	1.38951266364773e-18		Rab44	2.07585	1.07776011728567e-11		Gm10639	-2.43049	9.30836463524816e-21
Igdcc4	0.59039	5.70331911940266e-09		Afm	-1.81829	1.71426354042391e-18		Grin2b	2.21721	1.14764190195996e-11		Acot3	-2.88816	9.87392823390828e-21
Cx3cr1	0.788426	5.90116346023763e-09		Acsm5	-3.32371	1.87485062108718e-18		Ccdc184	1.54774	1.26750032956046e-11		Slc12a1	-1.08825	1.04148322305878e-20
Wnt4	0.760094	5.94845692211873e-09		Tdrd5	-2.88826	3.72204057964552e-18		Nrxn1	1.21369	1.3122075855823e-11		Gm44120	-1.2998	1.08620688515433e-20
Fer1l6	1.61926	6.43904073289348e-09		Adhfe1	-1.66916	3.73133180791384e-18		Samd14	0.670979	1.34638207995697e-11		Trim63	-1.94656	1.19145373518281e-20
Tmem132d	1.16971	7.19780618394935e-09		Itgb6	-1.24886	3.75258585406614e-18		Slc26a7	0.911619	1.41821301625402e-11		Acss2	-1.20331	1.23192833470349e-20
Capn5	0.582939	8.02776686848866e-09		Gm10639	-2.25534	3.90217420987203e-18		Scn3a	1.69034	2.19041933948227e-11		Sgk2	-1.88557	1.63240602864141e-20
Nefm	1.39875	9.19974820976836e-09		Rapgef3	-0.94632	4.00583382870067e-18		Megf11	1.17896	2.20154339808683e-11		Aco1	-0.67792	2.06821211876739e-20
Hoxc8	0.753659	9.68192216807354e-09		Slc4a11	-2.02421	5.01472660749782e-18		Kctd12	0.733524	2.81752651262248e-11		Rdh19	-3.14478	2.21616136694487e-20
Slc44a5	1.12617	1.05794470939901e-08		Slc6a12	-2.24256	5.93590314548521e-18		C1qc	1.20606	3.05921924085376e-11		Retreg1	-0.960672	2.64799658357502e-20
Adgre1	0.87209	1.06309723251847e-08		Sept4	-0.903186	6.16460096201594e-18		Vnn3	2.07403	3.51054403681412e-11		Aldh6a1	-1.16066	2.71328846064909e-20
Hoxa9	0.635403	1.06325714862382e-08		Adamts16	-1.28481	7.30548289322445e-18		Grid1	1.39645	3.56923111603021e-11		Cited1	-1.7481	2.75026324487479e-20
Plet1os	1.6147	1.14442587007589e-08		Acmsd	-4.43009	8.34866446570875e-18		H2-Aa	1.68753	3.64830364748576e-11		Akr1c21	-2.50516	2.91002585617868e-20
Cntn3	0.900103	1.171617810749e-08		Slc16a5	-1.16941	8.87375344288938e-18		Krt19	0.886813	3.84362450997893e-11		Gsta2	-2.45945	3.42691624245585e-20
Defb25	1.45662	1.19788128835993e-08		Susd3	-1.63697	1.0301899736298e-17		Adamts19	1.18714	4.06444814617529e-11		Susd3	-1.75776	3.58208316261951e-20
Vwa5b1	1.57061	1.24082436852783e-08		Fgfbp1	-1.59498	1.44660080037122e-17		Irf6	0.581242	4.85436429580534e-11		P3h2	-0.911675	4.76761991891096e-20
Klkb1	2.22756	1.25341093501552e-08		Myh11	-1.13251	1.48455549631736e-17		Edaradd	0.811586	5.59062416661133e-11		Thsd7a	-1.19953	5.11628645898547e-20
Ccdc184	1.31699	1.32039379970029e-08		Thnsl2	-1.44568	1.48934512017748e-17		Tmem100	0.846436	5.74860779374536e-11		Aadac	-1.73414	5.40308711705405e-20
C4bp	1.05155	1.41957663053459e-08		Cgref1	-1.77014	1.63175236918017e-17		F2rl1	0.641187	6.16631784095047e-11		Sept4	-0.954899	6.74858158729388e-20
Tnni1	1.21256	1.50825730110434e-08		Rcan1	-0.877545	1.79744096219642e-17		Mmp15	0.783082	6.2175657107349e-11		Hsd3b6	-2.87037	7.53265790509116e-20
Jakmip2	1.43416	1.55241306149352e-08		Gm44120	-1.18606	1.86565333908129e-17		Capn5	0.650087	6.95764588362928e-11		6530402F18Rik	-1.89548	9.74853757471877e-20
Kirrel3	0.942096	1.71552792025251e-08		BC035947	-2.35868	2.09217660658572e-17		Myrip	2.12211	7.14324989882309e-11		Ache	-1.85328	1.00829272444241e-19
Nr5a2	1.13454	1.74260370825715e-08		Sgk2	-1.72251	2.14008729911133e-17		Kcne1l	0.86997	7.40196073263959e-11		Shank2	-0.936939	1.30479377962659e-19
Grm8	1.76274	1.74535769313738e-08		Spp2	-3.56897	2.16388254082167e-17		Dach2	0.80381	7.57735929406338e-11		Acy1	-1.50344	1.43871506242205e-19
Hoxb5	0.743821	1.95362813994054e-08		Cpb2	-1.35764	2.354488340816e-17		Socs2	0.660514	8.27322137557327e-11		Ugt1a10	-1.99283	1.45522719411378e-19
Adamts19	1.02524	1.97642483047941e-08		A730049H05Rik	-2.51554	2.40924282170839e-17		Sdcbp2	1.40264	8.72455724055981e-11		Kng2	-1.6358	1.50432648426566e-19
Tnfaip6	1.00205	2.11131659619095e-08		Car12	-1.61892	2.43628810803074e-17		Rhob	0.630622	8.8247031853825e-11		0610005C13Rik	-1.61798	1.61463136021167e-19
Agr2	1.51415	2.17414851521246e-08		Sugct	-1.43756	2.52529809879421e-17		Sh3pxd2a	0.645347	9.68739864809747e-11		Mt1	-1.53848	1.94039383668239e-19
Foxa1	0.870624	2.24835249344958e-08		Vip	-2.27919	2.58913129981848e-17		Neurl3	0.612566	1.23227409487253e-10		Thnsl2	-1.52511	1.98319047229951e-19
Gpnmb	1.46275	2.36678641454255e-08		Bpnt1	-0.800496	2.83016347222124e-17		Mid1-ps1	1.15446	1.2696646062105e-10		Cfi	-1.5137	2.29461301073802e-19
Camk1d	0.713992	2.37481111071319e-08		Slc3a1	-1.97615	2.9884935299543e-17		Kcna6	0.909337	1.5368041612813e-10		Gcdh	-0.906938	2.5726316845842e-19
Arl4a	0.603627	2.81160035332982e-08		Abcc2	-1.81207	3.40692794280236e-17		Pi15	0.931569	1.88526800124203e-10		Adhfe1	-1.71531	4.04152614185032e-19
Nts	0.617773	2.92450146870437e-08		Mccc2	-0.73328	3.4392676878585e-17		Rasgef1b	0.788493	1.88941653025492e-10		Slc5a9	-2.19938	5.03062621301174e-19
Sct	1.06004	3.28713051693568e-08		Pls1	-0.98039	3.60471755067836e-17		Cntn6	1.22011	2.06307578067571e-10		Bmp7	-0.678154	5.76181948631128e-19
Vtcn1	1.40622	4.92433269706899e-08		Vwce	-1.70237	3.64216378029291e-17		Plcb1	0.682067	2.206033024933e-10		Ak7	-2.52394	6.22382919926952e-19
Pdgfa	0.580514	5.18431549453578e-08		Slc16a4	-2.89892	3.68085633318349e-17		Fcrls	0.866157	2.30050533133305e-10		Pitx2	-1.68566	7.5290875407232e-19
Stab2	1.31872	6.08199602537358e-08		0610005C13Rik	-1.50202	4.53166354274656e-17		Hoxa2	1.09252	2.4808910767062e-10		Slc9a3r1	-0.752117	7.97321851447673e-19
D430041D05Rik	1.13837	6.14458533452918e-08		Sypl2	-2.12911	4.61710767300606e-17		Slc5a7	2.48165	2.54055663453492e-10		Gcm1	-3.23446	8.13057973109474e-19
Tcf23	0.981835	6.8860322474557e-08		Dao	-1.13042	5.87097614680228e-17		Ccbe1	0.767437	2.54483328996211e-10		Wwc1	-0.851041	1.08706429603508e-18
Gm53	0.754398	7.10007851852888e-08		Cyc1	-0.629031	6.11229277709006e-17		Adgre1	0.953835	2.59235872135578e-10		Afm	-1.82715	1.18775677232774e-18
Arhgef37	1.03105	7.6906169944634e-08		Fam25c	-2.63583	6.56666783512563e-17		Cntn4	1.00916	2.68057300112913e-10		Slc13a3	-3.78642	1.49415987042756e-18
Cfh	0.599012	8.86371526835386e-08		Veph1	-0.778388	6.95860693347886e-17		Igdcc4	0.632099	3.00454271615576e-10		Igfbp3	-0.779767	1.50682505880216e-18
Sim2	0.746463	1.05871391059768e-07		Acot3	-2.54632	7.28893169668647e-17		Rgl3	0.701453	3.06662609423245e-10		Them7	-3.93855	1.67370412858402e-18
Scn3a	1.37672	1.07391311053231e-07		Itgb8	-1.2365	7.86078627807541e-17		Hpse2	2.09053	3.19703312001824e-10		Aco2	-0.779367	1.72170274977647e-18
Tmc5	1.34447	1.08104627842485e-07		Pkhd1	-0.82513	8.10611468694865e-17		B3gnt9	0.88766	3.34049657968212e-10		Sypl2	-2.23669	1.7466118992264e-18
Gjb5	1.36955	1.09165504730722e-07		Upb1	-2.42884	9.52722335130112e-17		Hpgds	0.951239	3.69663551704709e-10		Hdc	-0.927254	2.31160603922087e-18
Cacna2d2	0.849367	1.15502504738742e-07		Slc12a1	-0.974674	9.96878661139507e-17		Nalcn	1.23042	4.89200865926862e-10		Pkhd1	-0.861813	2.74794447661164e-18
Cpxm2	0.687274	1.30229014932858e-07		ENSMUSG00000117422	-1.64345	9.96878661139507e-17		Cd4	1.564	6.15663227506649e-10		Sephs2	-0.757349	3.18559945003912e-18
Kcnh8	1.4475	1.33681615259458e-07		Wwc1	-0.803116	1.02884339908459e-16		Elfn1	1.54423	6.51097531594414e-10		Cyp4a10	-2.42011	4.10535335078756e-18
Blnk	0.640367	1.45642465434577e-07		Atp6v1a	-0.753139	1.10208625284412e-16		Hoxb2	0.900198	7.43033551711388e-10		Sugct	-1.47167	4.7858813306075e-18
Oxtr	0.813729	1.61814016343638e-07		Dnajc6	-2.51443	1.11208441607525e-16		Sdk2	0.970163	7.7709951575531e-10		Gm11992	-1.77323	5.01165806575229e-18
Cntn6	1.01953	1.74896998099898e-07		Aldh6a1	-1.04813	1.11384849560728e-16		Dmpk	0.730016	9.4166043005522e-10		BC025446	-1.21954	6.51872242841434e-18
A2m	2.18975	1.9734278870571e-07		Apom	-1.96589	1.23722576580645e-16		Dpp6	0.773464	9.77242431687368e-10		Slc5a1	-1.49484	6.9680034637701e-18
Gabra3	0.710124	2.04130327864343e-07		Cited1	-1.55093	1.31609449517291e-16		Ptchd1	1.36956	9.96042671576453e-10		Fgfbp1	-1.62957	7.07664945656947e-18
Gpr176	0.832944	2.30524959938805e-07		Gpc5	-1.20153	1.79620132292736e-16		Gabra3	0.818261	1.16967900583343e-09		Gm45792	-2.21344	7.20464381438715e-18
Nalcn	1.03696	2.58639389506846e-07		Cfi	-1.38544	2.03959309054919e-16		Kcnb2	0.912778	1.27335477908203e-09		Acmsd	-4.4311	7.58638653951811e-18
Defb36	1.4399	2.64394289592037e-07		Cp	-1.52873	2.14574076071679e-16		Sema3a	0.592282	1.63532704479862e-09		Slc3a1	-2.00951	7.68364835263374e-18
Plcxd3	1.1889	2.682209464447e-07		Serpinf2	-2.48381	3.12230069293352e-16		Tenm2	1.17096	1.71414175210675e-09		Fgf20	-2.38831	8.18147978381039e-18
Nfam1	0.873473	2.75965116993354e-07		Neu1	-0.941518	3.26251226411651e-16		Tmem236	2.39335	1.76381879798758e-09		Adamts16	-1.27919	9.28143309159069e-18
Efcab6	1.49513	2.78156589013592e-07		Acss2	-1.05636	3.44344562822661e-16		Gm35853	1.60074	1.83103711803506e-09		Sqle	-0.879125	9.94752595795562e-18
Lrrn2	0.877061	2.82725247039779e-07		Kynu	-1.63104	3.52218672619192e-16		Gm29683	1.17194	1.84965108651807e-09		Apom	-2.0502	1.05335961634715e-17
Rab44	1.63556	2.90180703879004e-07		Slc10a2	-1.60137	3.95750673780177e-16		Syt13	0.836713	2.07110506316092e-09		Serpina10	-4.44491	1.19169177254134e-17
A730017C20Rik	0.740209	2.94289619375535e-07		Adamts8	-2.26748	4.32436856058151e-16		Kif26b	0.625554	2.35865406693561e-09		Atp6v1a	-0.771587	1.59173415006167e-17
Kcns3	0.68886	2.99860926073717e-07		Slc16a12	-1.18521	4.49429140707072e-16		Fer1l6	1.67135	2.44685256066553e-09		Mccc2	-0.738574	2.19247242605871e-17
Ccr5	1.09297	3.30759242069078e-07		Mcrip2	-1.34197	5.47741720542435e-16		Rab15	0.626716	2.49356794199306e-09		Ugt8a	-0.951968	3.76438132117067e-17
Ifit1bl1	1.39989	3.76978316330577e-07		Bmp7	-0.619757	5.50894165664913e-16		Kcns3	0.786317	2.74802556718959e-09		Egf	-1.62577	4.03339675463001e-17
Ikzf3	1.32401	4.50340053131872e-07		Slc22a29	-3.83912	5.88193781699749e-16		Gpnmb	1.56316	2.89617273304067e-09		Cpn1	-0.967671	4.57162788739388e-17
Hoxd11	0.909577	5.4944301169077e-07		Aco1	-0.596259	6.22527768218309e-16		Zfhx4	1.3715	3.13185235090764e-09		Mcoln3	-1.04026	4.65051012645247e-17
Dchs2	1.11021	5.55349660614996e-07		Tnnt2	-4.67574	6.84212040048619e-16		Galnt16	0.670121	3.20991209717283e-09		Vil1	-0.857643	4.85114736330841e-17
Col25a1	0.684254	5.64429899884588e-07		2210011C24Rik	-2.21173	9.73939156617613e-16		C1qa	0.950119	3.30635377860267e-09		E330021D16Rik	-2.26772	4.99496126838731e-17
Cd68	0.889544	7.30609816854788e-07		Gcm1	-2.74175	1.00391218102639e-15		Pcdh9	0.856967	3.35771737353534e-09		Dbt	-0.687331	5.45973257285564e-17
Slitrk5	1.3621	7.47262902403756e-07		Slc22a30	-4.22067	1.00806851458139e-15		Chmp4c	0.695448	3.62022694518509e-09		Atp6v0a4	-1.25988	5.65251546300248e-17
Col23a1	0.681241	7.80034715142123e-07		Mdh1	-0.783714	1.03067665100754e-15		Nfam1	0.986226	3.79198732093759e-09		Sucnr1	-1.91335	6.0085151768313e-17
Dmkn	1.40125	8.42713241796509e-07		Kng2	-1.451	1.27629843751494e-15		Lzts2	0.715039	3.94663854632474e-09		Pls1	-0.9712	7.22516141057541e-17
Crb1	1.09712	8.50983597896153e-07		Aco2	-0.71317	1.49412758700683e-15		Bbc3	1.14728	4.18884310131743e-09		Dnajc6	-2.53693	7.3141755429443e-17
C1qa	0.807461	8.57207442064737e-07		Gm11992	-1.63225	1.5145552042558e-15		Csf2ra	0.838905	4.20207932470738e-09		Ntn4	-1.1814	9.01239867877209e-17
Chst8	0.922146	8.62859145010659e-07		Dhcr24	-0.605764	1.61301986301657e-15		Cdc42ep5	0.773993	5.28210056654947e-09		Kcnj15	-2.84119	1.03834420482112e-16
Npb	0.999169	9.23591597503358e-07		Cd8a	-2.25845	1.63093510138744e-15		Cx3cr1	0.786965	5.79572113025659e-09		Vip	-2.25802	1.04831564249743e-16
Sstr1	1.31161	9.39793409684764e-07		Sephs2	-0.69166	2.53395932341747e-15		Nfix	0.60484	5.93457163686871e-09		Slc4a11	-1.95155	1.10964268456926e-16
Hoxc4	0.720538	9.86680682197087e-07		Serpina10	-4.05291	2.56336293656991e-15		Nckap1l	0.821975	6.02829851290409e-09		Dcdc2a	-0.989636	1.21509402633479e-16
Aqp5	0.939215	9.95097243141578e-07		Hsd3b2	-2.56344	2.5812371255801e-15		Arl4a	0.626695	6.22719210017239e-09		Mrgprf	-1.83521	1.39522461114835e-16
Ntrk3	0.712726	1.05085611616858e-06		Amn	-1.25323	2.61568336668013e-15		Akr1c13	1.13372	6.28197093211327e-09		Mdh1	-0.801827	1.8234027350919e-16
Rasgef1b	0.620318	1.11802189673162e-06		Ak7	-2.18763	2.859043591442e-15		Tcf21	0.719833	6.36410712495306e-09		Gpc5	-1.20684	1.90256124691626e-16
Lcp2	0.913102	1.13297157823137e-06		Larp1b	-0.949783	2.88355137518241e-15		Nrxn3	0.885033	6.8975990783434e-09		Smtnl2	-0.684634	1.9189306418543e-16
Akr1c13	0.963929	1.23633996774465e-06		Tmbim4	-0.89267	2.96141075117774e-15		Zeb2	0.618967	7.03761799488501e-09		Slc22a30	-4.3356	2.0859438760134e-16
Nckap1l	0.698354	1.28770612218642e-06		Gm19211	-2.13778	3.10185817778298e-15		Runx1	1.01557	7.35663873195333e-09		D630024D03Rik	-3.0195	2.17813950069747e-16
Tenm2	0.963851	1.3024136450663e-06		Defb1	-1.86174	3.28335092064262e-15		Cfh	0.639972	7.35663873195333e-09		Mfsd4b1	-2.44161	2.36211603633388e-16
5330417C22Rik	1.15614	1.44762578033159e-06		Upk1b	-1.35095	3.30136514899382e-15		Rasa4	0.827844	7.51802326643298e-09		Gsta1	-2.69754	2.56769702691902e-16
Grin2b	1.61523	1.86383431432756e-06		Dbt	-0.647236	3.57121362847674e-15		Kcnj5	0.979883	7.80170263346278e-09		Galnt11	-1.54037	2.65063498775455e-16
Syt2	0.841315	2.35811742684108e-06		Tinagl1	-0.983727	3.99962948277574e-15		Kcnip1	1.38494	7.94027123350914e-09		Oxct1	-0.750775	2.74294629457987e-16
Hoxd3os1	0.867876	2.53496954644919e-06		Me1	-1.43545	4.12639713236586e-15		Pllp	1.27502	8.33735071096346e-09		Grhpr	-0.877078	3.08077504763606e-16
Kcnb2	0.72639	2.72685313091533e-06		Mt1	-1.34058	4.39359492311763e-15		Nr5a2	1.15812	8.48198155036677e-09		Slc16a4	-2.79476	3.60577557420343e-16
Kcnc2	0.699366	2.74336108706542e-06		Sdhb	-0.6103	4.89427304542434e-15		Ifit1bl1	1.56043	9.59993632449608e-09		Gm5514	-0.780124	5.51199155839401e-16
Adgrg2	0.88842	3.05915589791662e-06		Oxct1	-0.72064	5.1448951169795e-15		5730596B20Rik	1.85164	1.00546611354581e-08		Mccc1	-1.34532	6.24666261934341e-16
Rnf180	0.681039	3.06275707689872e-06		Rab11fip3	-0.684759	5.90256959380588e-15		Muc1	0.640392	1.1054209689613e-08		Gm40663	-1.94509	6.27788781985854e-16
Fcrls	0.658815	3.11664847366594e-06		Sucnr1	-1.76782	6.32417511491865e-15		Lrrtm1	1.20708	1.29555754498468e-08		Ankib1	-0.6472	7.29652224921285e-16
Hey2	0.640866	3.1624084458619e-06		Gsta1	-2.55162	6.73751940268219e-15		Blnk	0.68496	1.34627134042483e-08		Me1	-1.47319	7.39497319581009e-16
Ccbe1	0.580835	3.80327471539999e-06		Galnt11	-1.46956	6.82583112017485e-15		Tmem132d	1.15572	1.38699867748314e-08		Adk	-0.66125	7.39497319581009e-16
Lynx1	0.852507	4.15835931044094e-06		Tdrp	-1.21323	7.35887271704169e-15		Lhcgr	2.48675	1.42204965146015e-08		Msmo1	-0.83554	7.61469630692054e-16
Hcar1	0.678874	4.26844832654598e-06		Slc48a1	-0.66364	7.75470308358265e-15		Nbea	0.609987	1.46493666461105e-08		Spp1	-1.07279	8.07006481787888e-16
Gpr165	1.39335	4.37663510000825e-06		Tfrc	-1.04745	8.55792471959897e-15		Adgrb2	0.86834	1.5005733744648e-08		Aqp2	-1.53504	8.07006481787888e-16
Sdk2	0.744886	4.93154236619068e-06		Gm43697	-1.91992	9.48761894681274e-15		Cracr2a	0.775629	1.5411447075748e-08		Tpmt	-1.26152	8.18467700583863e-16
Map3k13	0.738665	5.16828171681996e-06		Trpv5	-1.40279	1.03565122877138e-14		Plcxd3	1.29808	1.56539892728245e-08		Nus1	-0.670893	8.48480093738264e-16
Elavl2	1.01445	5.32253959770953e-06		Cyp2j11	-1.12064	1.24466588991761e-14		Tpgs1	1.35925	1.81036448809164e-08		Slc22a29	-3.80309	9.20127502788116e-16
Ly6e	0.726821	6.01574976922596e-06		Gsta4	-0.87624	1.31966735275627e-14		Slc38a5	1.60522	1.81287044588727e-08		Gas2	-1.3634	9.20127502788116e-16
Ppl	0.600449	6.03697352530694e-06		Gas2	-1.30985	1.39578848377025e-14		Lyve1	0.94605	1.95700552931946e-08		Got2	-0.656615	9.20127502788116e-16
C1qb	0.695197	6.21483875225654e-06		D630024D03Rik	-2.68577	1.62378760516959e-14		Sct	1.07341	2.06810253325045e-08		Hsd17b7	-0.924881	1.05662830022712e-15
Slc32a1	1.5004	6.43355505099015e-06		Actc1	-3.31872	2.3870655156355e-14		Cntn3	0.881301	2.34950486219305e-08		Spink1	-1.67919	1.07310158973957e-15
Arhgap36	1.44537	6.58456826670997e-06		Gm40663	-1.77495	2.55661354194092e-14		Numbl	0.70041	2.36598039414505e-08		Lrrk2	-0.812396	1.14333881011473e-15
Trpv6	0.607123	6.73590953789297e-06		Tuba4a	-1.03284	2.73335331611212e-14		Prrx1	0.615507	2.91038724420656e-08		Sdhb	-0.620336	1.57551817893399e-15
Pdgfra	0.607061	7.03731002222627e-06		Gpr155	-1.11743	3.88167533905574e-14		Wscd2	0.810173	3.5248513682205e-08		Larp1b	-0.9597	1.60716074262533e-15
Nfkbie	0.730731	7.08926294363115e-06		Hsd11b2	-0.769777	4.28836447572106e-14		Btnl10	2.23374	3.53427894071639e-08		Ntng2	-2.58931	1.82944285077224e-15
Dpp6	0.588944	7.12270257803685e-06		Defb19	-2.08262	4.37656493058152e-14		Pik3ip1	0.712679	3.85552468365767e-08		Anks4b	-1.20656	2.15539473305156e-15
Relb	0.661102	7.30281705453187e-06		Gm45792	-1.92154	4.57515435901679e-14		Slc44a5	1.08765	4.26107183221442e-08		Scly	-0.876162	2.28779784816048e-15
Adamts18	0.63978	7.55037448243873e-06		Hoga1	-1.9502	4.95661051154972e-14		C1qb	0.813417	6.27027018439444e-08		Cdk18	-1.38395	3.17633209813201e-15
Lyve1	0.774365	7.86290223792038e-06		Cpn1	-0.873352	4.95661051154972e-14		Samd5	0.624904	6.32656790192417e-08		Ocm	-3.62326	3.50885356222655e-15
Htra3	0.724419	8.0269992379764e-06		Sod2	-0.580002	5.05723663261081e-14		Tmem86a	0.687595	6.59480817929082e-08		9130410C08Rik	-2.12365	3.68740102279907e-15
Tnfsf10	0.725434	8.21084364816019e-06		Tpmt	-1.17729	6.4300806377387e-14		Ano4	1.29284	7.03659361921279e-08		Fggy	-1.00958	3.96004709695066e-15
Sphk1	0.757457	9.24593104627185e-06		Cdk18	-1.31512	7.65515685768829e-14		Chst8	0.994683	7.75612348228166e-08		Rdh16f2	-2.80205	4.27952801814557e-15
Ifi207	0.910077	9.43920644586548e-06		Ugt1a10	-1.64335	8.24070146698484e-14		Hesx1	1.84211	7.81903307379352e-08		Clrn3	-1.24265	5.45466753679519e-15
Epsti1	1.04048	1.02543727285553e-05		Tmem150a	-1.28914	9.39464020511261e-14		Col9a2	1.08329	7.87974669669851e-08		Abcg2	-0.888015	7.39444067541576e-15
Gm43672	0.700405	1.03322302061685e-05		Cdhr1	-3.30184	9.57973696951968e-14		Hpcal4	1.14968	7.89947410751511e-08		Kynu	-1.56262	7.52562186968719e-15
Sv2c	1.10844	1.09894061667964e-05		Colq	-2.07027	9.70143326008399e-14		Adra2a	0.83782	8.03367588987492e-08		Slc22a1	-1.80756	7.53687805297436e-15
Igsf21	1.26089	1.12592647167999e-05		Snx7	-0.78828	9.70143326008399e-14		Pdlim3	0.68429	8.60680475277769e-08		Car12	-1.48585	7.65289290642509e-15
C1qc	0.827118	1.27501459629811e-05		Ugt2b5	-1.75752	1.08676359362086e-13		Plet1os	1.52352	9.13944462656798e-08		Ldhb	-0.711605	8.33775774695583e-15
Laptm5	0.712151	1.4396548109104e-05		Mccc1	-1.24174	1.11025135119053e-13		Bmper	0.645548	9.22031449742739e-08		Tcn2	-1.2867	9.31748360109057e-15
Zfhx4	1.0394	1.53292761040066e-05		Anxa9	-1.34977	1.11433524386429e-13		Tnfsf10	0.848361	9.24536674924406e-08		Aldh1a7	-1.49261	1.03934959877041e-14
Plp1	0.896436	1.58023024657956e-05		Cmbl	-1.99282	1.13244027102584e-13		A730017C20Rik	0.763822	1.01167941703406e-07		Shroom4	-0.641352	1.08764833377747e-14
Msln	0.965052	1.61141588297559e-05		Cryl1	-1.89896	1.13763883190755e-13		Islr	0.607143	1.48175295343918e-07		Acy3	-1.1821	1.09236457356409e-14
Pcdh9	0.648445	1.66287927637707e-05		Scnn1g	-0.689416	1.49667955441026e-13		Phlda1	0.685697	1.60433100369467e-07		BC035947	-2.14583	1.24573276141297e-14
Bin2	1.01621	1.81182597718883e-05		Slc5a9	-1.80183	1.53483922024486e-13		Rmst	1.29432	1.60977635074036e-07		Rab11fip3	-0.676167	1.31179183067528e-14
Runx1	0.780279	1.86672293663216e-05		Acadl	-0.623916	1.60594858260346e-13		Relb	0.757766	1.63454217780627e-07		Upk1a	-1.07085	1.3387347407522e-14
Fstl4	1.1598	1.92913321036774e-05		Pck1	-2.40367	1.60611241392837e-13		Gm14226	1.92658	1.7011165602403e-07		Slc44a4	-0.963998	1.40963255331003e-14
Kcnip1	1.0618	1.92974192360346e-05		Dbi	-0.913207	1.93691034501291e-13		Plxnc1	0.702637	1.84809802202847e-07		Slc16a5	-1.05246	1.42665462744677e-14
Gm10824	0.690606	2.0781498396804e-05		Fitm1	-2.21935	2.48048159734573e-13		Nipal1	0.843162	1.9369790876645e-07		Lmx1b	-1.4382	1.46203951025094e-14
Igf2	0.630971	2.18261523533803e-05		Gm48795	-1.96424	2.69337660952888e-13		Gabra1	1.32328	1.97286725022332e-07		Clic5	-0.959204	1.6465138140309e-14
Nipal1	0.706558	2.20895437404234e-05		Dcdc2a	-0.879198	2.95995928209514e-13		Tgm5	0.945061	1.99132874626426e-07		Tmem150a	-1.32583	1.71385069228919e-14
Cacng4	0.6835	2.43637061770632e-05		Slc22a1	-1.69787	3.16401795235972e-13		Hcar1	0.754558	2.10977885373837e-07		Gnai1	-0.724694	1.74728718889666e-14
Mlph	1.31331	2.67481868059644e-05		Rdh16f2	-2.5564	3.16742401202428e-13		Ccr5	1.11224	2.20914725968817e-07		2610028E06Rik	-2.18636	1.79493784938217e-14
Sdcbp2	0.956301	2.910007971269e-05		Ankrd33b	-1.49898	3.38391576133797e-13		Hoxaas2	1.3956	2.29627315544879e-07		Snx7	-0.809351	1.91320809096411e-14
Hesx1	1.4803	2.92834776842488e-05		Egf	-1.38775	3.41084852154463e-13		Tcerg1l	1.02377	2.40675491401164e-07		Fam25c	-2.43166	2.08612344489037e-14
St6gal2	1.03582	2.92834776842488e-05		Lrrk2	-0.741612	3.47754495041255e-13		Vcam1	0.622053	2.6224795958144e-07		Chdh	-0.807909	2.10951210637547e-14
Cnbd2	0.662318	3.30961900242778e-05		Gm6652	-2.19547	3.58133025879979e-13		Dmrta1	1.77552	2.75096546804544e-07		Idh3a	-0.587857	2.14417342578024e-14
Stx11	0.803418	3.35037471010377e-05		Slc4a9	-1.66189	3.70705855198322e-13		Vtcn1	1.32605	3.17100784866092e-07		Ankrd33b	-1.56896	2.18244596214952e-14
Oit3	0.937928	3.35564960181835e-05		Kcnj15	-2.47653	3.79976169113374e-13		Wnt4	0.672896	3.23954955933273e-07		Dcxr	-1.11361	2.24740004869069e-14
Rgs9bp	0.71779	3.76863961668915e-05		Slc26a4	-2.20745	3.86266684471776e-13		Arhgap36	1.60715	3.67400419729611e-07		Upb1	-2.21012	3.26700626977498e-14
Ces2g	1.59543	3.76955454348169e-05		Ren1	-1.21854	4.13165165137775e-13		Defb25	1.32572	3.82363804659644e-07		Slc37a4	-1.14694	3.30029164233155e-14
C3ar1	0.915009	3.88273804583692e-05		Bphl	-0.929388	4.43451552200303e-13		Gdf7	1.14433	3.94586520418278e-07		Pla1a	-1.80261	3.96388637042345e-14
Drd4	1.05981	3.94850504489456e-05		Galc	-0.696698	5.21332826829683e-13		Gucy1a2	0.6402	4.12293631972632e-07		Gpr155	-1.11916	4.0993869929266e-14
Fyb2	1.20541	3.9520415432153e-05		Upk1a	-1.00293	5.36308887661791e-13		Gpr153	0.653061	4.26830062465506e-07		Upk1b	-1.29645	4.36327310113926e-14
1110002E22Rik	0.772752	4.24101669439548e-05		Nccrp1	-3.875	5.53362850413638e-13		Apoe	0.691134	4.28634093855979e-07		Gm6652	-2.28593	5.06594208896997e-14
Tnfrsf9	1.14992	4.31792557189007e-05		Nuak2	-1.7053	6.03172516105445e-13		Laptm5	0.810311	4.55432765479414e-07		Sfxn1	-0.8255	6.65699331016528e-14
Dusp8	0.766253	4.38866690306225e-05		Ugt1a9	-2.4042	6.16459850920482e-13		Oxtr	0.783875	4.62618826310959e-07		Cyr61	-1.01423	6.74926050314196e-14
Prune2	0.691315	4.5279970164356e-05		Abcg2	-0.825339	6.51802019732491e-13		L3mbtl4	1.46481	4.65384013602519e-07		Slc48a1	-0.64141	6.78026307911886e-14
Galnt5	0.724817	4.93875611667504e-05		Pxmp2	-1.7486	7.73050697220862e-13		Fcgr3	0.828885	4.73660839061297e-07		Dbi	-0.927563	6.96888007095298e-14
Frmpd4	0.737272	4.94125228871281e-05		Flvcr2	-1.0754	8.67530881943878e-13		Gm35439	1.44896	4.98370183109034e-07		Hsd3b5	-2.42996	7.06813419380746e-14
Myo1f	0.838362	4.95057691789926e-05		Dab2	-0.762036	9.01547630536302e-13		Adamts18	0.706333	5.10998334477863e-07		Cryl1	-1.90846	7.75858311044538e-14
Sh3rf2	1.55032	5.04041291054774e-05		Shroom4	-0.59547	9.4642244314399e-13		Gm20559	1.13002	5.23105988147373e-07		Bphl	-0.957006	7.91504912664564e-14
Adam23	0.765148	5.22076484807976e-05		Dusp3	-0.664036	9.52291679696649e-13		Ahnak2	1.15712	5.46775780509471e-07		Rapgef3	-0.819005	8.71366575300644e-14
Elfn2	0.905483	5.31928075360599e-05		Phyhipl	-0.891338	1.06507217051943e-12		Plpp4	1.1713	5.59577803108238e-07		Slc4a4	-1.51926	9.09959351639486e-14
Cd84	0.862761	5.7176552882578e-05		Scly	-0.789858	1.14573697450871e-12		Nog	1.18408	5.61547447493012e-07		Col4a4	-0.930182	9.32530930838679e-14
Lhcgr	1.83123	5.73456697581219e-05		Rbm47	-0.732568	1.19325883499536e-12		Pdgfra	0.664175	5.63880748554341e-07		Gm43429	-1.92245	9.64029676041731e-14
Lrrtm1	0.889795	5.99070287583036e-05		Acot13	-0.93403	1.33205942686825e-12		Fxyd3	1.03229	5.67262301478735e-07		Atp13a4	-1.82904	1.01888476042002e-13
Ccdc182	1.02891	6.08547692474271e-05		Them7	-3.07777	1.55108899751e-12		Inpp4b	0.588969	5.81177978047227e-07		Vmp1	-0.611755	1.19284092413519e-13
Camk2a	0.766579	6.38462364093387e-05		Ntn4	-1.00871	1.69334667217348e-12		Vsig1	1.38814	6.27500409828551e-07		Cmbl	-1.98629	1.25336255510149e-13
Grm7	1.00244	6.43144020997978e-05		Amt	-0.634508	1.90642903705259e-12		Ces2g	1.88342	6.33714389951302e-07		Acat3	-1.08227	1.49707188765503e-13
Rasa4	0.599844	6.52734849370166e-05		Slc4a4	-1.44103	1.92372780557754e-12		Gm11536	1.50663	6.40681230624477e-07		Lap3	-0.692995	1.62757002802792e-13
Gata5	0.783243	6.65243771647369e-05		Nus1	-0.592058	2.02199247945023e-12		Gjb5	1.29881	6.40681230624477e-07		Cbs	-1.46066	1.7050127656408e-13
Gm26911	1.17693	6.69054213909904e-05		Slc47a1	-1.18589	2.12795868326078e-12		Anxa8	1.23737	7.08927300925264e-07		Cutal	-1.07066	1.81907606862284e-13
Syt13	0.585668	6.76032832918998e-05		Hist1h2bc	-1.10203	2.13080923960692e-12		Hotair	1.59545	7.12427136917387e-07		Cyp2j13	-2.24998	1.84539933046205e-13
Kcnv2	0.999492	6.81498020536103e-05		Slc15a2	-1.62093	2.13080923960692e-12		Elavl2	1.0958	7.96906487084571e-07		Klf15	-1.08691	1.85224052230067e-13
5730596B20Rik	1.33154	7.00463522218463e-05		Cbs	-1.37381	2.33763855736807e-12		Ctse	0.743209	8.02541010594859e-07		Hoga1	-1.90288	1.8554508238063e-13
Megf11	0.743288	7.00895505878252e-05		Ehd3	-0.74014	2.39596251861176e-12		Agr2	1.3593	8.65998022906713e-07		Sult1d1	-1.63451	1.89242161177305e-13
Hpse2	1.41068	7.01308518065873e-05		Gstz1	-1.20594	2.55547491746378e-12		Sox17	0.771915	9.02540395349509e-07		Sgip1	-1.1027	2.02345543801575e-13
Oasl1	1.32241	7.19846233524856e-05		Dusp15	-1.74279	2.5835496458937e-12		Igf2	0.712156	9.48222946561631e-07		2310007B03Rik	-1.7433	2.0398945228473e-13
Trank1	0.581479	7.32839619961259e-05		Ttc7	-0.99426	2.81241339862154e-12		Kcnd3	0.63193	9.95457037959684e-07		Nell1	-1.08749	2.07518595043161e-13
Ikzf1	0.839602	7.52344682746922e-05		Nsdhl	-0.732154	2.86613265027189e-12		C230034O21Rik	1.53186	1.02096033522212e-06		Erlin1	-0.609061	2.10699935996824e-13
Galnt9	1.31452	7.91799838677556e-05		Nebl	-1.03919	2.86613265027189e-12		Itga11	0.836032	1.0495141291158e-06		Fhl1	-0.648474	2.10988097112967e-13
Cytip	0.868037	8.00509892601717e-05		E330021D16Rik	-1.86618	2.86828652347199e-12		Tcf23	0.898168	1.06031058777957e-06		Cyp2e1	-4.74255	2.15002358813472e-13
Vav1	0.935	8.89607333447195e-05		Magi2	-1.26477	2.90051732832873e-12		Ppl	0.638754	1.09828437305598e-06		Ugt2b5	-1.74661	2.21746691036102e-13
P2ry13	0.976014	9.35102137927769e-05		Atp13a4	-1.70414	3.03577384394859e-12		Epsti1	1.13335	1.12750350724977e-06		Kap	-6.43349	2.63741382449618e-13
Mpeg1	0.730229	9.53493062049541e-05		Gm3776	-2.7408	3.10198485365422e-12		Mmp19	1.00998	1.13025117872461e-06		Tmbim4	-0.825474	3.62436174963063e-13
Gm29683	0.802484	9.56913383136576e-05		BC025446	-0.991511	3.12856878500477e-12		Alx1	0.653605	1.1982422754402e-06		Ehhadh	-1.25419	3.85461164021258e-13
Wscd2	0.60068	9.63902728991117e-05		Krt7	-0.626409	3.56841784461612e-12		Smim6	0.840459	1.29661405569335e-06		Acadl	-0.613142	4.07429390931266e-13
Kcnk3	0.618728	9.83372397282398e-05		Gramd1b	-0.783719	3.60122567581446e-12		Sfrp4	1.28159	1.29721221667358e-06		Nsdhl	-0.759065	4.21403951826386e-13
Efcab1	0.784049	0.00010739		Aqp3	-0.767975	4.19655786260086e-12		Dusp10	0.825276	1.32638701037502e-06		ccdc198	-0.713579	4.82645103452685e-13
Itga11	0.683571	0.000117395		Palm3	-0.739256	4.61749540725408e-12		Akr1b8	0.706726	1.34683116183935e-06		Slc2a2	-1.23021	6.21291325027682e-13
Plac8	0.635188	0.000118117		Hhip	-1.39863	4.66001404884625e-12		Mex3d	0.651508	1.34972521878957e-06		Atp6v1g3	-1.11489	6.38712146131237e-13
Fam198a	0.88142	0.000120283		Habp2	-0.647902	4.92201766474923e-12		Zfpm2	0.756269	1.35164568945468e-06		Gramd1b	-0.807592	6.92113551741945e-13
Dusp2	0.687696	0.000126847		Ildr2	-0.803212	5.22695920145773e-12		Slc24a3	0.69287	1.39244180157847e-06		Calml4	-1.20264	7.25149307164311e-13
Dscaml1	1.16704	0.000131913		Gnai1	-0.654113	6.5529326503325e-12		Sh3rf2	1.79434	1.39244180157847e-06		Slc47a1	-1.20689	7.51336242924684e-13
Nt5c1a	0.922664	0.000140494		Ihh	-2.43038	7.71877612820069e-12		Cadm3	0.972541	1.39960770205932e-06		Mfap3l	-0.691216	7.69338484980317e-13
Sparcl1	0.693032	0.000146978		Haao	-3.10746	7.95218218850971e-12		Nmnat2	0.905546	1.45462173298457e-06		Kirrel2	-2.51076	7.93140860536127e-13
Fam19a2	0.666722	0.000147225		Fggy	-0.883057	8.31402017997221e-12		B3galt1	0.79251	1.48351012522053e-06		Flvcr2	-1.07702	8.71378666202503e-13
Smim6	0.682035	0.000155298		Hsd3b5	-2.18714	1.12248492053955e-11		Ubald1	0.580668	1.53407424640312e-06		Pck1	-2.32124	8.73480364516569e-13
Junos	0.938425	0.000156237		Clic5	-0.855583	1.13081454768526e-11		AC113595.1	1.44911	1.54759655687267e-06		Prss53	-2.58181	1.05940241294718e-12
Artn	0.94506	0.000159464		Map3k15	-1.35313	1.14387556541458e-11		Syt2	0.85337	1.54886032719234e-06		Mthfd1	-0.817978	1.28207674532629e-12
A330074K22Rik	0.865997	0.000171921		Cela1	-1.20899	1.23692171016954e-11		Igsf21	1.36599	1.58656473902504e-06		Atp5g1	-0.582511	1.34248656994727e-12
Ano3	0.744583	0.000172098		Guca1b	-2.0108	1.26706091318316e-11		Fzd10	0.588016	1.58743894466714e-06		Selenbp1	-0.850049	1.35619395162563e-12
Nrxn3	0.606912	0.000173893		Arg2	-1.03341	1.32839852811009e-11		Nt5c1a	1.12417	1.60890882612897e-06		Iqgap2	-0.706794	1.38764557995232e-12
Angptl4	0.643675	0.000174157		Ehhadh	-1.17272	1.33727390860226e-11		2600014E21Rik	1.35124	1.65904531133026e-06		Npnt	-0.790797	1.51892408260469e-12
Cd300c2	1.02245	0.000174874		P2rx5	-2.39296	1.51761673436325e-11		Pirt	1.91471	1.66001143486129e-06		Atp1b1	-0.83988	1.54989843507569e-12
Dner	0.928915	0.000181302		Itpr1	-0.604171	1.55048574794626e-11		Nyap1	0.700834	1.82557552311405e-06		Myh11	-0.9439	1.68721711459011e-12
Tex16	1.47017	0.000191147		Tcn2	-1.12692	1.72424599319786e-11		Galnt5	0.830497	1.84565789980543e-06		Elf5	-0.89948	1.71033278383416e-12
Spaca1	0.930789	0.000193232		Atp1b1	-0.803828	1.73611200647262e-11		Cd68	0.858412	1.85581161939723e-06		Cyp4a32	-2.26805	1.94342848101477e-12
Hoxa2	0.685262	0.000201108		Mcmdc2	-2.06241	1.82680801394228e-11		Gm43197	1.23114	1.924859260087e-06		Ildr2	-0.817391	2.08531693818893e-12
Gm20219	1.46499	0.000218383		Slc37a4	-1.02269	1.89041836340143e-11		Adgrg2	0.901943	2.00863382998223e-06		Map3k15	-1.40167	2.14558686523162e-12
Stk32b	0.606808	0.000227433		Macrod2	-1.39918	2.00077157599325e-11		Sstr1	1.28567	2.09002684827354e-06		Erich4	-2.18279	2.34186748877054e-12
Il18r1	0.918405	0.000228831		Ednrb	-0.634979	2.02940853071483e-11		Gnas	1.23186	2.17857114463996e-06		Tuba4a	-0.9523	2.64374852967641e-12
Gm20559	0.864415	0.000242229		Slc5a1	-1.1742	2.10750694699195e-11		Kcnc2	0.702968	2.18309614226191e-06		Anxa9	-1.28065	2.64728949508663e-12
Gabra1	0.982549	0.000255107		Hpn	-0.789528	2.11438353350693e-11		Kcnk3	0.730048	2.21337280801185e-06		Tdrp	-1.09582	2.7486664037776e-12
Gm13418	1.04545	0.000256479		Tspan2	-0.885555	2.2187977637831e-11		Hoxa4	0.933721	2.51329044505734e-06		Actc1	-3.00622	2.79603130331762e-12
Mgat5b	1.32345	0.000264116		Pcyt2	-0.785879	2.36578543475924e-11		Gucy2c	2.34463	2.53387078073411e-06		Sgpp1	-0.63791	2.89197094789565e-12
H2-Eb1	1.01944	0.000274796		Acot7	-0.772371	2.56666493085803e-11		Gm26911	1.35615	2.54657515235601e-06		Neu1	-0.810595	3.08374425706293e-12
Wif1	1.02435	0.000275239		Gm5514	-0.648621	2.67229519108366e-11		Rgs9bp	0.803908	2.55934005728557e-06		Dab2	-0.743012	3.13839752543187e-12
Nppc	1.78372	0.000277598		Ptges	-0.945124	2.73174427729196e-11		Tnik	0.647245	2.94814665093445e-06		Acot7	-0.803863	3.37103612348698e-12
Ly86	0.84204	0.000280383		Ccdc170	-1.29018	2.85058448006974e-11		C430049B03Rik	0.616813	3.01746721608582e-06		Cxcr4	-0.756309	3.56747262689865e-12
Chrm3	0.620878	0.000284393		Gm4524	-1.17324	2.98654325390751e-11		C3ar1	1.01419	3.28643434896193e-06		Cobl	-0.849037	3.62024349521702e-12
Gpa33	0.984757	0.000292016		Slc25a45	-1.31502	3.30939883629866e-11		Cbarp	0.69326	3.33480737440153e-06		Ccdc170	-1.35446	3.87647646390081e-12
Gm43197	0.974046	0.000301888		Qdpr	-0.803917	3.47203068932116e-11		Fam198a	1.03246	3.55111223077225e-06		Steap2	-0.760416	3.87647646390081e-12
Zmynd15	0.906978	0.000303913		Anks4b	-1.01432	3.99309173697664e-11		Nfkbie	0.746444	4.09902360065864e-06		Slc22a26	-2.29239	3.8865177556203e-12
Fcer1g	0.680833	0.000318366		Slc25a10	-0.891019	4.50634050513352e-11		Msln	1.02165	4.11465060131546e-06		Mgat3	-0.593265	3.90025497065488e-12
Gm37509	1.00893	0.000320108		Prss53	-2.31391	4.9871783233133e-11		Zmynd15	1.11235	4.16811215362958e-06		Gsta4	-0.792619	4.13047211391697e-12
Gm11476	1.08079	0.000336827		Upk2	-1.57744	4.99873963210228e-11		Tshz2	0.6032	4.19388882792359e-06		Ren1	-1.16377	4.22733912966403e-12
Ddx58	0.781264	0.000338701		Spink1	-1.38465	5.27228712202277e-11		Rnf180	0.672441	4.21688720465859e-06		Gpm6a	-0.968082	4.70234041043048e-12
Cdkn2b	0.971534	0.000378268		Calml4	-1.10439	5.99882101761939e-11		Efcab1	0.904523	4.63839666582288e-06		Nuak2	-1.6446	4.73363000459009e-12
Scn7a	0.604581	0.000388084		Aspdh	-2.00039	6.03530265303054e-11		Grm7	1.1217	4.87014091346651e-06		Trpv5	-1.25742	5.10449771144575e-12
Tlr2	0.65681	0.000391066		Amacr	-0.885947	6.63103620312484e-11		Gcgr	0.887543	4.90497232162905e-06		Fut9	-1.08911	5.47522223359685e-12
Gm26880	0.653757	0.000393964		Kap	-5.57172	6.84315284498595e-11		St6gal2	1.11707	4.99837645012179e-06		Galc	-0.666198	5.72529084288473e-12
Ano4	0.897319	0.000405828		Gja5	-0.955112	7.06404994638546e-11		Gabrp	0.688353	5.13042668184356e-06		Glul	-0.673446	5.884054210803e-12
Cfhr2	0.736681	0.000409179		Mthfd1	-0.755989	7.73578842904325e-11		Fut2	1.26091	5.15345555929537e-06		Acot13	-0.90535	6.73502710092813e-12
Mmp19	0.766598	0.000439046		Snx8	-0.797667	9.33177481137455e-11		Ly6e	0.726711	5.2018456764836e-06		Guca1b	-2.06603	7.46623094373822e-12
Slitrk4	0.843084	0.000473741		Nabp1	-0.706698	1.09262372408474e-10		Cdkn2b	1.19777	5.81264967877626e-06		Acat2	-0.759166	8.00184559068104e-12
Slc38a5	1.0607	0.000491847		Mpv17l	-1.17087	1.09591955760094e-10		Dusp26	1.24501	5.99095602825671e-06		Gm10053	-0.591004	8.02086954290144e-12
Ugt1a1	1.27875	0.000505651		Prss12	-0.994468	1.21811053978128e-10		Itga4	0.658201	6.08119537275759e-06		Pxmp2	-1.67108	8.2888051040458e-12
Dusp26	0.998619	0.000519762		Ndrg1	-1.00886	1.24788950566797e-10		Ly6h	1.30658	6.12886585450076e-06		Slc25a10	-0.920544	8.30345106106439e-12
Misp	0.617204	0.000525015		Glul	-0.63399	1.29598143359458e-10		Kcnv2	1.11332	6.22371108690094e-06		Trpv4	-0.695808	1.0331652723483e-11
Fam169a	0.594259	0.000525666		Rtl1	-1.75264	1.39244449805687e-10		Maob	0.674188	6.28366958043657e-06		Nccrp1	-3.6142	1.06314153356848e-11
Ky	0.903222	0.000534845		Pla1a	-1.53611	1.48254070574678e-10		H2-Eb1	1.22278	6.74219847998002e-06		Macrod2	-1.41527	1.07574093271102e-11
Cd28	1.17576	0.000604884		G6pc	-3.27733	1.50649998667326e-10		Krt4	1.23174	6.76006293712836e-06		Cldn10	-1.1673	1.12638362255416e-11
Pirt	1.43706	0.000617493		Cutal	-0.936992	1.50649998667326e-10		Adam12	0.687196	7.25849343610923e-06		Pcyt2	-0.796752	1.16604279365318e-11
Stra6l	0.947337	0.000617789		Asb9	-1.0324	1.57000385277635e-10		Frmpd4	0.800272	7.27921251122695e-06		Nebl	-1.01133	1.19239391985221e-11
Chrna7	0.733135	0.000621292		Sec14l1	-0.599876	1.63807870223607e-10		Gm26880	0.795601	7.6285208085887e-06		Aspdh	-2.11927	1.25750343057514e-11
Tcerg1l	0.719614	0.000622298		Cyr61	-0.872009	1.86949451115688e-10		Tmem200c	1.16991	7.7024316204587e-06		Inmt	-2.02148	1.29785656211641e-11
Ighm	0.927559	0.000644523		Mid1-ps1	-1.19753	1.94112755985586e-10		Bsn	0.925676	7.71482580156229e-06		Ttc7	-0.965563	1.29954814488368e-11
H2-K1	0.677361	0.000665525		Sfxn1	-0.709799	2.00554333258197e-10		Tnfaip6	0.823434	7.91850819878612e-06		Palm3	-0.724292	1.37246671371714e-11
Fcgr3	0.594308	0.000670073		Grhpr	-0.693076	2.09484443440837e-10		Chchd2-ps	1.53993	8.1911905909185e-06		G6pc	-3.46375	1.40239491102232e-11
Pdzrn4	0.606687	0.000679701		Gm43429	-1.60556	2.15657420021943e-10		Junos	1.08313	8.35227553924023e-06		Dync1i1	-2.80348	1.49147769645313e-11
Pcdh11x	0.993781	0.000686504		Cisd1	-0.751526	2.25343364926618e-10		Mpeg1	0.813613	8.57147341976417e-06		Proc	-1.92787	1.51324479526222e-11
AC113595.1	1.08553	0.00069773		Dnah12	-2.33749	2.33466728370744e-10		Ptafr	1.17706	8.72455674205714e-06		Cldn12	-0.619782	1.61687193201879e-11
Ano5	0.608638	0.00069883		Trpv4	-0.651508	2.41386713558757e-10		Gm15050	1.4312	8.75874996029977e-06		Ak3l2-ps	-1.88578	1.6558132151761e-11
Gadd45b	1.06196	0.000703881		Aqp11	-1.37207	2.43010840455535e-10		Gm43672	0.705443	8.76963247976483e-06		Fitm1	-2.07608	1.66279913145184e-11
Sulf1	0.725753	0.000703881		Aqp7	-1.56591	2.46724356262422e-10		Lcp2	0.844559	9.00950517754829e-06		Tinagl1	-0.847631	1.80411470790686e-11
Arhgap30	0.725101	0.000714457		Atp6v1c2	-1.07938	2.53519145862355e-10		Socs1	0.940731	9.3884720551367e-06		Defb19	-1.84984	1.95526452265872e-11
Apobr	0.830156	0.000737518		Sigirr	-1.26302	2.84652267354838e-10		Pgr	0.584824	9.44022031904349e-06		Gm19210	-2.02136	1.97511065840781e-11
Bbc3	0.710474	0.000740864		Baiap2l2	-1.16494	2.94882449317089e-10		Stx11	0.85051	9.44022031904349e-06		Asb9	-1.08037	2.06517668593101e-11
Tmem108	0.711624	0.000743736		Clrn3	-1.01473	2.95728542030875e-10		Ifi207	0.907109	9.56666207476696e-06		Cbr1	-0.813156	2.20698858846879e-11
Dusp10	0.608847	0.000755844		Dock5	-0.880088	3.19714158795332e-10		Hoxb4	0.808563	9.59500845970878e-06		A730049H05Rik	-1.96448	2.25728874714727e-11
Tmem200a	0.684169	0.000760937		Slc2a9	-1.02321	3.59682779269937e-10		Gm48488	1.3336	9.86974307537611e-06		Ndrg1	-1.04252	2.28767555192025e-11
Kctd14	0.91392	0.000761966		Acat3	-0.92381	3.59824894598773e-10		Klkb1	1.78607	1.0237273536102e-05		Magi2	-1.21478	2.32826511183354e-11
Alox8	0.985505	0.00076341		Slc45a3	-1.02066	4.15429100972104e-10		Cd300c2	1.16842	1.09829261953505e-05		Slc18a1	-2.78035	2.38717091082197e-11
Gpr34	0.790069	0.00076376		Greb1l	-1.06263	4.57993788326137e-10		Vav1	1.03022	1.11388212176442e-05		Sult1c2	-1.64282	2.73748124590889e-11
Ebi3	1.00498	0.000778976		Sgip1	-0.936697	4.58005216055559e-10		Rpl13	0.838901	1.12645664150367e-05		Mt2	-1.66871	3.13948897854376e-11
Cd200r1	1.00727	0.000792611		Trim63	-1.2637	4.68371862728582e-10		Cytip	0.947075	1.14631236382415e-05		Fa2h	-1.76386	3.36124543477608e-11
Tlr7	0.878199	0.000794655		Ldhb	-0.580248	5.02107224914832e-10		Rgs7	1.3432	1.15333415998319e-05		Slco4c1	-1.26745	3.41290144121534e-11
Plpp4	0.836167	0.000795639		Slc44a4	-0.78742	5.08279061540142e-10		Mmp9	0.856671	1.22738934816678e-05		Aqp7	-1.64486	3.70075833526718e-11
Notum	0.5825	0.00080194		Dync1i1	-2.52682	5.3680404822166e-10		Tnni1	0.961008	1.26935705723904e-05		Npy2r	-1.99538	3.76523040557438e-11
Slc34a2	0.594467	0.000814804		Kirrel2	-2.08166	5.42035732018024e-10		Cd84	0.92719	1.27201106168407e-05		Gm4524	-1.17328	3.77110283597542e-11
Cd79b	0.622521	0.00083042		Pcbd1	-0.686201	5.6873597712285e-10		Bin2	1.02888	1.33360899752675e-05		Cdhr1	-2.87834	3.84362450997893e-11
Unc5d	1.01581	0.000841277		Thrb	-1.08928	6.14520470386772e-10		Cd53	0.837803	1.34948264670096e-05		Scnn1g	-0.620197	4.02280353899587e-11
Tyrobp	0.695995	0.000900879		2310007B03Rik	-1.42541	6.83227402576998e-10		Lynx1	0.806507	1.41121821062751e-05		Dlst	-0.592419	4.13683955663006e-11
Junb	0.732707	0.000910601		Steap2	-0.683456	6.85018745494206e-10		Artn	1.06382	1.49226067210515e-05		Pcbd1	-0.725074	4.25395427292058e-11
4930539E08Rik	0.918896	0.000917217		Tmem252	-0.937689	7.34305713057793e-10		Nwd2	1.15419	1.53902750164922e-05		Hpn	-0.777033	4.25797780597299e-11
Plxdc1	1.07278	0.000963542		Igfals	-1.82447	7.3446975466826e-10		Gm12350	0.958314	1.54457870850775e-05		Aif1l	-0.609529	4.26653763725026e-11
Ttc39a	0.654427	0.00098153		Acsm1	-3.52062	7.3912394248436e-10		Slitrk5	1.22724	1.5718936788853e-05		Tmem229a	-0.656769	4.31844627754948e-11
Gcgr	0.671642	0.00104524		Ocm	-2.64567	7.45243004370611e-10		Jund	0.81619	1.7950285982659e-05		Cyp2d40	-1.6229	4.32331339913264e-11
Gpr156	0.716405	0.00107094		Gls	-0.720368	8.12929763194694e-10		Plac8	0.688681	2.00272380099695e-05		Slc17a2	-2.03862	4.60686025678723e-11
Trem2	0.883329	0.00109129		Cxcr4	-0.674735	8.23550023808873e-10		Myo1f	0.869809	2.15094143267766e-05		Map3k7cl	-1.34637	5.13140246281525e-11
Sectm1a	1.53308	0.00111568		Cyp2d40	-1.48627	8.95613914988847e-10		Eppk1	1.51115	2.22144487769833e-05		Acsm1	-3.76837	5.20652707010964e-11
Pllp	0.781761	0.00114269		Fer1l4	-1.60714	9.45954488897052e-10		Nipal2	0.710709	2.30879282681339e-05		Cyba	-0.743924	5.35035652291229e-11
Gm4117	0.997096	0.00116666		Galnt14	-1.02856	9.77246819188343e-10		Abca1	0.64878	2.34308579173753e-05		Abhd17c	-0.618857	5.35035652291229e-11
Lrrn1	0.630103	0.00117378		Vil1	-0.637246	1.01615840066885e-09		Gm13889	1.01379	2.34880083673134e-05		Rbm47	-0.678334	5.35692117926108e-11
Plek	0.621688	0.00126595		Ecsit	-0.821913	1.07324433802788e-09		Cxxc4	0.616258	2.42448221645091e-05		Dusp3	-0.612739	5.43605510738194e-11
Slamf9	0.964561	0.00127708		Mogat2	-2.24205	1.14802902818275e-09		Hspb1	0.814097	2.52715285735303e-05		Igfals	-1.94878	5.5021779054161e-11
Ahnak2	0.791734	0.00135246		Gm5560	-0.693788	1.15004162922536e-09		Gata5	0.816312	2.62149356361261e-05		C1qtnf7	-1.10561	6.17556083649007e-11
Nlrc5	1.06524	0.00137837		Abca3	-0.917281	1.3133854983505e-09		Mmp13	1.23417	2.81265181150545e-05		Sigirr	-1.3031	6.38323120647154e-11
Hoxaas2	0.924354	0.00140929		Spns2	-0.924059	1.3133854983505e-09		Ddit4	0.619458	2.93822578259291e-05		Ehd3	-0.691768	6.64399346412602e-11
Pcdhga2	0.604866	0.00141545		Cyp4a10	-1.66611	1.71102127687091e-09		Hist1h2ap	2.78208	3.04780521665851e-05		Amt	-0.590875	6.90149657105985e-11
Col9a2	0.691545	0.00145754		Mafb	-0.837028	1.72701289962378e-09		Nfkbil1	0.848658	3.07556136420852e-05		Exoc6	-0.626682	6.9381879314751e-11
Krt4	0.916188	0.00153535		Cldn10	-1.04229	2.00283199669611e-09		Hoxc5	0.867342	3.10484657892048e-05		Haao	-2.93959	7.27822376063399e-11
2200002D01Rik	0.792241	0.00153619		Gm19210	-1.71452	2.09980625461903e-09		Cnbd2	0.663791	3.12204812311116e-05		C130021I20Rik	-1.15969	7.46398388187092e-11
Gabrb2	0.908198	0.00154854		Hs3st6	-1.5025	2.17484600689226e-09		Prune2	0.700883	3.25801186838471e-05		Upk2	-1.56601	7.51476876443555e-11
Mansc4	0.703665	0.00162512		Slc8a1	-0.626626	2.19953113534171e-09		Hebp2	0.62335	3.33198567377004e-05		Tfec	-1.46332	7.57735929406338e-11
Cybb	0.657356	0.00163859		Acy3	-0.92894	2.28488917124998e-09		Kcnq4	0.855571	3.47345806793503e-05		H2-Q6	-1.13583	9.64548808032295e-11
Gm11232	1.0399	0.00165409		Tpcn1	-0.705551	2.3296425060709e-09		Arhgef37	0.826927	3.48033760588866e-05		Prkaa2	-0.632448	9.91227617233833e-11
Lamb3	0.646624	0.00167423		Mcur1	-0.70041	2.49703827686831e-09		Ebi3	1.19079	3.5950225363477e-05		Mcur1	-0.751588	1.06884559868093e-10
Tgm5	0.614598	0.00172405		ccdc198	-0.596852	2.6213882132378e-09		Kctd14	1.08229	3.60913753547185e-05		Qdpr	-0.782557	1.09350528899313e-10
Mmp9	0.645888	0.00178285		Nmrk1	-1.09819	2.63532142627317e-09		Plek	0.762763	3.62487451035974e-05		Slc25a5	-0.646037	1.32375238597808e-10
Rmst	0.834952	0.00179722		Cpox	-0.595822	2.85719840030409e-09		Tmem151b	0.665777	3.63472595648799e-05		Acox1	-0.911456	1.3320294239925e-10
Sectm1b	3.2361	0.0018216		Inmt	-1.76919	3.37220075255474e-09		Efcab6	1.25351	3.67898699501332e-05		Cela1	-1.14895	1.43251557917572e-10
Anks1b	0.826163	0.0018334		Sytl3	-1.60669	3.37220075255474e-09		Klrg2	1.00577	3.7615736034649e-05		Sec23b	-0.656404	1.60368487643885e-10
P2ry12	0.859373	0.0018345		Nell1	-0.885482	3.37220075255474e-09		A330040F15Rik	0.940026	3.85783891877274e-05		Mcmdc2	-1.96397	1.61138827214487e-10
Hpcal4	0.716843	0.00196003		Kcnj10	-0.918006	3.50917454143077e-09		Wdfy4	0.909785	4.04623693845468e-05		Ptges	-0.90608	1.77188254375107e-10
Gm16701	0.990737	0.00199292		Halr1	-2.90513	3.68661036337329e-09		Nos1	0.651377	4.14292470067704e-05		Gja5	-0.934559	1.78341489149134e-10
Bcl3	0.654724	0.00200216		Prkaa2	-0.58261	3.71057829286494e-09		Htra3	0.668459	4.19394565332322e-05		Dnah12	-2.3481	1.85616981751831e-10
Sp7	0.861012	0.00208658		Acox2	-4.36676	4.16425542853519e-09		H2-Ab1	0.806128	4.20169468009328e-05		Slc5a11	-1.46418	1.94311192293498e-10
Pcdhb18	0.608391	0.0021332		Akr7a5	-0.646423	4.28740107786848e-09		Sbspon	1.32925	4.23028721753609e-05		Mcrip2	-1.06288	2.16706162562125e-10
Asgr1	0.87472	0.0021446		Miox	-4.04717	4.32333709833604e-09		Sp7	1.08802	4.3352648548725e-05		Atp1a1	-0.989196	2.3749195644394e-10
Nog	0.779909	0.00215745		H2-Q6	-1.02705	4.36596643503179e-09		Tssk6	1.24942	4.76283535618098e-05		Cideb	-1.46853	2.46462799489255e-10
2600014E21Rik	0.92974	0.00221529		C130021I20Rik	-1.04196	4.66631333424863e-09		Nlrc5	1.29759	4.85095962171076e-05		Gm12829	-1.67942	2.4765080513755e-10
Gng3	0.872587	0.00229468		Gm43032	-1.91732	4.86355038030984e-09		Hist1h2ao	3.26468	4.98400003303685e-05		Nat8	-2.75502	2.47740699857417e-10
Rem2	0.617014	0.00230126		Clrn1	-1.95808	5.04982177901997e-09		Gabrb2	1.11547	5.13831965647036e-05		Gm43697	-1.5705	2.49533760777302e-10
Hspb1	0.622541	0.0023071		Mpc2	-0.762285	5.05091098316722e-09		Mdfi	0.64148	5.2067871047617e-05		Slc6a20a	-2.32758	2.59235872135578e-10
Dpysl5	0.586221	0.00232039		Ggct	-1.01321	6.03766456565756e-09		Fam83f	0.727716	5.25328963696527e-05		Cd8a	-1.79159	2.731451946985e-10
Gm15706	0.727549	0.00232275		Cystm1	-0.649812	6.09147711478726e-09		Trank1	0.588934	5.33248332465647e-05		Prss12	-0.977716	2.91605335098532e-10
Pak7	0.679813	0.00240124		Phf19	-0.793152	6.53780725770571e-09		Angptl4	0.682173	5.37174580633558e-05		Tnc	-0.641689	3.38270378486941e-10
Ctss	0.619793	0.00241197		Cyp4a32	-1.83443	6.84252373072044e-09		Chst7	0.97812	5.6907064430099e-05		Pipox	-1.33212	3.39775454299626e-10
Cd4	0.864253	0.00241406		Uqcrfs1	-0.624068	7.32521345837084e-09		Csf2rb	0.845643	5.75887484706595e-05		Aqp11	-1.35684	3.48814636128352e-10
Frem3	1.06346	0.00247871		Col4a4	-0.735545	7.70828022979127e-09		Ppp1r14a	1.23252	5.79661695868996e-05		Xpnpep2	-0.998938	3.50115624094247e-10
Phyhip	0.722908	0.00247977		Cryzl2	-0.893482	7.8149217247147e-09		Ano5	0.698007	5.86126452112763e-05		Agxt2	-1.77949	3.56633831576483e-10
Slc37a1	0.618919	0.00251133		Slc25a5	-0.588013	7.8149217247147e-09		Abhd11os	0.895102	5.87171780649462e-05		Slc5a10	-1.7515	3.83413798992036e-10
Trp73	1.23327	0.00254449		St8sia6	-0.791994	8.74103763408551e-09		Tex16	1.56121	5.92738781837846e-05		Phf19	-0.853577	3.88525559400587e-10
Lrat	0.938791	0.00254952		Npy2r	-1.67486	8.74103763408551e-09		ENSMUSG00000117629	1.10954	6.32274752185967e-05		Slc25a34	-1.92386	4.26217354605909e-10
Cd53	0.615036	0.00257971		Chrnb4	-1.06812	9.89931468622193e-09		Syne2	0.617728	6.55814943972958e-05		Hsd11b2	-0.644055	4.31321343372884e-10
Gm37233	0.653943	0.00261663		Pak6	-1.72789	9.89931468622193e-09		Adgrl3	0.585894	6.5665576396707e-05		Gstz1	-1.07942	4.357241080731e-10
Samd12	0.591958	0.00265197		Slc18a1	-2.38825	1.00062813862489e-08		Kcnh8	1.13962	6.79877265543799e-05		Mfsd4b5	-2.67083	4.357241080731e-10
Aif1	0.747624	0.00277689		Insc	-1.60182	1.0084695521846e-08		Gm10824	0.650239	6.90171552660664e-05		Defb1	-1.47856	4.47435434096619e-10
Gm11536	0.98045	0.00288364		Iqgap2	-0.58145	1.04221345773407e-08		Gpr157	0.790124	7.05212877298231e-05		Tnnt2	-3.39249	4.559877681377e-10
Ptpn22	0.858082	0.00299291		Slc17a2	-1.69491	1.09945757367564e-08		Tjp3	0.613466	7.2834128124313e-05		Asl	-1.16994	4.70753653071574e-10
Gm1966	0.981733	0.00299673		C1qtnf7	-0.972607	1.1167495204003e-08		Gpr34	0.907446	7.2842417507574e-05		Scp2	-0.652443	4.98300301987307e-10
Ngp	1.15337	0.00304918		Tnc	-0.589685	1.17016781190214e-08		Prdm1	0.618688	7.4283080519191e-05		Gm13655	-2.1015	5.3676474815915e-10
Pld5	0.633613	0.00305702		Acox1	-0.813629	1.56247739072794e-08		H2-K1	0.761456	7.96333967790143e-05		Dusp15	-1.55359	5.45554472082818e-10
Padi4	0.990783	0.00309954		Scp2	-0.600277	1.56247739072794e-08		Gm4788	0.606861	7.99114773931644e-05		Phgdh	-0.70856	5.62277231446971e-10
Anxa8	0.797629	0.00316834		Ftl1-ps1	-0.594117	1.8592620018626e-08		Gadd45b	1.19933	8.0545773942946e-05		Gm3776	-2.43227	5.72214128571976e-10
Fam19a5	0.614198	0.00321659		Rhcg	-0.783411	1.89635324824908e-08		Atoh8	0.600598	8.1462480894726e-05		Tpcn1	-0.726892	5.80213906272862e-10
5930412G12Rik	0.644304	0.00324523		Slc25a30	-0.625217	1.94218135401528e-08		Kcnh2	0.658958	8.35829632882805e-05		Car14	-1.42404	6.28957132480021e-10
Pianp	0.702406	0.00327897		Fgf20	-1.51971	1.9441807036868e-08		Arhgap30	0.818166	8.42836166612953e-05		Amn	-0.990384	6.4225787860258e-10
Cd180	0.84449	0.0033052		Cideb	-1.30603	1.97642483047941e-08		Oasl1	1.3013	8.47822355781486e-05		St8sia6	-0.844668	6.42685671847704e-10
Bnipl	0.755156	0.00357052		Acat2	-0.633374	2.06590112651216e-08		2310009B15Rik	0.757604	8.61311410417348e-05		Abca3	-0.928273	6.74690010079379e-10
Psd4	0.596151	0.00363945		Ak3l2-ps	-1.5638	2.07506102994261e-08		Fcer1g	0.729067	8.81619706961181e-05		Arg2	-0.950393	7.0348577601073e-10
Abhd11os	0.685901	0.00368686		Erich4	-1.74251	2.08831523049302e-08		Ndst3	0.789762	9.85255256427666e-05		Amacr	-0.838462	7.2030497672096e-10
Xlr3b	1.21732	0.00371798		Slc6a20a	-2.05792	2.15060890471635e-08		Mlph	1.21935	0.000102289		Mogat2	-2.25574	7.73425694196209e-10
Kbtbd13	0.695651	0.00383452		Selenbp1	-0.683289	2.27861745276238e-08		Grik1	0.788598	0.000102289		Gpx6	-1.7585	7.77847108519008e-10
A730020E08Rik	0.750028	0.00389235		Psca	-1.10963	2.33436917504012e-08		Fam169a	0.649377	0.000104196		Gnmt	-2.15368	7.99649471745197e-10
Msx2	0.739288	0.00403925		Cyba	-0.643007	2.39555593591776e-08		Sulf1	0.806432	0.000105712		Slc25a45	-1.21819	8.70808545346247e-10
Selplg	0.905361	0.00428714		Sult1c2	-1.38796	2.42122443104053e-08		1110002E22Rik	0.736186	0.000105712		Serpina1a	-1.79211	9.101969006199e-10
4933439K11Rik	0.861995	0.00438528		Gipc2	-0.771638	2.52266015432873e-08		Slc15a3	0.998376	0.000117336		Slc16a13	-0.805787	9.80826090197119e-10
Sbspon	0.984184	0.00441065		Pecr	-0.806989	2.5381336041749e-08		Slc37a1	0.755471	0.000117934		Cdhr2	-1.28303	9.87384222857791e-10
Nrxn2	0.728732	0.00447953		Ugt8a	-0.644317	2.73495187847853e-08		Cacna2d2	0.639137	0.000119282		Snx8	-0.754442	9.96042671576453e-10
Tmeff2	0.61306	0.00451428		Slc14a2	-0.966029	2.86563005805612e-08		Hist1h4k	1.31029	0.000119522		Gm43032	-2.06116	1.00613945402802e-09
Fxyd3	0.641327	0.00467509		Gnmt	-1.93473	2.87899462151334e-08		A330074K22Rik	0.881117	0.000120095		Spns2	-0.928664	1.02111100489906e-09
Ccl12	1.3101	0.00486508		Tph1	-1.81701	3.11154558484146e-08		Pcdh11x	1.10645	0.000123164		Gipc2	-0.837139	1.08092833266053e-09
Gbp2	0.907266	0.00522094		Gm10727	-2.59582	3.21827776862257e-08		Kif27	0.658623	0.000125878		Acox2	-4.54037	1.098387400919e-09
Lipc	1.05544	0.00523592		Igsf11	-1.04351	3.28547915583974e-08		Ccdc88b	0.856873	0.000125878		Rtl1	-1.67261	1.2040477165635e-09
Grik1	0.602633	0.00524439		Slc2a2	-0.963408	3.29091337765934e-08		Gdf10	0.799811	0.00013103		Dock5	-0.851057	1.21151547234442e-09
Scn4a	0.637215	0.00559509		Mfsd4b3	-1.37496	3.32566726048602e-08		Cd200r1	1.12145	0.00013103		Pecr	-0.871399	1.31438724461155e-09
Gm2399	0.908141	0.00563246		Hdc	-0.604817	3.49176666164015e-08		Gm15710	0.855559	0.000134112		Ube2u	-1.86637	1.36088355198572e-09
Lrrc25	0.747889	0.00574054		Sqle	-0.583459	3.50859301537298e-08		Il18r1	0.946471	0.000134136		Rarres1	-1.64327	1.36088355198572e-09
Gm16201	0.940498	0.00590745		Gm43190	-2.39168	3.54097580416492e-08		Ighm	1.01383	0.00013491		Slc14a2	-1.05263	1.36457161414791e-09
Efhc1	0.602703	0.00604107		Ier3	-0.80197	3.93178700298713e-08		Zbtb42	0.63355	0.000143018		Gm5560	-0.69	1.39439201751937e-09
Clec10a	0.821282	0.00628177		Msra	-0.937296	4.00627306948545e-08		Gjc2	1.14329	0.000143354		Pah	-2.79705	1.42338835477294e-09
4833422C13Rik	0.627871	0.0065193		Rbpms2	-0.660953	4.15784735527279e-08		Ptgds	1.07363	0.000145271		Dclk3	-0.818426	1.70096905477464e-09
C5ar1	0.676101	0.00667146		Asl	-1.04185	4.36691619216619e-08		Gm13418	1.07932	0.000150473		Gjb1	-1.17901	1.86895943480874e-09
Ms4a4a	0.740747	0.00691892		Abcc6	-1.66552	4.46958735829172e-08		Gm13420	1.32958	0.000154258		Ros1	-1.0249	2.32755080007108e-09
Islr2	0.886641	0.00711254		Gpm6a	-0.780907	4.50512376885939e-08		4930539E08Rik	1.02483	0.000157765		Gfra1	-0.720992	2.5718620498653e-09
Klrg2	0.701843	0.00769559		Gjb1	-1.08294	4.67096275846114e-08		Unc5d	1.11988	0.000164943		Msra	-1.0067	2.66989563561372e-09
Rnase12	1.09029	0.00803916		Map3k7cl	-1.13418	4.78739501349535e-08		Ano3	0.743363	0.000166144		Ecsit	-0.800932	2.84840039158442e-09
Xlr3c	0.978056	0.00820385		Elf5	-0.709543	4.83726911265711e-08		Scarf2	0.881392	0.00017027		Tfrc	-0.812606	2.9243928461387e-09
Kcnq4	0.590902	0.00841783		Dera	-0.66455	4.96054122825203e-08		Ppdpf	0.601944	0.000172497		Prss8	-0.583625	2.99640059367887e-09
Nefh	0.838104	0.00878151		Mt2	-1.37199	4.96828954841306e-08		Zfp36l1	0.663104	0.000173506		Ugt1a9	-1.97431	3.04827135780117e-09
Cyp2j9	0.594617	0.00886834		Phyh	-0.683106	5.59189266203648e-08		Wnt10a	1.20704	0.000174704		Slc25a15	-0.654734	3.05967290414455e-09
Tlr9	0.945791	0.00889221		Atp1a1	-0.861207	5.81703813763466e-08		Rac2	0.878255	0.00017914		Mgam	-1.15833	3.25554981927093e-09
Epx	1.15726	0.00909152		Ddt	-0.746157	5.99681129177518e-08		Grin2d	0.755637	0.000183148		Scrn2	-0.723883	3.25554981927093e-09
Nwd2	0.759208	0.00920001		Zmynd10	-1.45147	6.12452793537197e-08		Gm20219	1.4772	0.000183148		Cryzl2	-0.911881	3.28104906996045e-09
Themis2	0.838975	0.00924155		Eef1akmt3	-1.72667	6.13673395046636e-08		Scn7a	0.627694	0.000184577		Hs3st6	-1.48385	3.4740580049473e-09
Eppk1	1.00475	0.00943963		Lpo	-1.85754	6.35253898901134e-08		Plp1	0.78867	0.000185114		Galm	-0.653531	3.68446576732159e-09
Il10ra	0.641214	0.00947839		2610028E06Rik	-1.49839	6.4628736958098e-08		P2ry12	0.997523	0.00018715		Opcml	-0.869846	3.86094693338882e-09
Syp	0.625201	0.00974694		Crym	-0.702406	7.05969096150898e-08		Map3k13	0.616668	0.000198782		Adamts8	-1.62285	4.38152104376069e-09
4933431K23Rik	0.751568	0.00978489		Agxt2	-1.54308	7.38317009996598e-08		Csf2rb2	1.03777	0.000199492		Phyh	-0.729372	4.67568924903264e-09
9530026P05Rik	0.600525	0.0108796		Zcchc12	-1.37415	7.55147038863892e-08		Dusp8	0.703043	0.000199606		Cpox	-0.586287	4.76374126356875e-09
Phf24	0.766242	0.0109687		Blvra	-0.713247	7.84556062658191e-08		Ube2ql1	0.85878	0.000209196		Fuca2	-0.662873	4.86485837123495e-09
Gm10069	0.622587	0.0112997		Npl	-0.91455	7.9429585929418e-08		Cacng4	0.607279	0.000211288		Tmod1	-1.40082	5.25131834201419e-09
2810032G03Rik	0.724296	0.0114346		Aldh1a7	-1.03785	8.07519028097272e-08		Bank1	0.972483	0.000213193		Ggct	-1.02362	5.51866873583483e-09
Xlr3a	0.69267	0.0119908		Pbld1	-1.14656	8.13968616339963e-08		Aoc1	0.613093	0.000218668		Lcn2	-0.914546	6.24254903041609e-09
C230034O21Rik	0.874968	0.0121199		Dclk3	-0.734228	8.66027422530537e-08		Hoxd11	0.692322	0.000219185		Zcchc12	-1.49695	7.2300326435354e-09
Csf2rb2	0.759031	0.012147		Cobl	-0.667082	9.11919728260395e-08		Gse1	0.634927	0.000220261		Kcng1	-1.92932	7.2300326435354e-09
Lst1	0.621254	0.0131861		Lpl	-1.08942	9.36741450338671e-08		Adam23	0.704809	0.000224672		Pdzd3	-1.33757	7.92493582316102e-09
Clec4n	0.651427	0.0132859		Fut9	-0.861483	9.8169512127211e-08		Tyrobp	0.75625	0.00022486		Ces1d	-1.93887	8.1119011006948e-09
Slc15a3	0.693088	0.0137842		Pi16	-1.6158	1.06874124893003e-07		Id1	0.863809	0.000236667		Rab3b	-1.1793	8.13604695392437e-09
4930432K21Rik	0.646144	0.0139159		Npnt	-0.610084	1.08253140382431e-07		Dscaml1	1.12617	0.000240792		Hnf1b	-0.582861	8.18830730547261e-09
Evi2a	0.744717	0.0139452		Slc5a6	-0.93215	1.12333943406976e-07		Clec10a	1.03383	0.000250405		Ahcyl2	-0.771639	8.24315731056225e-09
Trim12c	0.583924	0.0142182		Cdhr2	-1.12868	1.14083450770718e-07		Htr1b	1.15815	0.000251955		Thrb	-1.01903	8.30291416868113e-09
Slc22a3	0.727974	0.0144874		Ppt2	-0.704983	1.18768427176177e-07		Crlf2	1.2477	0.000253128		Slc25a21	-1.52839	8.76198152056743e-09
Gm15050	0.871531	0.0149621		Scnn1a	-0.765473	1.199821895674e-07		Tmeff2	0.752388	0.000257799		Nxph3	-1.70809	9.29716078450195e-09
2700046A07Rik	0.634774	0.0150223		Chst9	-1.32562	1.199821895674e-07		Rnf125	0.746372	0.000269656		Mapt	-0.876862	9.56768059301621e-09
Gm44220	0.70417	0.0152094		Tprn	-0.678396	1.23737201303875e-07		Fyb2	1.08209	0.0002775		Slc5a6	-0.998241	1.0113328197973e-08
AI839979	0.795364	0.015268		Hcn4	-1.15242	1.31846517567319e-07		Bik	0.735882	0.000284016		Hbegf	-0.71081	1.05909871249301e-08
Htr1b	0.830445	0.0161675		Car3	-1.28563	1.32587094084341e-07		Tnfaip8l2	1.00432	0.000284021		Ftl1-ps1	-0.600598	1.06877643669934e-08
Ptafr	0.70979	0.0162295		Cox5b	-0.608407	1.34761565682886e-07		A730020E08Rik	0.90193	0.000285001		Lpl	-1.15601	1.07233619852057e-08
Trim9	0.591129	0.0165215		Flvcr1	-0.681587	1.39835072124272e-07		Phf24	1.01771	0.000288461		Zmynd10	-1.54591	1.1893466229407e-08
Fcgr1	0.779226	0.0165623		Rarres1	-1.41801	1.41075967160457e-07		Psd2	0.834042	0.000294206		Kcnj1	-0.929818	1.22003236874375e-08
Npy	0.687187	0.0168599		Xpnpep2	-0.850224	1.43392437194492e-07		Rims2	0.841269	0.000294608		Afp	-1.16434	1.22815449614637e-08
Mapk8ip2	0.787965	0.0169429		Slc11a2	-0.792716	1.50404624419836e-07		Ddx58	0.780188	0.000297125		Chst9	-1.44264	1.25701174319405e-08
Il34	0.716864	0.0169563		Pjvk	-2.27432	1.51652587303088e-07		Mill2	0.618694	0.000305845		Nmrk1	-1.05078	1.25805456017553e-08
Esyt3	0.655233	0.0170426		Slc43a2	-0.629348	1.51680651136928e-07		Pf4	0.595458	0.000309604		Ppt2	-0.746302	1.58077308215229e-08
Pik3ap1	0.754663	0.017631		Mfsd4b5	-2.24518	1.62195376815574e-07		Tlr7	0.925906	0.000321786		Kcnj10	-0.878492	1.60820568495338e-08
Nptx1	0.692232	0.0176913		Pah	-2.42325	1.76866050491757e-07		Clec4n	0.877266	0.000328491		Slc4a9	-1.29679	1.9622537996089e-08
Lair1	0.765502	0.0178741		Slc16a13	-0.696997	1.83153486491239e-07		Jph4	1.14968	0.000334477		Miox	-3.82878	1.9930365467006e-08
Gm9899	0.862615	0.0181819		Exoc3l2	-0.626092	1.93097589001573e-07		Gpr37	0.941067	0.000339404		Sh3tc2	-0.870952	2.17002942234382e-08
Rims2	0.596783	0.0186284		Gpx6	-1.49734	1.95679073242415e-07		Zfp575	1.17322	0.000348517		Iyd	-1.07896	2.20777004338405e-08
Fam155a	0.716622	0.0190432		Foxj1	-1.0648	2.12511974754556e-07		Srrm3	0.892073	0.000350946		Psca	-1.1164	2.22600023380596e-08
Il1rapl1	0.748	0.0193131		Ptgs2	-1.39513	2.15368878266649e-07		Camk2a	0.693202	0.000355794		Blvra	-0.739373	2.28035595221023e-08
Snx20	0.727077	0.0193238		Dmrt2	-0.99181	2.20470563723102e-07		Cbr3	0.708363	0.000365752		Galnt14	-0.943975	2.36371827570714e-08
Ube2ql1	0.591969	0.0198919		Slc34a3	-2.88176	2.21737639040405e-07		Zfp579	0.817053	0.000374325		Slc25a30	-0.619109	2.45031805829673e-08
Cd33	0.648446	0.0200509		Got1	-0.614247	2.21737639040405e-07		Fibcd1	0.652507	0.000381178		Aqp3	-0.626633	2.54399050733146e-08
Fut2	0.734534	0.0206989		Sult1d1	-1.17599	2.30951873918301e-07		Fam205a3	0.63356	0.000391911		Nabp1	-0.615436	2.61854146019177e-08
Gm5345	0.909092	0.0207333		Adm2	-1.54059	2.388252788212e-07		Gm5814	1.4167	0.000393254		Pafah2	-0.647789	2.6237052533102e-08
Gm973	0.611381	0.0218624		Acbd4	-0.942464	2.44417000766447e-07		Col6a5	0.98083	0.000398128		Ddt	-0.765182	2.63383613769854e-08
Prima1	0.777835	0.0221557		Lmx1b	-0.983978	2.54986197427473e-07		Adgrf1	0.638941	0.000409583		Greb1l	-0.955052	2.63383613769854e-08
Tc2n	0.73405	0.022553		Kcng1	-1.67292	2.58395881154249e-07		Cd86	0.84329	0.000410221		Pgpep1	-0.585685	2.73308579742388e-08
Gm14226	0.964863	0.0227237		Afp	-1.0662	2.62460345616998e-07		Lrrc25	0.911904	0.000412498		Ccdc180	-1.63773	2.76192140368666e-08
Aspg	1.02905	0.0233111		Ahcyl2	-0.699291	2.66149750827799e-07		Npy	0.937812	0.000420186		Gm13855	-0.992855	3.018691236308e-08
Gbp8	0.753191	0.0250886		4833439L19Rik	-0.600015	2.80641973054904e-07		Ikzf3	0.987351	0.000420186		Ihh	-1.95631	3.10661635977468e-08
Dcaf12l2	0.686689	0.0262309		Kcnj1	-0.849478	2.80641973054904e-07		Cfhr2	0.731667	0.000423426		Got1	-0.650171	3.12718702036009e-08
Cers3	0.720306	0.0274391		9130410C08Rik	-1.32587	3.45441379410707e-07		D430041D05Rik	0.776113	0.000429165		Akr7a5	-0.60812	3.65952604201564e-08
Htr2a	0.598524	0.0276529		Ptprv	-1.68941	3.47539364592967e-07		Gm37233	0.740211	0.000432886		Tmem252	-0.840792	3.98805487527934e-08
Ly9	0.948721	0.0290323		Ggt5	-0.870248	3.57550463036723e-07		Prrg4	0.626696	0.000444438		2210011C24Rik	-1.49516	4.16191144140618e-08
Il21r	0.761984	0.0305364		Ces1d	-1.70392	3.62733875359814e-07		Fam71e1	0.901966	0.000468406		Gm10727	-2.59562	4.54036170205301e-08
Prr16	0.625768	0.0308541		Gm10804	-1.8306	3.6548952636895e-07		Slc22a3	0.966561	0.000478992		Phyhipl	-0.698311	4.6102630582241e-08
Abca6	0.628413	0.0309934		Pdzd3	-1.19202	3.70013017994899e-07		A2m	1.527	0.000483413		Myom2	-2.44146	4.73438733519695e-08
Hs6st3	0.669248	0.0311063		Rtn4ip1	-0.766373	3.75523927726771e-07		Epx	1.45826	0.000484574		Eci3	-2.17517	4.74064884528833e-08
Tlr8	0.981436	0.0319488		Krt5	-1.95573	3.83522540303542e-07		Syp	0.794178	0.000497466		Acad10	-0.856637	4.91654152516223e-08
Tmem200c	0.646164	0.0321407		Slc25a34	-1.56429	3.85862362856694e-07		Nrxn2	0.856654	0.000497597		F13b	-3.41466	4.95601790824677e-08
Cpa6	0.816673	0.0323523		Pim3	-0.760784	3.96544658306403e-07		Gm15706	0.809142	0.000498943		4833439L19Rik	-0.630443	5.02296233553334e-08
Rgs14	0.629405	0.0323967		Hagh	-0.759354	4.10326800603327e-07		Begain	0.631452	0.00051371		Foxj1	-1.11426	5.78140578859307e-08
Caps2	0.619369	0.0327756		Cyp2e1	-3.1226	4.12645899094745e-07		Eva1b	1.13001	0.000518907		Pi16	-1.66002	6.33228548844368e-08
Arhgdig	0.744135	0.0331692		Gm12678	-1.63718	4.19613135627844e-07		Esr2	1.03529	0.000532382		Eddm3b	-1.22349	6.36407670917536e-08
Pthlh	0.872149	0.0332391		Tm7sf2	-0.849882	4.46987307865702e-07		Pld5	0.716071	0.000539084		Nudt19	-0.63561	6.47090938925563e-08
Tifab	0.631816	0.0348656		Dmtn	-0.584919	4.52392366301024e-07		Il1rapl1	1.021	0.000540692		Cryab	-0.625498	6.6649894564507e-08
Trim5	0.595018	0.0349107		BC024386	-2.77005	4.66830602575721e-07		Cntn1	0.674308	0.000552464		Dera	-0.656947	6.80676892130409e-08
Gm609	0.715459	0.0356951		Ttyh2	-0.789591	4.73399223783192e-07		AI838599	1.30589	0.000567166		Cisd3	-0.719717	7.49112051623035e-08
Ltf	0.95378	0.0360486		Hgfac	-1.08987	5.0634368429911e-07		Npy1r	1.05915	0.000568054		Crym	-0.699264	7.64547910995592e-08
Rpgrip1	0.661428	0.0360564		Tmem163	-1.38856	5.85162262712495e-07		Msx2	0.856396	0.000591159		Ttyh2	-0.835226	7.6460565953229e-08
Magee2	0.622916	0.0366861		Rnf181	-0.605071	6.0130621785293e-07		Adgrb3	0.949846	0.000591934		Cryz	-0.597245	9.08260645758211e-08
Map6d1	0.659887	0.0366861		Akr1b7	-0.866785	6.28779667143511e-07		Spi1	0.906426	0.000597806		Selenbp2	-0.822434	9.09328550197549e-08
Gm5431	0.843379	0.0367612		B3gat2	-0.911837	6.76930352929798e-07		Pak7	0.749928	0.000618855		Tspan2	-0.718464	9.38651396197069e-08
Bves	0.692176	0.0378553		Ldb3	-1.49076	7.19317760255525e-07		Hspa1b	1.04643	0.00063003		Npl	-0.907095	9.67152494772851e-08
Zbtb16	0.705803	0.0379186		Vwa1	-0.775119	7.48591527820543e-07		Plcb2	0.623658	0.000645338		Eef1akmt3	-1.7014	9.73808125441318e-08
Upk3bl	0.610616	0.0379595		Wipf3	-0.802863	7.53384738819923e-07		Ctss	0.677091	0.0006545		Rnf181	-0.637098	1.12806859734439e-07
Muc4	0.787183	0.0389594		C730027H18Rik	-2.31818	8.67056712521751e-07		Scn4a	0.751649	0.000667497		Slc5a12	-2.5688	1.1383672239485e-07
1010001N08Rik	0.586735	0.0393569		Plppr4	-1.06468	9.05578893920019e-07		Irf2bpl	0.676204	0.000676711		Mvd	-0.677033	1.19049201755372e-07
Gm37530	0.585404	0.040178		Tnfrsf11b	-0.910221	9.51258916400616e-07		Adamts3	0.63146	0.000680105		Rhcg	-0.738413	1.25328341845308e-07
Gm9918	0.617471	0.0407241		Nat8	-2.12823	9.70698297631002e-07		Gm32618	0.706557	0.000701517		P2rx5	-1.86812	1.34860491035298e-07
Gpr65	0.686852	0.0407919		Proc	-1.39437	9.81988617777054e-07		Ikbke	0.619849	0.000716391		Foxc1	-0.620505	1.35421250040498e-07
Ifi211	0.843926	0.0408757		Gm7329	-1.52803	1.0058655428222e-06		Bnipl	0.846406	0.000743308		Ret	-0.824729	1.50250488650557e-07
Ifi209	0.912721	0.0409584		1110032F04Rik	-0.65791	1.01001125680147e-06		Pianp	0.782668	0.000758004		Pak6	-1.5883	1.56535761098026e-07
Ly6c2	0.628702	0.0410215		Aldh3b2	-1.09238	1.05630532545131e-06		Sv2c	0.896518	0.000768187		Slc38a3	-1.46991	1.71441136564909e-07
Tnfrsf13b	0.726783	0.0410555		Slc5a11	-1.13872	1.09145116598578e-06		Ms4a4a	0.879918	0.000786911		Fbp2	-0.79145	1.76388685369922e-07
Cd48	0.692825	0.0420709		F13b	-3.02003	1.09286524529713e-06		Ikzf1	0.726664	0.000788116		Mpv17l	-0.959021	1.88454857222358e-07
Wfikkn2	0.615177	0.0428561		Fdx1	-0.789159	1.14414142298827e-06		Cilp	0.882932	0.000811465		Insc	-1.46295	1.93328809265957e-07
Gm14407	0.842799	0.0449707		Tfec	-1.11344	1.23885669553875e-06		D830050J10Rik	0.921486	0.000822917		Gjb2	-1.47035	2.03036339618205e-07
Gbp7	0.791064	0.0481267		Mymx	-1.19822	1.25523727524544e-06		Gm21955	0.773821	0.000825387		Rtn4ip1	-0.780582	2.03196477593054e-07
Sbsn	0.780693	0.048905		Rtl8c	-0.614602	1.44156687665746e-06		Efcc1	0.740568	0.00082987		Slc34a3	-2.90713	2.04075746245541e-07
				Foxf1	-1.39446	1.48919941907693e-06		Mdga1	0.60066	0.000844337		Cystm1	-0.585321	2.04075746245541e-07
				Nxpe3	-0.748937	1.57118001159361e-06		Gm37530	0.85559	0.0008453		Fgf10	-0.742578	2.42045851204838e-07
				L3hypdh	-0.922954	1.68095883516037e-06		N4bp2l1	0.626946	0.000874787		Plod2	-0.595856	2.46195706639099e-07
				Insrr	-0.964604	1.69548284856524e-06		Gtpbp6	0.761006	0.000902104		Hcn4	-1.12921	2.51907043967755e-07
				Slc38a3	-1.35998	1.73495850106728e-06		Il10ra	0.779463	0.000919477		Gcat	-0.961904	2.52877065976827e-07
				Pgam2	-1.11521	1.76243517282108e-06		Zfp503	0.633353	0.00093002		Col9a1	-1.31176	2.65217610113186e-07
				Gsta3	-0.690444	1.79555434027545e-06		Cybb	0.679404	0.000945072		Ces1e	-3.06938	2.73757515016421e-07
				Arxes2	-0.686633	1.81735394143077e-06		Alx4	1.02927	0.000958578		Adm2	-1.5767	2.81255733317145e-07
				Keg1	-0.922985	1.83578451899548e-06		4930413G21Rik	1.64671	0.000962145		Dhfr	-0.695182	2.8171089337754e-07
				Scrn2	-0.595222	1.89345335223176e-06		Hectd2	0.643937	0.000982253		Stk32a	-0.974105	2.92760967745693e-07
				Mettl7a1	-0.591156	1.9325264440051e-06		Syt5	0.813146	0.000988881		Gm12678	-1.65274	2.98105393357206e-07
				Osgin1	-0.993024	1.9991232459171e-06		Rem2	0.654206	0.000989899		Six2	-1.28744	3.11100598913726e-07
				C2cd2l	-0.623552	2.0305326106724e-06		Pou2f2	1.0109	0.00100241		Gm48795	-1.3799	3.26947645266454e-07
				C1qtnf1	-0.623681	2.23652213815482e-06		Gm973	0.808301	0.00100446		Tmem19	-0.639494	3.36688922163141e-07
				Mapt	-0.736779	2.32405744402694e-06		Nlrc4	0.769735	0.00100541		Slc5a2	-4.08483	3.37008740265513e-07
				Slc22a26	-1.55058	2.39598949654965e-06		Dusp2	0.604281	0.00102075		Ush1c	-0.749902	3.37345736246063e-07
				Abhd14b	-0.728327	2.52304756234015e-06		Lrfn1	0.5812	0.00102508		Glud1	-0.58314	3.43042869774175e-07
				Eci3	-1.89179	2.52304756234015e-06		Mgat5b	1.20843	0.00103471		Psph	-0.738334	3.43911254194419e-07
				Prss35	-0.822962	2.54614138752591e-06		C130036L24Rik	0.894302	0.0010709		Slc43a2	-0.610149	3.59349611848626e-07
				Gm12829	-1.24255	2.67370237814891e-06		Wif1	0.933303	0.0010751		Igsf11	-0.963721	3.73510603027245e-07
				Mettl7a2	-1.11701	2.75812652440492e-06		Ier5l	1.13975	0.00111196		Fuom	-0.704344	4.0216623579336e-07
				Eddm3b	-1.05096	2.83792852975005e-06		Zfp536	0.64696	0.00113711		Osgin1	-1.05764	4.43249027028788e-07
				Ube2u	-1.41813	2.89530007727052e-06		Gm12473	1.29316	0.00123798		A1cf	-1.2612	4.46799432543708e-07
				Tmem19	-0.593878	2.92263574547526e-06		Gm4117	0.986971	0.00124476		Dtna	-0.806721	4.47640851956509e-07
				Atp6v0d2	-0.711041	3.02693269844444e-06		Ccdc85b	2.01834	0.00131782		Tmem150c	-0.638332	4.67180837606956e-07
				Tmem54	-1.4246	3.05915589791662e-06		Rgs10	0.628963	0.00136972		Rdh16	-2.59364	4.67633951502851e-07
				Dtna	-0.751715	3.07342550407753e-06		Hs6st3	0.908805	0.00138468		Abcc6	-1.56659	4.88529554160536e-07
				Bola3	-0.6412	3.23225086650768e-06		Ky	0.856499	0.00138956		Slc15a2	-1.17954	4.92524735781404e-07
				Slc5a2	-3.71174	3.3509137890311e-06		Rgs17	0.924781	0.00140107		Insig1	-0.60915	5.16910398973199e-07
				Angpt2	-0.65761	3.35502169235849e-06		Muc4	1.10091	0.00143866		Gm7329	-1.5825	5.35065890283884e-07
				Pbld2	-1.41055	3.45495099505242e-06		Gm37509	0.909397	0.00153607		Fahd1	-0.600643	5.6068981190153e-07
				Ggt6	-1.22183	3.56729403462831e-06		C1qtnf4	1.22163	0.0016259		Gm5131	-1.64856	6.08261032815206e-07
				Pipox	-1.00793	3.69063604364102e-06		Gm16701	1.00821	0.00162664		Hhip	-1.02602	6.61713413367478e-07
				Six2	-1.17715	3.94243419780128e-06		Trim9	0.732111	0.00163696		Lss	-0.613712	7.69266248892183e-07
				Htra1	-0.782766	4.25659004702481e-06		Fam19a5	0.643577	0.00163874		Keg1	-0.938481	1.0174065453313e-06
				Osr1	-0.756204	4.27328787416795e-06		Fgf8	1.36809	0.001648		Nt5e	-1.25194	1.02505384732991e-06
				Rab3b	-0.950156	4.59031571385659e-06		Ncmap	0.802856	0.00167404		Gm13394	-0.633481	1.02880618568178e-06
				Sptssb	-1.21362	4.73794795970221e-06		3010003L21Rik	0.943559	0.00172579		Eya1	-1.02706	1.0495141291158e-06
				Myom2	-2.02668	4.93531423570866e-06		Gm42991	1.12347	0.00173522		Tnfrsf11b	-0.908662	1.0495141291158e-06
				Mgam	-0.904468	5.02295942878905e-06		Mtus2	0.808963	0.00176613		Ttr	-3.00559	1.08449300706323e-06
				Slc16a9	-0.857923	5.32153551740394e-06		Gm14964	1.29116	0.00179542		Gm8893	-2.28576	1.09372220513805e-06
				Acad10	-0.727505	5.43802757991337e-06		Abcg4	0.626571	0.00181543		Mettl7a1	-0.600801	1.12729605816737e-06
				Atp12a	-1.47985	5.89204785077765e-06		Cacna1b	0.895556	0.00184371		Gm10804	-1.75023	1.25051233604228e-06
				Tpk1	-0.604463	7.68776095105862e-06		Rab7b	0.781697	0.00187187		Wfdc13	-2.32126	1.28735762810018e-06
				Slc22a5	-0.6294	7.75623218218925e-06		2700046A07Rik	0.766939	0.00189203		Halr1	-2.35458	1.33603075239507e-06
				Mvd	-0.581748	7.98086286982546e-06		Ntrk1	0.960407	0.00192361		Gm43190	-2.09958	1.35596846820316e-06
				Fbxl22	-1.04796	8.08167076340912e-06		Ly86	0.731816	0.00202981		Pbld1	-1.03873	1.3941659120427e-06
				Gm5131	-1.45074	8.14146980299371e-06		Ttc39a	0.61817	0.00204266		Tnn	-1.62935	1.42416710610789e-06
				Stk32a	-0.853189	8.38579890244238e-06		Tlr9	1.07514	0.00206082		Lipa	-0.655926	1.47453431532061e-06
				Nxph3	-1.32237	8.45960942555791e-06		Vps37d	0.649489	0.0020731		Gm10874	-0.811177	1.54169513497158e-06
				Lipa	-0.613728	9.02657629938854e-06		Gbp2	0.973796	0.00208515		Ptprv	-1.60809	1.67485919350745e-06
				AU015836	-1.73866	9.71333457218627e-06		1010001N08Rik	0.79498	0.00209973		Gdnf	-0.807928	1.72989081599522e-06
				Timm9	-0.695299	1.05077733890649e-05		Phldb3	0.635478	0.00210052		Wipf3	-0.776142	1.83875446237659e-06
				Ggact	-0.825314	1.06940960303238e-05		Rps2-ps10	2.55533	0.00217016		Tmem144	-1.10231	1.85581161939723e-06
				Sat1	-0.819546	1.0771696725001e-05		Cd52	0.780664	0.00220546		Acnat1	-1.31827	1.90211139209113e-06
				Glns-ps1	-0.732024	1.08430904898068e-05		Gm47963	0.971873	0.00225985		Krt5	-1.82995	1.97238274388059e-06
				Gm13655	-1.48027	1.08561440395199e-05		Adnp	0.837161	0.00229447		Flvcr1	-0.620765	1.9862099885415e-06
				Tmem82	-1.24428	1.13806004505788e-05		Fat4	0.580977	0.00233438		Khk	-0.728485	2.13884278903762e-06
				Lrrc19	-1.79847	1.13806004505788e-05		Kcnab1	0.643403	0.00233438		Ipcef1	-0.704041	2.22796319418195e-06
				Acss1	-0.901065	1.26119902702998e-05		Selplg	0.949318	0.00233888		Gsta3	-0.68391	2.27998358877794e-06
				Cisd3	-0.596534	1.30592029171092e-05		Mansc4	0.680571	0.00234797		Tph1	-1.56436	2.32068690441035e-06
				Kif12	-0.69505	1.50351728565427e-05		1700039E22Rik	1.33407	0.00236315		Gm15217	-1.57562	2.61984522733029e-06
				Chrna5	-1.34249	1.5350653178511e-05		4833422C13Rik	0.682091	0.00236451		Timm8a1	-0.725726	2.79032964396048e-06
				Mlxipl	-1.08035	1.5468783970163e-05		Samd12	0.592128	0.00239123		Ggt6	-1.24456	2.8090562769594e-06
				Khk	-0.671319	1.64276702849982e-05		Scand1	2.85408	0.00245299		Mettl7a2	-1.11856	2.89240954086281e-06
				Ttll10	-0.744031	1.6960640537423e-05		Tmem108	0.644694	0.0024715		C2cd2l	-0.612976	2.94004880451718e-06
				Gcat	-0.809781	1.75502257900651e-05		Lrriq1	0.587841	0.00247583		Gm10732	-1.96935	2.94187275176253e-06
				Lamtor5	-0.649978	1.79378600948485e-05		Bcl3	0.641904	0.00249053		Lgmn	-0.834656	2.9639872860278e-06
				Aldh8a1	-1.41447	1.81805330625402e-05		Casp12	0.583723	0.00254124		Nxpe3	-0.727776	3.01664437285119e-06
				Gm15318	-1.21695	1.95441383048056e-05		1700096K18Rik	0.622696	0.00255075		Tmem8	-1.01182	3.320990173807e-06
				Gjb2	-1.23279	2.01320299747561e-05		Rpgrip1	0.87178	0.00255417		Ldlr	-0.9481	3.50760937138951e-06
				Fgd3	-0.826981	2.05900179195565e-05		Pcdhb18	0.596709	0.00259562		Sptssb	-1.22264	3.83445196772981e-06
				Gm7204	-0.816708	2.08467493766757e-05		Grrp1	0.76512	0.00260209		Hagh	-0.69651	3.92217823907181e-06
				Gm7049	-1.35535	2.10913425924026e-05		Pik3ap1	0.906065	0.00262272		Mafb	-0.654856	4.02801542422409e-06
				Ush1c	-0.638115	2.29543397926007e-05		Cers3	0.909909	0.00273328		Proz	-1.55798	4.03404126290828e-06
				Tmem8	-0.935148	2.33242534301976e-05		Jakmip2	0.854113	0.0027381		Qprt	-0.685526	4.13593279117314e-06
				Aph1c	-0.872994	2.47007819474285e-05		Irx5	0.653678	0.00274442		Angpt2	-0.6488	4.33061648691395e-06
				Gramd2	-1.49906	2.49899148281188e-05		Tor3a	0.691711	0.00276142		Ier3	-0.680929	4.33281875580448e-06
				Selenbp2	-0.665688	2.55138874192818e-05		Rhof	0.5943	0.00280259		Slc22a4	-1.22074	4.50063543779719e-06
				Fbp2	-0.651151	2.68659686472088e-05		Defb36	0.926271	0.00285013		Slc2a9	-0.77001	4.50063543779719e-06
				Thbs4	-0.822107	2.86785397228412e-05		Fndc3c1	0.613765	0.00285174		Sytl3	-1.27108	4.66857418950456e-06
				Gm5678	-1.1447	2.97095079188399e-05		Gng3	0.854777	0.00289287		Chrna4	-0.86889	4.71871270553803e-06
				Slco4c1	-0.833101	3.01806746616004e-05		Ccdc182	0.797996	0.00296683		Slc26a1	-1.27178	4.98465074955964e-06
				Gm10732	-1.75766	3.02196847330021e-05		Ncam2	0.863729	0.00300129		Gm5678	-1.24384	5.18229714099454e-06
				Rbfox3	-1.22656	3.14802251642404e-05		Aif1	0.74006	0.00300561		Agt	-1.14837	5.19959938179945e-06
				Slc25a21	-1.13018	3.23882775374751e-05		Anks1b	0.788468	0.00301842		Crlf1	-1.22336	5.70522599052723e-06
				Dgat2	-0.841316	3.28631296632267e-05		Zfp90	0.589031	0.00302936		Tmem82	-1.27862	6.29898679247159e-06
				Qprt	-0.627958	3.33022291909771e-05		Dlgap3	0.766783	0.00306347		Lamtor5	-0.674461	6.76006293712836e-06
				Ppil6	-1.14422	3.43359421551244e-05		Fbxl16	0.605155	0.00326897		Aifm3	-1.06784	6.85996751035251e-06
				Serpina6	-5.73641	3.59851298735273e-05		Tc2n	0.893362	0.00329802		Ugt2b38	-1.85207	7.05988623144466e-06
				Lpar3	-2.223	3.88606461707217e-05		Rab40b	0.649594	0.0034446		Lrrc19	-1.82097	7.58573878157539e-06
				Hnf1a	-0.650818	4.13087440082324e-05		Prtn3	0.988805	0.00345233		2010204K13Rik	-0.865108	7.63474713275095e-06
				Slc13a2	-1.79834	4.26557086276899e-05		Tmem178b	0.733082	0.00345726		Aldh3b2	-1.01415	7.74518420024083e-06
				Cwh43	-1.28749	4.27065885757891e-05		Gm5345	1.08891	0.00348882		Slc19a1	-0.656803	7.84739915873566e-06
				Gm42397	-1.117	4.75333894533871e-05		Vwc2	0.926272	0.00349131		Lpar3	-2.38674	8.15498802858181e-06
				P2rx1	-1.00874	4.81813553270627e-05		Kcnq1ot1	0.921873	0.00352198		Trpm6	-0.938143	8.29232397329748e-06
				Trpm6	-0.859211	4.8852588827342e-05		Apobr	0.731176	0.00370045		Glns-ps1	-0.741638	8.29516884744269e-06
				Acta1	-5.4085	5.14667984089394e-05		Prrx2	0.60353	0.00372946		Mettl7a3	-1.22871	8.47731533981193e-06
				Ipcef1	-0.614866	5.2798162533195e-05		Trim12a	0.735232	0.00376285		1110032F04Rik	-0.604417	8.63089773961466e-06
				Bst1	-1.4814	5.61208492045221e-05		Ssbp4	0.626967	0.00389223		Ppara	-0.892065	9.05515193205619e-06
				Echdc3	-0.667761	5.72628912449162e-05		Trem2	0.800133	0.00389335		Slc22a5	-0.622254	9.16989479940445e-06
				Cyp24a1	-3.35896	5.89235806647113e-05		Gm16425	0.904614	0.00396446		Tm7sf2	-0.756218	9.32675536469898e-06
				Tmem125	-0.782547	6.04737588960979e-05		Lair1	0.887901	0.00400331		Gm15318	-1.25259	9.75166085583479e-06
				Syne4	-0.92833	6.04737588960979e-05		Slc37a2	0.617596	0.0040305		C1qtnf1	-0.586765	9.78865011572762e-06
				Tnn	-1.36765	6.2241936691352e-05		Padi4	0.958736	0.00406805		Smim1	-0.722444	1.07719126447651e-05
				Slc19a1	-0.599769	6.27422927961094e-05		Gpa33	0.819074	0.00411851		Nr1h4	-1.16022	1.0831238707148e-05
				Lims2	-0.928543	6.76032832918998e-05		Palmd	0.583532	0.00415053		Tpk1	-0.591565	1.14398453978443e-05
				Uap1l1	-0.644877	6.77309394238742e-05		Asgr1	0.823591	0.00415132		Baiap2l2	-0.831873	1.21499342976916e-05
				Smim4	-0.643365	7.02487631981418e-05		Hist3h2ba	0.593158	0.00420569		Gm7204	-0.835791	1.22738934816678e-05
				Slc5a12	-1.95327	7.68725378782999e-05		Iigp1	1.37877	0.0042394		Ggt5	-0.759321	1.28460500491967e-05
				Iyd	-0.78871	7.91799838677556e-05		Hic1	0.705812	0.00429171		Mrps36	-0.60682	1.33323627948112e-05
				Gm5421	-0.894741	7.91799838677556e-05		AF529169	0.740631	0.00448459		Gm5529	-0.585996	1.34927932699832e-05
				Rasgrp1	-0.95672	8.08473760383812e-05		Nppc	1.4305	0.00460998		Pim3	-0.658677	1.45191277852251e-05
				Ddc	-0.591382	8.30842470927207e-05		Map6	0.810882	0.00464566		Atp12a	-1.41394	1.46069509584016e-05
				Rdh16	-2.04718	9.06288065699638e-05		Tulp1	0.620055	0.00465657		Atp6v0e2	-0.600859	1.51940267171831e-05
				Psph	-0.585564	9.08445345151134e-05		Gm2399	0.919659	0.00469764		Cpz	-0.761943	1.54110185210717e-05
				Ccdc107	-0.645606	9.08445345151134e-05		4930570G19Rik	0.925233	0.0047249		Gm9347	-0.835001	1.58276610800985e-05
				Ccdc180	-1.16598	9.330188181601e-05		Trir	0.734043	0.00480981		Gm9797	-0.580828	1.59349784615542e-05
				Tmod1	-0.95588	9.85924179557117e-05		Scn2a	0.623107	0.0048348		Il5ra	-1.4789	1.61575773859581e-05
				A930017K11Rik	-0.721028	0.00010475		Casp4	0.76945	0.00490256		Aldh8a1	-1.41863	1.73062767890266e-05
				Tysnd1	-0.586989	0.000118192		Gm26586	0.903708	0.00490756		Tmem116	-0.808164	1.74567811997329e-05
				4732463B04Rik	-1.35625	0.00012198		Gbp8	0.890813	0.00503472		Acnat2	-2.61732	1.75763101339996e-05
				Smim1	-0.645221	0.000122107		Lamb3	0.583802	0.0051502		Gldc	-0.939544	1.84212514199962e-05
				Bsnd	-0.734907	0.000124597		Gm14407	1.0876	0.00516718		Prr5l	-0.585236	1.94589941861976e-05
				Opcml	-0.592365	0.000126144		AI839979	0.884944	0.0051985		Gramd2	-1.50829	1.99276046938255e-05
				Angptl7	-1.8969	0.000126144		Spaca1	0.73844	0.00526967		Hlf	-0.679619	2.04816685755008e-05
				Tmem116	-0.733729	0.000129831		Fam155a	0.826174	0.00528658		Lgals12	-0.778908	2.08003699339771e-05
				Metrnl	-0.708888	0.000141444		Plac9a	0.773704	0.0053498		Tmem97	-0.581176	2.18778543427244e-05
				AI464131	-0.598255	0.000143335		Ugt1a1	1.06037	0.00540866		Pgam2	-0.996354	2.32675366853713e-05
				Gdnf	-0.664504	0.00014374		Hk3	0.696703	0.00546428		Fgd3	-0.819999	2.37504157136096e-05
				Hacl1	-1.02256	0.000147225		Il17d	1.00986	0.00548136		Chrnb4	-0.809008	2.42516106158099e-05
				Gm16089	-0.724476	0.000148467		Nrgn	0.884897	0.00556493		Cyp24a1	-3.49882	2.48047153478028e-05
				Ces1e	-2.266	0.000153327		Cxcl13	0.849353	0.00561824		Tmem54	-1.30231	2.54410166336725e-05
				Tfpi2	-1.34942	0.000157313		2200002D01Rik	0.700388	0.00577617		Gm42397	-1.17604	2.55815825363151e-05
				Gstt2	-0.697013	0.000161776		Ms4a6c	0.714847	0.00579652		Calb1	-0.802752	2.55962947569417e-05
				Bhlha15	-1.15025	0.000164187		Rab4b	1.18498	0.0058212		Tmem125	-0.812843	2.77911230891889e-05
				Crlf1	-1.0353	0.000166093		C5ar1	0.677768	0.00595202		P2rx1	-1.03966	2.8938797814988e-05
				Vwf	-0.818163	0.000171731		Zmiz1os1	0.791387	0.00596648		Mfsd4b3	-1.06177	2.9290263991248e-05
				Cfap52	-1.06798	0.000179724		Alox8	0.834582	0.00596648		AU015836	-1.66228	2.99097638920364e-05
				Pdss1	-0.634108	0.00018083		H1fx	0.733677	0.00614068		Treh	-1.83163	3.07765457909611e-05
				Slc7a7	-1.33571	0.00018083		Gm26981	1.02513	0.0061482		Wnt9b	-0.751487	3.08845234075977e-05
				Lgmn	-0.692621	0.000181302		Ly9	1.12638	0.00626287		Gm7049	-1.33678	3.10007119858302e-05
				2010204K13Rik	-0.734279	0.000181302		Evi2a	0.803182	0.00636858		Slc26a4	-1.28716	3.16844756492377e-05
				Ttr	-2.33492	0.000185971		Xlr3b	1.13942	0.00643181		Atp6v1c2	-0.736434	3.1945496265896e-05
				Serpinb8	-0.824157	0.000192568		Ndufaf8	0.594313	0.00647215		BC024386	-2.2767	3.26171504870243e-05
				Herc3	-0.588851	0.000193768		Sectm1a	1.30781	0.00654946		Chac2	-0.707758	3.46334395999647e-05
				Gm15217	-1.25591	0.000195212		Dlx3	0.833728	0.00657129		Fmo5	-0.599414	3.55182874774406e-05
				Gm47708	-1.02096	0.00019738		Arhgap9	0.648925	0.0066238		Serpina6	-5.6557	3.81785451636321e-05
				Glb1l	-0.712406	0.000223145		Gm48623	0.71399	0.00691054		Prss35	-0.730327	3.91245788199028e-05
				Slc4a5	-0.639414	0.000238028		Slc8a3	0.631131	0.0071343		Scnn1a	-0.606941	4.20182335657473e-05
				Smim24	-0.665731	0.000247674		2810032G03Rik	0.753952	0.00717496		C730027H18Rik	-1.92602	4.44793341374826e-05
				Sh3tc2	-0.601346	0.000248658		Fyb	0.738718	0.00727885		Morn2	-0.650854	4.54110508643261e-05
				Cpz	-0.655289	0.000255856		Il21r	0.896479	0.00732604		Pik3cb	-0.581622	4.65577332911852e-05
				Zmat4	-1.22522	0.000257171		Gm1966	0.890563	0.00736269		Aldh1a2	-0.612473	4.73688012741555e-05
				Car14	-0.886626	0.000260818		Magix	0.852451	0.0074146		Galns	-0.589969	5.0442755345488e-05
				Gm15962	-0.974629	0.000267103		Gpr156	0.605918	0.00749077		Clrn1	-1.39531	5.04742569986711e-05
				Cd300lg	-1.13365	0.000277595		Gm38399	0.753529	0.00751445		Gulo	-1.03514	5.20152441426484e-05
				Gabra4	-0.727852	0.000283134		Lst1	0.657118	0.00751462		E030013I19Rik	-0.883674	5.38137226720792e-05
				Rbks	-1.02048	0.000289064		Clec4a2	0.757249	0.00771721		Slc7a7	-1.40862	6.02202499712642e-05
				Lgals12	-0.677592	0.000310901		Snx20	0.800332	0.00771946		Nme5	-1.16899	6.21206220542725e-05
				Trpc1	-0.595698	0.000319614		Drd4	0.736287	0.00798608		Pjvk	-1.74954	6.48966660776802e-05
				Gm12121	-1.84584	0.000335779		Ms4a6d	0.740821	0.0080833		Nhlrc4	-1.01713	6.6358635216389e-05
				Chil4	-1.44645	0.000337949		Slamf9	0.819547	0.0081088		Ttll10	-0.695178	6.73303851969024e-05
				Chchd10	-0.719233	0.000339099		Rabac1	0.608131	0.00816647		Atp11a	-0.897575	6.87699143539235e-05
				Crabp1	-1.23239	0.000354154		Hspa1a	0.974723	0.00833269		Tfpi2	-1.40311	6.99285524675098e-05
				Cox5a	-0.623142	0.000366698		Liph	0.69898	0.00840278		Ebp	-0.65385	7.07498518726972e-05
				Ebp	-0.597223	0.000388984		Tmem40	0.758832	0.00841518		Fer1l4	-1.06229	7.11554165446871e-05
				Ugt2b38	-1.48751	0.000453829		Ryr2	0.715464	0.00852914		Foxf1	-1.18129	7.18030745941425e-05
				Gldc	-0.792161	0.000489274		Stra6l	0.753465	0.00859167		Kcne3	-1.31225	7.38854274024376e-05
				Mettl7a3	-0.981331	0.000497025		Gm5431	0.994066	0.00860632		D030045P18Rik	-0.583956	7.47255912348253e-05
				Atp11a	-0.806307	0.00051342		Wnt16	0.619942	0.00865114		Ptgs2	-1.08362	8.02696574831186e-05
				Cnnm1	-1.0386	0.000514196		Slitrk4	0.663472	0.00872929		Dpp7	-0.758468	8.04532115863932e-05
				Reep6	-0.709736	0.000517526		P2ry6	0.605426	0.00880857		Rasgrp1	-0.966584	8.26544159630464e-05
				Slc6a4	-1.04073	0.000522946		Sptbn4	0.915026	0.00894332		Ggact	-0.74607	8.40123163702506e-05
				Nrap	-1.08836	0.000534763		Sbsn	0.958038	0.00909797		Abhd14b	-0.618924	8.47822355781486e-05
				Nipal4	-0.866356	0.00054918		Brinp1	0.589756	0.0092818		Osr1	-0.65788	8.48595154644943e-05
				Gm37824	-0.966793	0.000598016		4933431K23Rik	0.756208	0.00933821		Atp6v0d2	-0.608277	8.61978988067296e-05
				9230105E05Rik	-0.674245	0.000606796		Cd48	0.829864	0.00943728		Folr1	-0.897079	8.7659921075328e-05
				Serpina1a	-1.05402	0.000622664		Tlr8	1.11775	0.00963719		Trpc1	-0.636144	9.09592141543177e-05
				Fmo2	-0.621069	0.000664366		Fcgr1	0.813393	0.0099302		Gm7901	-0.675414	9.20049956601885e-05
				Slc5a10	-0.995204	0.000716212		Lrat	0.828121	0.0099302		Timm9	-0.62187	9.68961196168748e-05
				Fndc1	-0.779215	0.00073537		Trim30d	0.935889	0.0100379		Apcs	-2.31397	0.00010528
				Crybb1	-1.03977	0.000744757		Cdk15	0.793774	0.0101178		Dmrt2	-0.762919	0.000114037
				Kcnn4	-0.839551	0.000752895		Miat	1.21597	0.0104006		Pbld2	-1.18988	0.000115743
				Ddo	-0.933966	0.00083042		Zfp580	0.767129	0.0104916		Thbs4	-0.76652	0.000116939
				Mfrp	-0.882793	0.000865317		Ndp	0.894231	0.0105045		Slc4a5	-0.663295	0.000127079
				Agt	-0.867132	0.000978027		Siglec1	1.16072	0.0105468		Tbxas1	-0.611726	0.000127471
				A1cf	-0.86616	0.00104458		Sectm1b	2.63994	0.010646		Slc16a9	-0.73462	0.000127563
				Unc5cl	-0.676477	0.0010885		Celf3	1.16017	0.0107709		Scel	-0.855428	0.00013103
				Col9a1	-0.880324	0.001101		Igsf6	0.712077	0.0107905		Gm15962	-1.03551	0.000131932
				Hist1h2bg	-0.827836	0.00113542		Xlr3c	0.93934	0.0109276		Drc3	-0.785993	0.000138465
				Proz	-1.13506	0.00113629		Rbm11	0.750898	0.0110903		Gpx3	-1.49285	0.000141203
				Acnat1	-0.942423	0.0011397		Pcdhb15	0.662949	0.0112907		Slc41a2	-0.926404	0.000142779
				Gabrg1	-0.887788	0.00115779		F830016B08Rik	1.8066	0.0114073		Myl4	-1.22372	0.00014352
				Phlda2	-0.774745	0.00115901		1700109K24Rik	0.773705	0.0114835		Lpo	-1.32222	0.000144935
				Pyroxd2	-0.956616	0.00117171		Cd28	0.914653	0.0116175		Ppil6	-1.06698	0.000145271
				Gm17046	-0.831159	0.00120739		Apc2	0.658358	0.0116542		Inhbb	-1.0007	0.00015513
				Slc25a42	-0.756998	0.00126761		Fam228b	0.709006	0.0117187		Hgfac	-0.846336	0.000158434
				Fat2	-0.905328	0.00127708		Gm16378	0.826496	0.0118672		Pdss1	-0.636153	0.000164736
				Hapln3	-0.767283	0.0013004		Phyhip	0.6157	0.0122272		Mtfp1	-0.753874	0.000174758
				Lrrc18	-0.913693	0.0013037		Map6d1	0.748761	0.0122813		Vwa1	-0.606089	0.000176539
				Mir22hg	-1.10537	0.00136317		Gm30025	0.821047	0.0123701		Tgm1	-0.955793	0.000202228
				Trp63	-1.0326	0.00136687		Lipc	0.9697	0.0126581		Esm1	-0.678263	0.000218199
				Cited4	-0.742278	0.00137837		Abcg5	0.588357	0.0128477		Gm49492	-0.594672	0.000237579
				Inhbb	-0.864666	0.00139236		Lgals7	0.930251	0.0129386		Asb13	-0.596729	0.000238258
				Folr1	-0.759268	0.00140504		Zfp853	0.694024	0.0129511		Gstm5	-0.603907	0.000264768
				Ppp4r4	-0.845767	0.00140504		Arhgdig	0.825565	0.0131725		Serpinb8	-0.807264	0.000281917
				Hdhd3	-0.655964	0.00147629		mt-Tc	0.849472	0.0132327		Fam151a	-1.27438	0.000285441
				Mrps36-ps1	-0.682641	0.00150307		Crb1	0.612285	0.0133583		Eaf2	-0.79789	0.000294759
				Tmem144	-0.7767	0.00150997		Fbxl8	0.735945	0.014006		Cfap52	-1.04588	0.000297478
				Gm6433	-1.57415	0.00151583		Ifi209	1.03769	0.014294		Tmem163	-1.03433	0.000304719
				Xist	-10.9501	0.00174738		Cpa6	0.897779	0.0143048		Serpina1b	-2.1551	0.000313064
				2510002D24Rik	-0.586123	0.00176782		Hist1h4i	0.598717	0.0143048		Mreg	-0.808826	0.000318631
				Shpk	-0.697045	0.00179263		Gm609	0.791104	0.0144317		Mfrp	-0.948451	0.000340791
				Prom2	-0.669516	0.00184729		Fam181b	0.624336	0.0144335		Adm	-0.709146	0.000346695
				Kcnq3	-1.13306	0.00187683		Bcl11a	0.636698	0.014535		Nipal4	-0.904917	0.000355592
				Slco2a1	-0.588681	0.00195507		Gm9899	0.876568	0.0145775		Guca2b	-1.42571	0.000366286
				Rdh12	-0.599567	0.00197211		AA414768	0.619037	0.0148006		Ces1f	-2.66402	0.000370205
				Slc22a18	-0.924196	0.00198056		Gm44667	0.714959	0.0149796		D630011A20Rik	-1.04565	0.000374325
				Slc41a2	-0.761061	0.00202765		Gm5483	0.935962	0.0149801		Hacl1	-0.960116	0.000380507
				Sobp	-0.636149	0.00206213		A3galt2	0.930005	0.0150594		Slc13a2	-1.56665	0.000393254
				Gm13855	-0.594849	0.00207146		Gm15441	0.764866	0.015347		Fads6	-1.02111	0.000397137
				Nkx3-1	-0.699171	0.00207146		Cd180	0.715796	0.0156317		Ankrd34b	-0.833381	0.00040518
				Gm20430	-0.62846	0.00213104		Islr2	0.807138	0.0157002		Syne4	-0.825569	0.000408638
				Lama5	-0.619331	0.00233029		Plekha4	0.598395	0.0158896		Fbxl22	-0.850527	0.000410968
				Macrod1	-0.673768	0.00236525		Epb41l4aos	0.583624	0.0162611		Kcnn4	-0.872185	0.000417632
				Myom3	-1.0936	0.00238984		Gm45605	0.901299	0.0165239		Metrnl	-0.658732	0.000429165
				Nox4	-0.988923	0.00243131		Chl1	0.675423	0.0165519		Slc30a2	-1.7281	0.000433988
				Nell2	-0.78842	0.00245359		Frem3	0.871801	0.016626		9230105E05Rik	-0.685364	0.000456283
				Adm	-0.617863	0.00246285		Fcgr4	0.9349	0.0166457		Ugt2b37	-1.92063	0.000481662
				Il5ra	-1.06269	0.00246285		Ggn	0.6994	0.0166494		H2-DMb1	-0.672457	0.000513006
				Emx1	-0.636275	0.0026742		Wnt6	1.00893	0.0167512		Hapln3	-0.808902	0.000626133
				Tdp2	-1.08277	0.00268277		Gm44164	0.721761	0.016913		Gm47750	-0.745517	0.00065406
				Ppara	-0.63842	0.00270386		Nrarp	1.03817	0.0171258		Gm10039	-0.817715	0.0006575
				Gm5321	-0.738427	0.00270457		Stfa2	0.891721	0.0171507		Htra1	-0.597694	0.000710274
				Ropn1l	-0.887233	0.00272804		Mettl24	0.78124	0.017261		Gm47708	-0.941691	0.000721704
				Sptlc3	-0.842252	0.00296669		Stfa1	0.72107	0.0178236		A930017K11Rik	-0.634282	0.000784933
				Tmem25	-0.70371	0.00297742		Gm9918	0.689832	0.0183544		Plppr4	-0.760252	0.000814225
				Dhh	-0.808686	0.00298576		Gm45854	0.887325	0.0186479		Glb1l	-0.64493	0.000902104
				Paqr6	-0.61059	0.00299291		AC161376.2	0.950346	0.018668		Chrna5	-1.05814	0.000934649
				Drc3	-0.631047	0.0030441		Fam196a	0.800945	0.0191687		B3gat2	-0.633757	0.00096677
				Gal3st1	-0.688125	0.00317349		Themis2	0.757429	0.019497		Steap3	-0.59457	0.000996556
				Cend1	-0.744914	0.0031863		Gm6311	1.9244	0.0198554		Trp63	-1.04943	0.00103635
				Gm17750	-0.787742	0.0031889		1700030C10Rik	0.790137	0.0198829		Capn6	-0.624219	0.00105385
				Ufsp1	-0.727939	0.00321659		Stat4	0.655929	0.0201333		Casq1	-1.16252	0.00107141
				Adtrp	-0.883366	0.00326767		Arhgap15	0.620166	0.0203758		Ankrd1	-0.956557	0.00111195
				D630011A20Rik	-0.869122	0.00327771		Parp3	0.597668	0.0205932		Pyroxd2	-0.949693	0.00112607
				Sost	-0.844752	0.00332863		Zfp428	0.739906	0.0206235		Casr	-0.638656	0.00113479
				Gm10039	-0.713289	0.00343463		Psmb8	0.808941	0.0206274		Sat1	-0.624449	0.0011916
				Pde4c	-0.905451	0.00344269		Scn1b	0.634875	0.0207897		Smim24	-0.593711	0.00122514
				Nr1h4	-0.814765	0.00364598		Bves	0.740033	0.0208027		9130024F11Rik	-0.800776	0.00125994
				Gm16793	-0.825602	0.00379022		Ankrd35	0.607637	0.0208373		Slc22a18	-0.949856	0.00126987
				Gm36529	-0.946566	0.00401998		Tmprss13	0.628277	0.0209713		Grem2	-0.77548	0.00127302
				2810029C07Rik	-0.589266	0.00434835		Zbtb16	0.75002	0.0211681		Acbd4	-0.621053	0.00127865
				Aifm3	-0.71262	0.00437682		mt-Tn	0.855193	0.0215312		Dgat2	-0.670264	0.00128482
				Tmem196	-0.820179	0.00448903		Gm45501	0.78989	0.0219026		Slc25a5-ps	-0.825156	0.00131051
				Gm13904	-0.590388	0.00458158		Ptpn22	0.697181	0.0219372		Hsd11b1	-0.804208	0.00141571
				Ndufaf6	-0.650431	0.00498291		Adra2c	0.78794	0.0223643		B3galt5	-0.60597	0.00142974
				Tcea3	-0.622399	0.00504471		Tmc5	0.650039	0.022905		Bsnd	-0.619562	0.00150512
				Gm3716	-1.07084	0.00528511		S100a8	0.718957	0.0234024		Vwf	-0.70118	0.00154683
				Gm12337	-0.840694	0.00547299		Ppfia3	0.661894	0.0234363		Gm16089	-0.616795	0.00156631
				ENSMUSG00000117518	-1.02033	0.00551424		Ms4a6b	0.588258	0.0240279		Gm13453	-0.692547	0.00159771
				Pramef12	-0.930348	0.00564738		Col6a4	0.649945	0.0242249		Slc19a3	-0.613527	0.00160308
				Mtfp1	-0.584764	0.00568981		Trp73	0.968893	0.0247017		Col12a1	-0.685377	0.00161054
				Ftl1-ps2	-0.605658	0.0061211		Ppp1r35	0.736573	0.0249622		Ddo	-0.881995	0.00165692
				Ankrd34b	-0.668203	0.00620776		Ifi211	0.890447	0.0249739		Gm5421	-0.73167	0.00167859
				Rtl3	-1.56431	0.00631231		AC154232.2	0.641865	0.0250363		Gm16793	-0.892833	0.00168678
				1810019D21Rik	-0.857125	0.00654142		Gm11476	0.738369	0.0253348		Bhlha15	-0.99024	0.00173522
				Gpr135	-1.38213	0.00671061		Synpr	0.853839	0.0254808		Mrps36-ps1	-0.670963	0.00175473
				Gm47750	-0.615105	0.00673543		A430106G13Rik	1.13487	0.02567		Six3	-0.769732	0.00186998
				Ctxn3	-0.65883	0.00695647		Ccdc113	0.623649	0.0262222		Phex	-1.08691	0.0018887
				Myl4	-0.900071	0.00716532		Gm5617	0.714525	0.0263748		Ccdc42	-0.812031	0.00190904
				Pcsk4	-0.86966	0.00728172		Gm5834	0.632334	0.0264559		Rbks	-0.892393	0.00193966
				Fads6	-0.81072	0.00749812		Rab43	0.819659	0.0272442		Aph1c	-0.662526	0.00200299
				Eya1	-0.614162	0.00785394		G530011O06Rik	1.07679	0.0273006		1500015O10Rik	-0.846104	0.00205562
				Neb	-1.2962	0.00823469		A330009N23Rik	0.629324	0.0274748		Gm17046	-0.793107	0.00220995
				Cfap69	-0.609666	0.00849514		mt-Ta	0.828026	0.0276335		Ldb3	-0.968684	0.00221483
				Aard	-0.710869	0.00859142		Gm4951	1.56756	0.0277498		Slc51b	-0.912706	0.00229231
				Tgm1	-0.715968	0.00888599		Wfikkn2	0.641646	0.0284484		ENSMUSG00000117518	-1.10191	0.00231384
				Acsm3	-0.793069	0.00922388		Gbp7	0.83813	0.0286796		Rprm	-0.643159	0.00234006
				Gm14274	-0.711972	0.00934106		Dok3	0.619163	0.0290166		Mlxipl	-0.790642	0.00237531
				Nhlrc4	-0.694598	0.00946647		Duxbl1	0.611919	0.0290504		Gm8341	-0.669472	0.00240428
				Gm18101	-0.623735	0.00963271		Dcaf12l2	0.666406	0.0296218		Adtrp	-0.908025	0.00245185
				Defb42	-1.15365	0.0103971		Ccl12	1.0455	0.0302089		Atp6v0c-ps1	-0.817535	0.00245719
				Eaf2	-0.595685	0.0105424		Trim14	0.841299	0.0305973		Slc2a5	-0.650565	0.00247334
				Gm13453	-0.582149	0.0108221		Cd33	0.601874	0.0307653		Endou	-0.856271	0.0024881
				Cpeb1	-0.801493	0.0108297		Gm35558	0.657711	0.0308715		Gm12337	-0.899952	0.00250833
				Slc4a1	-0.991857	0.0115049		Pcdhgb8	0.793255	0.0311776		Gm36529	-0.979696	0.00260481
				Wdr66	-0.791486	0.0117581		C130012C08Rik	0.842507	0.0312513		Gm37824	-0.863521	0.00260698
				G530011O06Rik	-1.25622	0.0120236		Zfp771	1.10029	0.0313021		Iqcg	-0.645352	0.0027381
				Enpp6	-0.925059	0.0121752		Armc2	0.812422	0.0316035		Insrr	-0.636842	0.0027513
				Gm11695	-0.643324	0.012394		Apobec1	0.631969	0.0326739		Got2-ps1	-0.68627	0.00301464
				9330132A10Rik	-0.714196	0.0125542		Upk3bl	0.619286	0.0328728		Kcnq3	-1.07983	0.00313668
				Abcb6	-0.633055	0.0127037		Parvg	0.61096	0.0333272		Zmat4	-1.01475	0.00321951
				Atp2a1	-1.68201	0.0127433		Il34	0.635815	0.0361075		Tmem25	-0.690356	0.00323648
				Slc51b	-0.772249	0.0135019		Gm16386	0.603496	0.0361098		Tmem169	-0.654481	0.00345756
				9130024F11Rik	-0.636884	0.0135826		Pcdhb2	0.679236	0.0364794		L3hypdh	-0.59641	0.00352198
				Foxs1	-0.653721	0.0144261		Trpc4	0.654475	0.0368933		Ftl1-ps2	-0.636029	0.00356206
				Cyp2j13	-0.837805	0.0145935		CT010467.1	0.862219	0.0374841		Gsg1l	-0.633916	0.00356543
				Setd4	-0.590074	0.0147709		Gm17028	0.67357	0.038357		Atp2a1	-1.89623	0.00369095
				Ngef	-0.752741	0.0149714		Tap1	0.634752	0.0387801		Gm5847	-0.647083	0.00379624
				Rpusd3	-0.58558	0.0149847		Mgat4c	0.76666	0.0396952		Bst1	-1.09344	0.00383968
				Sidt1	-0.700724	0.0150871		Gda	0.601445	0.0402708		Nox4	-0.937402	0.00387501
				Gm47283	-1.66186	0.0151597		Pcdhga8	0.614949	0.0413404		Hdhd3	-0.599609	0.00406092
				Tnxb	-1.11175	0.0153497		Fcna	0.729021	0.041655		Cnnm1	-0.875236	0.00425601
				4933411K16Rik	-1.13373	0.0154391		Tnfrsf9	0.671591	0.0419071		Unc5cl	-0.59877	0.0043075
				Igfbp6	-0.679398	0.015836		Prr16	0.583661	0.0435182		3110045C21Rik	-0.902547	0.00435364
				Endou	-0.709598	0.016606		Ddx60	0.770987	0.0439931		Osbp2	-0.76124	0.00442299
				Casq1	-0.891844	0.0170268		Slfn2	0.653004	0.0447993		Hsd3b3	-0.781524	0.00442557
				Glud-ps	-0.607651	0.0172945		Foxo6	0.628639	0.0450583		Dpep1	-1.02203	0.00489044
				Scp2-ps2	-0.614478	0.0177888		Gm13415	1.35619	0.0457058		Lhx1	-0.616723	0.0051202
				P2ry14	-0.604234	0.0192861		S100a9	0.63661	0.0461302		Gm8483	-0.676343	0.00525556
				Extl1	-0.715832	0.0193238		AB124611	0.689676	0.0466675		Ddx3y	-15.8831	0.00536757
				Nhej1	-0.757111	0.0193508		Nefh	0.675295	0.0467757		Fam163a	-1.10867	0.00556372
				Abcd4	-0.617933	0.0197702		Cebpd	0.913857	0.0473474		Abhd3	-0.588332	0.00562142
				Gpx3	-0.995735	0.0200509		Il18	0.666178	0.0475411		Gabrg1	-0.773212	0.00570077
				4732491K20Rik	-0.736372	0.0202293		Mctp1	0.868265	0.0480409		Kdm5d	-14.9574	0.00579355
				Grem2	-0.590421	0.0224463		Gm17258	0.691981	0.0483871		Kcnip2	-0.760703	0.00584213
				Hnf1aos1	-0.681746	0.0225479		Casp1	0.692691	0.0484398		Eif2s3y	-14.8689	0.00585641
				Kcnip2	-0.654611	0.0225481		Gm47283	1.36315	0.0491739		Aldoc	-0.679527	0.00591999
				Slc30a2	-1.20378	0.0225989		1810010H24Rik	0.671251	0.0491755		Ndufaf6	-0.632586	0.00592656
				Gm9522	-0.633012	0.0226756						Uty	-14.4392	0.00605677
				Slc26a1	-0.709945	0.0232002						Atp7b	-0.678412	0.00632227
				Stac	-0.670608	0.0232166						AC122392.1	-0.647002	0.00653268
				Ugt2b37	-1.34454	0.0234515						Nptx2	-0.65808	0.00680836
				Aoah	-0.92355	0.0236277						Gm3716	-1.02922	0.00697605
				Fbln2	-0.610892	0.0240174						Ccdc68	-0.753044	0.00723047
				ENSMUSG00000117604	-0.658708	0.0241495						Ano9	-0.723174	0.00729888
				Hsd3b3	-0.646384	0.0244798						Crb2	-0.614291	0.00732604
				Vstm5	-0.626433	0.024837						Gm10238	-1.25047	0.00732656
				Nme5	-0.710653	0.0259467						Aoah	-1.04185	0.00736031
				Serpine1	-0.627984	0.026293						Slc14a1	-0.80607	0.00778719
				Hbb-bt	-0.704158	0.0267293						Nrap	-0.861679	0.00822936
				Acnat2	-1.45156	0.0268107						Cend1	-0.676848	0.0085127
				Gm20056	-0.610734	0.0285128						Abcb6	-0.659757	0.00857849
				Wfdc13	-1.13511	0.0285128						Cited4	-0.621882	0.00860632
				Slc28a1	-1.44325	0.0292326						D7Ertd443e	-0.78267	0.0088133
				Ccdc96	-0.853239	0.0306881						Myom3	-0.962315	0.0088133
				Gm8893	-1.11693	0.0307263						Slc6a4	-0.812254	0.00891575
				Fstl3	-0.723565	0.03207						C1rl	-0.592662	0.00895425
				Dpt	-0.719389	0.0322272						Fmo4	-0.853584	0.00936213
				Nlrp6	-0.646882	0.0344393						Fat2	-0.748998	0.00940389
				Ccdc84	-0.600804	0.0356054						Slc25a42	-0.622235	0.00958094
				Fam151a	-0.807304	0.0358211						Gm29650	-10.247	0.00959933
				Ccdc68	-0.62467	0.0358619						Cwh43	-0.857027	0.00960826
				Mylpf	-1.71502	0.0358751						Gm12121	-1.36683	0.00983084
				Hist1h2bq	-0.690974	0.0359527						Cfb	-0.676346	0.00983084
				Slitrk1	-0.627142	0.0361065						Hnf1aos1	-0.745269	0.00993937
				Slc14a1	-0.670759	0.0366524						Hist1h2bh	-0.764183	0.00993937
				Slc7a9	-0.62482	0.0366861						Gm47441	-0.618111	0.0103277
				ENSMUSG00000117504	-0.917664	0.0370627						Acta1	-3.2772	0.0108397
				Snca	-0.64993	0.0372284						Slc7a9	-0.717921	0.0109696
				Clic3	-0.651472	0.0382888						Ppp4r4	-0.690628	0.011
				Hist1h2bf	-0.981356	0.0382943						Cd300lg	-0.823236	0.0116083
				Gm45221	-0.625016	0.0391238						Gjb6	-0.735607	0.0116421
				Slc22a4	-0.610299	0.039531						Cpeb1	-0.795856	0.0116626
				Gm45170	-1.18676	0.0397928						Gm11423	-0.878415	0.0117573
				Fbxl15	-0.631682	0.0407919						Cmah	-0.681562	0.012538
				Hist1h2bh	-0.635411	0.0409995						Vit	-0.750496	0.0127773
				Ackr4	-0.734869	0.041896						Plcxd1	-0.623394	0.0129759
				Gm11423	-0.740602	0.0420499						Gm17750	-0.677185	0.013194
				Gm21887	-1.64967	0.0431182						Vstm5	-0.665653	0.0135853
				Gjb6	-0.602612	0.0489327						Mymx	-0.65693	0.0136819
				Snhg11	-1.29515	0.0495016						Hspa9-ps1	-0.709045	0.0138929
												Sult1b1	-0.92078	0.0140469
												Clic3	-0.735531	0.0149801
												Mir22hg	-0.864164	0.0151714
												Kcnq5	-0.666004	0.0165026
												Rab38	-0.589128	0.017497
												Pde4c	-0.744093	0.0188346
												Gm14274	-0.65393	0.0188686
												Gm2606	-0.772056	0.0193913
												Rps6kl1	-0.604623	0.0196887
												Acsm3	-0.719949	0.0197587
												Gm6292	-0.706223	0.0200259
												Defb42	-1.0646	0.0201725
												Car15	-1.01943	0.0203439
												Rbfox3	-0.730146	0.0210712
												4732463B04Rik	-0.864103	0.0213277
												Dscam	-0.687819	0.0214139
												Ccdc96	-0.880377	0.0226088
												Panct2	-0.913754	0.0226367
												Mcub	-0.704311	0.0238899
												Nell2	-0.609417	0.0243151
												Enpp6	-0.826487	0.0262852
												Gm13337	-0.720327	0.0265872
												Tmem59l	-0.903015	0.0266947
												Gm4853	-0.735098	0.0269333
												Gm9252	-0.642466	0.028134
												Ackr4	-0.769515	0.0313519
												Slc28a1	-1.38982	0.0323512
												4732491K20Rik	-0.675777	0.033385
												Crabp1	-0.786198	0.0333989
												Rtl3	-1.23273	0.0373141
												Smpd3	-1.27713	0.0382259
												2810433D01Rik	-0.597902	0.0433142
												Wdr66	-0.650682	0.0433325
												Hsbp1l1	-0.759137	0.0452182
												Pramef12	-0.706574	0.0455091
												Dcst1	-0.8258	0.0464409
												Gm43667	-0.633533	0.0466378
												Slc10a5	-0.7673	0.0467187
												D630023F18Rik	-1.67877	0.0475725

## Sheet: Supplementary Data 2
Supplementary table 2. DEGs identified in human Wilms tumor with versus without ENL mutations in TARGET dataset
ENL mutant WT_Up				ENL mutant_Down				TAEGET tumor IDs	Mutation status
Gene symbol	Log2FC	FDR		Gene symbol	Log2FC	FDR		50-PADZUB-01A-01R	ENL T mutant
ANKRD30B	8.56787	1.84E-34		ENSG00000204814	-10.7369	1.60E-05		50-PAECJB-01A-01R	ENL T mutant
HOTTIP	6.69966	9.72E-17		MYBPH	-9.03596	0.0425904		50-PAJMUF-01A-01R	ENL T mutant
OTP	6.4327	9.52E-23		MYH8	-8.7354	0.0165231		50-PAJNDU-01A-01R	ENL T mutant
GPR151	6.41702	1.34E-15		ACTA1	-8.73313	0.0107167		50-PAJNLT-01A-01R	ENL T mutant
ARX	6.35448	8.65E-10		ACTC1	-8.01157	0.0253209		50-PAJNSL-01A-01R	ENL T mutant
HOXA13	5.45422	3.42E-12		C1orf105	-7.86233	0.0375489		50-PAJNSL-11A-01R	ENL T mutant
SEMG2	5.13363	0.00197348		LBX1-AS1	-7.71261	0.046995		50-PAKSCC-01A-01R	ENL T mutant
ENSG00000253508	5.11976	3.59E-23		CACNG1	-7.43973	0.0469389		50-PALERC-01A-01R	ENL T mutant
SSTR1	5.05481	9.94E-29		TEKT1	-7.29387	0.00183546		50-CAAAAB-01A-01R	WT
NWD2	4.92004	6.12E-11		GPR50	-7.21595	0.037726		50-CAAAAC-01A-01R	WT
TMED10P1	4.71883	7.30E-10		CYP4F22	-7.1219	0.000240462		50-CAAAAH-01A-01R	WT
HOXC12	4.59599	7.27E-07		HJV	-7.07973	0.0189623		50-CAAAAJ-01A-01R	WT
LINC02740	4.42309	2.79E-11		MYL4	-7.07508	0.0186444		50-CAAAAL-01A-01R	WT
RFX6	4.36466	1.96E-11		LMOD3	-7.04098	0.0359752		50-CAAAAM-01A-01R	WT
PRAC1	4.34323	0.00558256		CKM	-6.70093	0.0393053		50-CAAAAO-01A-01R	WT
BPIFB4	4.33905	4.21E-05		MYLPF	-6.65889	0.0372472		50-CAAAAP-01A-01R	WT
MCTP2	4.32422	1.29E-41		TNNC2	-6.59095	0.0238555		50-CAAAAQ-01A-01R	WT
ADAM2	4.24799	2.97E-07		TRDN	-6.50763	0.00745762		50-CAAAAQ-11A-01R	WT
ENSG00000228683	4.1518	4.50E-09		UNC45B	-6.50168	0.0238555		50-CAAAAR-01A-01R	WT
LY6G6D	4.11739	6.76E-17		VSTM2B-DT	-6.41332	0.00348317		50-CAAAAR-11A-01R	WT
EVX1	4.11047	8.65E-06		SYCE1	-6.3822	0.0478745		50-CAAAAS-01A-01R	WT
LINC01788	4.08596	7.02E-05		PTPRQ	-6.27863	0.0425024		50-PADXAY-01A-01R	WT
LY6G6F-LY6G6D	4.06287	1.97E-17		TNNI2	-6.27265	0.0194815		50-PAEAFB-01A-01R	WT
LY6G6F	4.06023	1.24E-17		ENSG00000250810	-6.17664	0.00610123		50-PAEBXA-01A-01R	WT
MGC32805	3.98385	1.05E-08		SYNPO2L	-6.15974	0.0315683		50-PAJLIP-01A-01R	WT
DLGAP1-AS3	3.88802	3.89E-07		ENSG00000257869	-6.10632	0.0388563		50-PAJLKC-01A-01R	WT
FNDC7	3.86746	4.79E-05		MYH7	-6.09061	0.0385543		50-PAJLKR-01A-01R	WT
LMX1A	3.79992	0.00011951		KC6	-5.78928	0.00212602		50-PAJLLF-01A-01R	WT
KRT7	3.77647	2.16E-05		LINC00632	-5.5958	0.0207123		50-PAJLNJ-01A-01R	WT
TBX5	3.75497	0.00460785		ENSG00000267284	-5.5939	0.0309705		50-PAJLPX-01A-01R	WT
KRT15	3.70489	5.96E-07		TAS2R38	-5.59183	0.0293482		50-PAJLSP-01A-01R	WT
UGT1A1	3.69133	0.00372268		NPHS1	-5.57464	0.0268016		50-PAJLTH-01A-01R	WT
UGT1A10	3.69061	0.00439901		KLHL41	-5.38149	0.0425051		50-PAJLTI-01A-01R	WT
UGT1A4	3.6858	0.00460785		GDAP1L1	-5.30348	0.00812058		50-PAJLUJ-06A-01R	WT
ENSG00000240224	3.68177	0.00474155		VCX	-5.30028	0.0107333		50-PAJLWT-01A-01R	WT
ENSG00000243135	3.68098	0.00460476		GPR50-AS1	-5.29251	0.0392164		50-PAJMEL-01A-01R	WT
UGT1A8	3.6806	0.00410173		NR5A1	-5.25629	0.00881522		50-PAJMEN-01A-01R	WT
UGT1A7	3.67867	0.0037473		SYT14	-5.21435	0.000408634		50-PAJMEP-01A-01R	WT
UGT1A9	3.67802	0.00506672		SLCO6A1	-5.04543	0.0317584		50-PAJMFU-01A-01R	WT
IL12RB2	3.67672	4.28E-19		TACR3	-5.03341	9.63E-06		50-PAJMFY-01A-01R	WT
EDN2	3.67492	1.60E-07		SGCA	-5.00763	0.0471083		50-PAJMIZ-01A-01R	WT
FGF3	3.62475	3.46E-05		LRRC30	-4.97716	0.0010161		50-PAJMJT-01A-01R	WT
UGT1A6	3.58579	0.00643283		VEGFD	-4.95535	0.0131806		50-PAJMKI-01A-01R	WT
RPL4P1	3.5445	4.64E-06		FAM138B	-4.7065	0.0392164		50-PAJMKJ-01A-01R	WT
TDH-AS1	3.52882	1.74E-08		ENSG00000266248	-4.65295	0.00662657		50-PAJMKN-01A-01R	WT
LINC00643	3.50261	5.67E-07		ENSG00000250546	-4.64344	0.0317331		50-PAJMLI-01A-01R	WT
ENSG00000260359	3.48767	1.78E-23		LINC00491	-4.62891	0.0163048		50-PAJMLZ-01A-01R	WT
HEPHL1	3.48188	2.93E-08		JPH1	-4.58049	0.00171671		50-PAJMMY-01A-01R	WT
LINC01559	3.4515	0.042314		GAPDHP21	-4.57364	6.42E-07		50-PAJMRL-01A-01R	WT
CXCL11	3.44872	3.85E-14		TRAPPC13P1	-4.5226	0.000142869		50-PAJMSE-01A-01R	WT
ALX4	3.44027	1.26E-05		CHRND	-4.35661	0.00585951		50-PAJMVC-01A-01R	WT
FGF19	3.43918	1.53E-07		ENSG00000231703	-4.27022	0.00183546		50-PAJMVU-01A-01R	WT
SSBL2P	3.40519	4.28E-19		MYO16	-4.25993	0.0219234		50-PAJMXF-01A-01R	WT
ENSG00000262745	3.38521	5.43E-10		LRRC7	-4.25493	0.00241674		50-PAJNAA-01A-01R	WT
APELA	3.3669	4.14E-13		KIF19	-4.18513	0.000648408		50-PAJNAV-01A-01R	WT
SCEL	3.341	2.36E-06		HS3ST4	-4.15408	0.000252152		50-PAJNBN-01A-01R	WT
RPL15P18	3.33437	1.18E-06		ENSG00000263745	-4.12868	0.033721		50-PAJNCC-01A-01R	WT
PAX5	3.32563	3.15E-07		CAMK2A	-4.07148	0.0222005		50-PAJNCJ-01A-01R	WT
LINC02268	3.28953	2.66E-05		CCK	-4.02622	0.0282825		50-PAJNCZ-01A-01R	WT
GALNTL6	3.25295	1.27E-09		SMTNL1	-4.01253	0.00597059		50-PAJNEC-01A-01R	WT
FGF20	3.25061	4.72E-08		VSTM2L	-3.98736	0.0427146		50-PAJNGH-01A-01R	WT
ENSG00000232774	3.25017	3.56E-09		PGM5P4-AS1	-3.98059	0.00710031		50-PAJNGH-02A-01R	WT
B3GAT2	3.24807	3.73E-14		LINC01981	-3.95621	0.000379072		50-PAJNJJ-01A-01R	WT
LINC02086	3.2132	1.20E-09		ENSG00000231772	-3.95063	0.0170176		50-PAJNNC-01A-01R	WT
GC	3.17974	0.000251962		LINC01031	-3.92312	0.0142901		50-PAJNNR-01A-01R	WT
HAPLN1	3.17885	4.03E-11		SLC8A3	-3.91336	0.0467206		50-PAJNRH-01A-01R	WT
ENSG00000223504	3.17194	0.000143859		SLC51B	-3.89923	0.00406507		50-PAJNRL-01A-01R	WT
PI3	3.13738	7.26E-07		ENSG00000258932	-3.87015	0.00406507		50-PAJNRL-11A-01R	WT
COL17A1	3.11708	4.72E-07		LINC02542	-3.85565	0.00951666		50-PAJNTJ-01A-01R	WT
MIR196A1	3.10929	1.19E-11		ENSG00000257482	-3.81777	0.0268016		50-PAJNTJ-02A-01R	WT
ARLNC1	3.04551	1.00E-19		ATP2A1	-3.71501	0.0214781		50-PAJNUP-01A-01R	WT
DKK1	3.03966	4.68E-06		ZNF727	-3.70371	0.0318472		50-PAJNUS-01A-01R	WT
SLPI	3.03666	3.16E-05		LRAT	-3.63393	0.0352612		50-PAJNVE-01A-01R	WT
LINC01378	2.96792	1.47E-05		ENSG00000244117	-3.63273	0.0178303		50-PAJNVX-01A-01R	WT
CST6	2.94281	0.00333332		CNTNAP5	-3.62803	0.00404236		50-PAJNYT-01A-02R	WT
THEG	2.9379	2.38E-07		PCSK2	-3.59704	0.0459134		50-PAJNZI-01A-01R	WT
DMRTB1	2.89749	9.22E-06		SLC5A12	-3.58447	0.012155		50-PAJNZK-01A-01R	WT
SPACA3	2.86239	1.55E-08		LRRTM4	-3.52876	0.000887724		50-PAJNZS-01A-01R	WT
SEPTIN7P3	2.84299	0.00610123		VSTM2B	-3.50294	0.0175589		50-PAJNZU-01A-01R	WT
ENSG00000226022	2.83983	1.87E-11		CACNA1E	-3.45634	0.00113903		50-PAJPAR-01A-01R	WT
LINC02346	2.83806	7.11E-11		VIL1	-3.42656	0.0247546		50-PAJPAU-01A-01R	WT
ENSG00000233283	2.82895	1.51E-09		ENSG00000243587	-3.42479	0.0337911		50-PAJPCM-01A-01R	WT
RASD1	2.82808	0.00134077		CHRNG	-3.32317	0.00927522		50-PAJPDC-01A-01R	WT
LINC02172	2.82063	0.0499028		BEND4	-3.2921	0.0286926		50-PAJPDC-02A-01R	WT
PTGS1	2.81233	1.90E-06		CDH15	-3.23997	0.0393972		50-PAJPDN-01A-01R	WT
ENSG00000202364	2.79511	6.42E-07		RSPO1	-3.22988	0.00103232		50-PAJPEW-01A-01R	WT
SNORD3A	2.7943	6.42E-07		LINC01915	-3.22653	0.0168629		50-PAJPGY-01A-01R	WT
PIWIL2	2.78514	1.08E-14		LGALS17A	-3.20422	0.0499028		50-PAJPHA-01A-01R	WT
IRX5	2.78414	0.000251962		CHRM3	-3.17396	0.0122082		50-PAJPHA-11A-01R	WT
AGR3	2.78086	0.0425904		BARX1	-3.17377	0.0250082		50-PAKECR-01A-01R	WT
HOTAIR	2.77565	1.77E-05		IFITM3P1	-3.10979	0.0103845		50-PAKFME-01A-01R	WT
H1-1	2.77223	0.0113738		SPRN	-3.09374	0.00834224		50-PAKFYV-01A-01R	WT
IL18	2.77022	6.42E-07		RYR1	-3.07667	0.0224983		50-PAKGED-01A-01R	WT
MTCO2P12	2.76593	0.00065643		ACSL6	-3.06214	0.0199156		50-PAKGMU-01A-01R	WT
GPR12	2.76447	0.0144338		ENSG00000132832	-2.97623	0.000306015		50-PAKGZX-01A-01R	WT
LHCGR	2.7452	1.07E-05		LINC00649	-2.97215	0.0105288		50-PAKJGM-01A-01R	WT
SUSD5	2.71524	2.35E-10		COL6A5	-2.97	0.049109		50-PAKKNS-01A-01R	WT
CPNE4	2.69605	5.14E-05		ENSG00000254353	-2.94934	0.0318472		50-PAKKSE-01A-01R	WT
GJB3	2.69377	0.0278576		SEMA3D	-2.89787	0.00389245		50-PAKMSV-01A-01R	WT
DUOXA2	2.68737	0.0428353		GBX2	-2.88384	0.0377978		50-PAKMUB-01A-02R	WT
THSD7B	2.68369	3.54E-07		CPEB1	-2.88128	0.0312065		50-PAKNAL-01A-01R	WT
UBL4B	2.66772	0.0010006		ADGRV1	-2.87114	0.0199488		50-PAKNRX-01A-01R	WT
PCDH9-AS1	2.66658	0.00343955		KCNK15-AS1	-2.864	0.00234992		50-PAKNTW-01A-02R	WT
SPRR2F	2.66258	0.0105288		ENSG00000254360	-2.86009	0.00247697		50-PAKNXS-01A-01R	WT
ENSG00000231424	2.65994	0.000372825		FAM240C	-2.85644	0.00143104		50-PAKPDF-01A-01R	WT
FMO6P	2.65652	0.00718841		HRC	-2.84954	0.00172225		50-PAKRCC-01A-02R	WT
TRIM43B	2.65637	0.00560535		CDK5R2	-2.84533	0.0480712		50-PAKRVH-01A-01R	WT
MT1A	2.6511	1.48E-05		AP3B2	-2.8396	0.0226956		50-PAKRZW-01A-01R	WT
SULT2B1	2.64937	0.00491866		PROSER2-AS1	-2.83762	0.0393053		50-PAKSDG-01A-01R	WT
IL11	2.64854	2.34E-06		CAMKV	-2.79246	0.0373212		50-PAKUIT-01A-01R	WT
B3GNT7	2.64474	1.18E-10		STAC3	-2.78634	0.0462373		50-PAKULH-01A-02R	WT
ABCB1	2.64095	0.000821201		GALNT13	-2.77056	0.00247697		50-PAKVET-01A-01R	WT
PAEP	2.63125	0.00362044		PNMA2	-2.76351	3.39E-05		50-PAKWPM-01A-01R	WT
ENSG00000249007	2.62495	0.00290282		KREMEN2	-2.75373	0.0194931		50-PAKXWB-01A-01R	WT
PITX1-AS1	2.62363	4.79E-05		FAM184B	-2.75046	0.00223582		50-PAKXXF-01A-01R	WT
ELF3	2.59889	0.00287044		BEND6	-2.72387	0.0232637		50-PAKYFC-01A-01R	WT
ZP2	2.58331	0.000116959		GFRA3	-2.71831	0.0179831		50-PAKYLT-01A-01R	WT
ENSG00000259283	2.57482	0.000258249		NRG3	-2.67672	0.020078		50-PAKZER-01A-01R	WT
F5	2.57085	0.000810604		RIMS4	-2.66362	0.020078		50-PAKZFK-01A-01R	WT
FREM3	2.5672	0.000211342		ENSG00000232006	-2.63794	0.0460371		50-PAKZHF-01A-01R	WT
NEURL3	2.56017	0.00296701		IP6K3	-2.63596	0.011416		50-PALDTE-01A-01R	WT
BCL2L15	2.54802	1.01E-06		PABPC5	-2.6275	0.00343955		50-PALDWP-01A-01R	WT
CLIC6	2.54401	0.00592893		NBAT1	-2.61435	2.62E-05		50-PALEZT-01A-01R	WT
HOXB7	2.54257	8.24E-12		HOXD11	-2.57241	0.00496006		50-PALFME-01A-01R	WT
CDK6-AS1	2.53913	3.59E-05		ENSG00000260124	-2.57017	0.0301002		50-PALFME-02A-01R	WT
HAND2-AS1	2.5252	0.0425051		MAP1LC3C	-2.55536	0.0419611		50-PALFRD-01A-01R	WT
DUOX2	2.51106	5.29E-06		P2RX5	-2.4949	0.0293482		50-PALGAZ-01A-01R	WT
SLC27A6	2.51048	3.52E-10		GBX2-AS1	-2.49209	0.0377978		50-PALGLU-01A-01R	WT
APOBEC3H	2.50384	0.000868974		ENSG00000237764	-2.49104	0.0381681		50-PALGVY-01A-01R	WT
HABP2	2.50161	0.00506672		HRK	-2.47931	0.00782543		50-PALJIP-01A-01R	WT
MYC	2.49137	3.82E-09		MYRIP	-2.46456	0.0120388		50-PALJIP-02A-01R	WT
MGAT4C	2.49117	0.0113738		PLD5	-2.45791	0.00865612		50-PALKCW-01A-01R	WT
HECW2-AS1	2.49035	0.0252892		LINC01905	-2.42499	0.0226956		50-PALKCW-11A-01R	WT
METTL21C	2.46161	0.000143859		LINC00494	-2.4045	0.00521799		50-PALKRS-01A-01R	WT
HS3ST5	2.44254	6.53E-07		XPNPEP2	-2.40324	0.0359586		50-PALLFB-01A-01R	WT
SERPINB5	2.43944	0.0206796		BBOX1-AS1	-2.36699	0.0217204
GDF15	2.43437	0.00143176		TXLNB	-2.34116	0.0317331
RASSF6	2.43137	0.000880349		LINC01967	-2.32171	0.0494984
ENSG00000261363	2.42388	7.00E-06		LINC01116	-2.28161	0.0224485
FBXW10	2.42092	1.51E-06		ENSG00000175892	-2.27465	0.000751113
TRPM6	2.41823	1.31E-06		MMP23B	-2.22975	0.0020195
CNGA1	2.41777	0.00559537		HOXD10	-2.2133	0.0140411
ENSG00000232721	2.41528	5.37E-05		SHISA3	-2.19161	0.0179831
LINC02387	2.41349	1.41E-05		ADAM21	-2.1806	0.0041111
MORC1	2.41337	0.00242436		ENSG00000197698	-2.15367	0.0222005
ADGRF2	2.40903	0.0425051		ENSG00000250669	-2.12882	0.0304915
ADGRG3	2.40845	2.93E-05		COL24A1	-2.09764	0.0238555
LINC01561	2.39153	6.72E-05		COL14A1	-2.09752	0.0116847
FOXQ1	2.37766	0.0247546		FNDC1	-2.06574	0.0463102
TDH	2.36121	8.72E-09		SYN2	-2.06259	0.0264197
ENSG00000266968	2.35706	0.000247154		PRKG2	-1.97876	0.0306879
CYP4F35P	2.35	0.00531768		CFAP77	-1.95989	0.0423739
HSD17B2	2.33294	0.0140497		ENSG00000267327	-1.94936	0.0410077
IL12A-AS1	2.332	4.22E-07		ENSG00000249721	-1.944	0.0364824
FAM83E	2.31944	0.00134077		CITED1	-1.90238	0.0425051
ENSG00000258865	2.29872	0.00967211		CNTFR	-1.89856	0.0251196
TAC1	2.29091	0.0107167		KCNH2	-1.86688	0.00157455
SLC14A1	2.28869	0.0458913		ST6GALNAC5	-1.85539	0.0377637
HOXB-AS4	2.2839	0.0185078		TMEM38A	-1.8538	0.0163963
ENSG00000260604	2.26995	4.87E-05		KLHL32	-1.83168	0.0284393
SLC14A2	2.26504	0.00458769		MAP4K1	-1.80741	0.0282825
HOXB6	2.26278	5.74E-05		ENSG00000267034	-1.79508	0.00506323
HES2	2.25369	0.00506672		EGFLAM	-1.77913	0.0298609
C2orf80	2.23701	0.0324685		FLRT3	-1.76978	0.0257401
ERP27	2.23301	0.016806		HOXD9	-1.70471	0.00215671
ENSG00000267665	2.21509	0.000818498		INS-IGF2	-1.68395	0.0250184
F12	2.20444	2.53E-05		IGF2	-1.66803	0.0218319
AGR2	2.2037	0.0478745		AGBL4	-1.63937	0.0317584
LCN1	2.19186	0.00410173		FNDC10	-1.62262	0.0038378
HTR7	2.19087	0.000319495		LINC00173	-1.59384	0.0425051
ENTPD3	2.16153	0.000842049		TCF21	-1.56454	0.0458967
MYZAP	2.15936	2.06E-07		TESC	-1.5241	0.0461122
DIO3	2.15735	0.00841959		TNFSF13B	-1.50887	0.0123523
TLX2	2.15461	0.00193142		AJM1	-1.49833	0.027173
OLFM1	2.1513	3.80E-05		ADAMTS12	-1.46288	0.0413996
DNER	2.15116	0.00402303		PRLR	-1.44978	0.0499028
LIX1	2.14676	0.0113964		TMEM121B	-1.44715	0.0458913
DNAH8	2.1403	1.87E-06		RASGRP4	-1.44147	0.0110573
PIWIL1	2.13709	1.69E-06		ADA	-1.40563	0.00529958
SLC6A17	2.13038	0.00689975		GALNT17	-1.40536	0.0381681
GUCY2D	2.12858	8.65E-06		ATP1B2	-1.30533	0.0463102
KCNQ5	2.12288	0.0271392		CLSTN3	-1.29808	0.0484752
GRID2	2.11768	0.025578		HOXA-AS2	-1.27783	0.0035779
ACP3	2.11564	0.000772479		BCL2	-1.1382	0.0347573
TENM1	2.09736	0.00276143		RGMB	-1.08764	0.0181333
ENSG00000256948	2.09596	0.00115465		PKDCC	-1.06449	0.0491656
FAM162B	2.09019	2.06E-07		GPR162	-1.01029	0.0108926
FGFBP1	2.08913	0.0203354		SLC29A1	-1.00345	0.0486021
LINC01940	2.08509	0.00830724		ENSG00000256010	-0.979945	0.0166464
KCND2	2.07889	0.0304938		FOXP1	-0.948484	0.00291119
RRAD	2.07865	0.0449064		SLC9A3R1	-0.943687	0.0478745
VEGFC	2.07031	7.30E-10		TDRKH	-0.932051	0.0431478
EDN1	2.05689	0.00380573		ACSL3	-0.928114	0.000180667
FER1L6	2.04721	0.00596676		RRAGD	-0.890808	0.0282664
NPIPB7	2.044	2.79E-06		DOCK9	-0.881492	0.0386378
ENSG00000204850	2.03332	0.00406472		UST	-0.859279	0.0386244
ENSG00000178550	2.03251	0.000143859		LGALSL	-0.821164	0.0425164
LRRC15	2.03132	0.0338403		PIP4K2A	-0.790429	0.0439343
MMP25	2.02576	2.66E-05		ENSG00000235859	-0.784346	0.0427146
CTLA4	2.02497	0.0239392		EXOC6	-0.673365	0.0351338
OLFM3	2.01277	0.0238555
SFN	2.01133	0.016806
SATB2	2.0099	0.00590731
DGKI	2.00354	1.26E-05
GSTA1	2.00253	0.0347798
RAB3C	2.002	0.0306879
IL31RA	1.99678	0.0137097
SPTLC3	1.99441	9.40E-05
SLC6A4	1.98783	4.98E-05
FUT2	1.98737	0.00802071
TOX3	1.98289	0.0051296
PKP3	1.97561	0.0127857
KIF25	1.97074	4.09E-05
ENSG00000265702	1.96927	0.000868974
TTC29	1.96545	0.000698269
ALCAM	1.95739	5.52E-05
MPP4	1.95536	2.47E-05
C11orf87	1.95526	0.0469389
ENSG00000254652	1.95462	0.00343955
RNF183	1.9488	2.90E-05
C6orf141	1.94605	0.00185077
LINC00323	1.93656	1.77E-05
SHISA6	1.92668	0.00337071
SLC16A8	1.92453	0.00610123
NDST3	1.92043	0.00407484
GFRA2	1.91815	0.00157455
CLDN11	1.91477	0.00388813
MSX2	1.91231	0.0187978
IRX3	1.91117	0.00764609
LINC01426	1.89437	0.00118136
NUGGC	1.89408	0.00664822
LINC00907	1.89351	0.000115314
ENSG00000227242	1.88788	3.97E-05
ENSG00000256943	1.88106	0.00276513
DIO3OS	1.87887	0.0432458
LINC01257	1.8643	0.00173244
TPTE2P6	1.86323	6.88E-06
ENSG00000243008	1.86012	1.41E-05
MIAT	1.8593	0.00506672
IRX6	1.85568	0.0160385
NKX3-2	1.84027	0.0478745
FRGCA	1.83732	0.0392164
ENSG00000224272	1.83653	0.00689975
CNTN5	1.83615	0.00106129
HSPA12A-AS1	1.83546	0.0203354
GIPR	1.81775	0.0174226
NRN1	1.81644	0.0212848
TMEM158	1.81422	0.000909419
VAC14-AS1	1.81302	0.0459323
POU2F3	1.8069	0.0158563
ENSG00000236452	1.80249	0.0127857
GABRA5	1.79252	0.0111041
ZDHHC8P1	1.78883	0.000972724
ACSBG1	1.78856	0.000772479
PLEK2	1.77636	0.0175581
SBSPON	1.76436	0.0222005
ENSG00000254290	1.758	0.00342292
SILC1	1.75423	0.00347699
NFKBIZ	1.74899	0.0012191
PLPP4	1.74617	0.00506323
ENSG00000199382	1.7415	0.0315683
CD1D	1.74012	0.00404236
NTM	1.73305	0.000160961
RASGRP1	1.72233	0.0206218
ENSG00000120087	1.70307	0.000551257
ENSG00000245482	1.6909	0.043464
LCK	1.68713	0.000612425
GADD45B	1.68294	0.0309705
GVQW3	1.67032	2.88E-10
LAMB3	1.67015	0.042314
C4orf19	1.66004	0.0283087
MLLT3	1.65302	0.0497793
KRT80	1.65048	0.0356203
GLIS1	1.64695	0.000355214
DIRAS2	1.63338	0.015003
TCIM	1.62946	0.00548798
HOXB5	1.62153	0.00250195
TNFRSF18	1.61849	0.0120112
CRIP3	1.61766	0.00118136
SLC16A9	1.61187	7.60E-05
LINC02718	1.60293	0.00331684
LRRTM1	1.60049	0.0238555
IKZF3	1.5932	0.0299253
S100A6	1.57867	0.0310909
GPRC5A	1.56552	0.0425051
FAM189A1	1.56142	0.00331684
PDE1C	1.55794	0.00414345
OGFRL1	1.55244	2.70E-06
ENSG00000256542	1.52737	0.0429557
DLX3	1.52282	0.011305
TRIM51JP	1.52145	0.0386039
SYT16	1.52081	0.000692405
NEU4	1.51664	0.00506672
ARL9	1.51495	0.0162438
SLC35F2	1.51319	1.58E-07
ENSG00000262198	1.50975	0.000306015
DNAH11	1.50821	0.0352886
PNMT	1.50626	0.00330306
FZD10	1.50501	0.000146985
MTNR1A	1.49809	0.0324685
UGT8	1.49688	0.00850818
NAGS	1.48295	0.000368571
SLC5A8	1.47033	0.0367313
FGF17	1.46564	0.0310692
CFAP58-DT	1.46114	0.00287044
LINC02609	1.45052	0.0219234
APCDD1	1.43244	0.0306879
FAM167B	1.43125	0.0460371
RPL29P19	1.42986	0.00444357
ABCB4	1.41977	0.0367313
AHR	1.41737	0.0324685
WASIR2	1.41082	0.00731295
HFE	1.40663	0.0194931
EPCAM-DT	1.3964	0.00342292
ADAMTSL1	1.39223	0.0423701
TACR2	1.38871	0.014479
CCND1	1.38595	0.0424191
SERPINI1	1.37928	0.0021337
CYP39A1	1.36991	0.0252162
LINC02696	1.36981	0.00390314
C4orf36	1.36583	0.00036181
ACKR2	1.35521	0.0413597
HOXA6	1.34166	0.00429601
HOXA11-AS	1.34	0.0010161
SNAI2	1.33385	8.53E-06
EDNRA	1.33038	0.0174487
KRTCAP3	1.32929	0.027173
ENSG00000259362	1.31593	0.0140411
MALT1-AS1	1.31494	0.000972724
PTGER2	1.31479	0.0425773
CCDC3	1.31275	0.000600436
ENSG00000264198	1.31018	0.0207123
ENSG00000259497	1.30142	0.0425024
LINC00242	1.30134	0.000252152
FUT8	1.29175	0.0035779
HOXB3	1.2843	0.0161498
ENSG00000259796	1.25756	0.00388813
ENSG00000250771	1.2557	0.0425024
LAMB4	1.2557	0.0459323
CAMK1G	1.25342	6.85E-05
CDK6	1.24619	0.00813436
ANKRD55	1.24572	0.0222437
ENSG00000218175	1.24356	0.0041111
ENSG00000253730	1.23285	0.0191511
FAM131B	1.22495	0.0194931
TPST2	1.21388	0.000379072
GPR85	1.20135	0.0393053
EFCAB15P	1.20113	0.0425051
PVT1	1.19743	0.0222005
CLTRN	1.19664	0.0364824
ENSG00000225135	1.19265	0.0176059
CA8	1.18921	0.0478745
ENSG00000249237	1.17106	0.00372268
ENSG00000267010	1.16637	3.42E-05
SLC9A5	1.16437	0.0010006
SIPA1L1-AS1	1.16328	0.0324685
ENSG00000228793	1.1616	0.0458913
CNTNAP3	1.156	0.0167848
ZMAT4	1.15317	0.0481428
RGS10	1.15291	0.0107333
CYP2D6	1.1486	0.0377607
ASB9	1.14558	0.0122768
HOXA5	1.14276	0.00321778
SAMD13	1.1415	0.000637489
KCTD14	1.1371	0.0432458
DAAM2	1.12974	0.000263645
STAG2-AS1	1.12898	0.0284393
HDAC2-AS2	1.12502	2.47E-05
DHDH	1.12398	0.0458967
SLC27A5	1.12241	0.0218319
LGI2	1.11971	0.00218488
SORBS2	1.11538	0.000852943
AIFM3	1.11329	0.0323633
SNHG3	1.11094	0.000852943
CPAMD8	1.10857	0.0344422
LINC02298	1.10716	0.0372007
EMSY-DT	1.09755	0.00011951
ENSG00000258101	1.09702	0.0494695
HHIPL1	1.09642	0.0302191
TRIB1	1.09414	0.00377901
ADAM32	1.08359	0.0221895
WDR86	1.08202	0.0356203
DARS1-AS1	1.0754	0.000479194
TMEM255B	1.07014	0.0429518
SLC6A6	1.05775	0.00861343
SPTBN5	1.05373	0.0118912
SPRY3	1.045	4.56E-05
SGMS1	1.02472	0.0019272
DLL1	1.00975	0.00962129
PPFIBP2	0.997849	0.00410173
NOX4	0.989888	0.0006737
HOXD-AS2	0.988049	0.0431473
TEX30	0.98371	0.00618454
TPH1	0.973587	0.0160729
FRG1-DT	0.954734	0.0442379
MYLK-AS1	0.953453	0.00819202
CLCF1	0.951394	0.0497793
MAGI3	0.950814	0.000116959
ENSG00000261783	0.947156	0.0458967
COL4A6	0.936019	0.0449311
CTH	0.935469	7.02E-05
PDE4D	0.931485	0.0373212
MYO1E	0.916103	0.0174226
FAM218A	0.91066	0.0293529
TMEM220-AS1	0.907157	0.0478745
DAB2	0.900953	0.0404859
TWSG1	0.863378	0.000496607
ITGAE	0.855596	0.0189705
NR2F2-AS1	0.854849	0.0206796
MALT1	0.852216	0.00343955
AADAT	0.844989	0.00156707
SUGCT	0.844582	0.00764609
ENSG00000260772	0.844049	0.0309705
DANCR	0.825526	0.0265342
GCOM1	0.812027	0.0122082
CSKMT	0.800921	0.00712643
THAP12	0.796729	0.000225875
DHRS4-AS1	0.794308	0.00237571
IMMP2L	0.794008	0.0425051
MIR762HG	0.784079	0.0102697
CDKAL1	0.780569	0.025443
LRP12	0.774619	0.00057454
SLC7A6	0.760738	0.0411494
MNS1	0.752507	0.0309705
TMEM243	0.734216	0.0494695
ARMCX2	0.713391	0.0035779
ENSG00000259802	0.711676	0.0491656
GNB5	0.686344	0.00593764
EMSY	0.67646	0.0102902
ZNF276	0.661315	0.0284393
BAZ2B-AS1	0.653316	0.0377978
OTUD1	0.647694	0.0292501
IFT46	0.625891	0.0397764
ADAM10	0.622254	0.000886121
LRRC49	0.60158	0.0299253
CFAP418	0.586915	0.0459466
MPHOSPH6	0.586909	0.0373212
SPCS3	0.580954	0.007156

## Sheet: Supplementary Data 3
Supplementary table 3. Gene ontology (GO) analysis of DEGs identified in E18.5 Six2-ENLT kidneys
One-sided Fisher’s Exact test
Six2-ENLT1_up (FDR < 0.05)
Category	Term	Count	%	PValue	Genes	List Total	Pop Hits	Pop Total	Fold Enrichment	Bonferroni	Benjamini	FDR
GOTERM_BP_DIRECT	GO:0009952~anterior/posterior pattern specification	23	3.65079	8.52422e-13	ENSMUSG00000075394, ENSMUSG00000025352, ENSMUSG00000014704, ENSMUSG00000043219, ENSMUSG00000027996, ENSMUSG00000048763, ENSMUSG00000022484, ENSMUSG00000042499, ENSMUSG00000079560, ENSMUSG00000001661, ENSMUSG00000021469, ENSMUSG00000020875, ENSMUSG00000038253, ENSMUSG00000066687, ENSMUSG00000001656, ENSMUSG00000001657, ENSMUSG00000038210, ENSMUSG00000075588, ENSMUSG00000000938, ENSMUSG00000038227,…	521	112	18082	7.12719	2.02026e-09	2.01939e-09	1.98614e-09
GOTERM_BP_DIRECT	GO:0002376~immune system process	36	5.71429	1.74757e-09	ENSMUSG00000031750, ENSMUSG00000036905, ENSMUSG00000025330, ENSMUSG00000015947, ENSMUSG00000023274, ENSMUSG00000027995, ENSMUSG00000026365, ENSMUSG00000026405, ENSMUSG00000004730, ENSMUSG00000040522, ENSMUSG00000021678, ENSMUSG00000044583, ENSMUSG00000038147, ENSMUSG00000037731, ENSMUSG00000073412, ENSMUSG00000036887, ENSMUSG00000074151, ENSMUSG00000032496, ENSMUSG00000057058, ENSMUSG00000041827,…	521	383	18082	3.26221	4.14174e-06	2.07e-06	2.03592e-06
GOTERM_BP_DIRECT	GO:0002376~immune system process	36	5.71429	1.74757e-09	ENSMUSG00000031750, ENSMUSG00000036905, ENSMUSG00000025330, ENSMUSG00000015947, ENSMUSG00000023274, ENSMUSG00000027995, ENSMUSG00000026365, ENSMUSG00000026405, ENSMUSG00000004730, ENSMUSG00000040522, ENSMUSG00000021678, ENSMUSG00000044583, ENSMUSG00000038147, ENSMUSG00000037731, ENSMUSG00000073412, ENSMUSG00000036887, ENSMUSG00000074151, ENSMUSG00000032496, ENSMUSG00000057058, ENSMUSG00000041827,…	521	383	18082	3.26221	4.14174e-06	2.07e-06	2.03592e-06
GOTERM_BP_DIRECT	GO:0006811~ion transport	44	6.98413	1.75225e-08	ENSMUSG00000015968, ENSMUSG00000049265, ENSMUSG00000026065, ENSMUSG00000022780, ENSMUSG00000025892, ENSMUSG00000001027, ENSMUSG00000000197, ENSMUSG00000021730, ENSMUSG00000021313, ENSMUSG00000047976, ENSMUSG00000043673, ENSMUSG00000015340, ENSMUSG00000041078, ENSMUSG00000020723, ENSMUSG00000030209, ENSMUSG00000047298, ENSMUSG00000030525, ENSMUSG00000031775, ENSMUSG00000007653, ENSMUSG00000029188,…	521	584	18082	2.61486	4.15274e-05	1.03777e-05	1.02068e-05
GOTERM_BP_DIRECT	GO:0051965~positive regulation of synapse assembly	14	2.22222	8.40698e-08	ENSMUSG00000033214, ENSMUSG00000034648, ENSMUSG00000032452, ENSMUSG00000059146, ENSMUSG00000049112, ENSMUSG00000024109, ENSMUSG00000047414, ENSMUSG00000046699, ENSMUSG00000024647, ENSMUSG00000036790, ENSMUSG00000036295, ENSMUSG00000060780, ENSMUSG00000073125, ENSMUSG00000066392	521	70	18082	6.94127	0.000199226	3.98323e-05	3.91765e-05
GOTERM_BP_DIRECT	GO:0034765~regulation of ion transmembrane transport	18	2.85714	3.41264e-07	ENSMUSG00000032034, ENSMUSG00000015968, ENSMUSG00000001027, ENSMUSG00000028631, ENSMUSG00000000197, ENSMUSG00000092083, ENSMUSG00000021730, ENSMUSG00000047976, ENSMUSG00000043673, ENSMUSG00000015340, ENSMUSG00000040373, ENSMUSG00000053519, ENSMUSG00000020723, ENSMUSG00000038077, ENSMUSG00000035580, ENSMUSG00000047298, ENSMUSG00000035681, ENSMUSG00000010066	521	135	18082	4.62751	0.00080847	0.000134743	0.000132524
GOTERM_BP_DIRECT	GO:0001501~skeletal system development	16	2.53968	4.12031e-07	ENSMUSG00000075394, ENSMUSG00000025352, ENSMUSG00000022484, ENSMUSG00000048776, ENSMUSG00000042499, ENSMUSG00000048616, ENSMUSG00000022952, ENSMUSG00000038253, ENSMUSG00000066687, ENSMUSG00000001656, ENSMUSG00000044177, ENSMUSG00000001823, ENSMUSG00000038210, ENSMUSG00000017737, ENSMUSG00000000938, ENSMUSG00000050368	521	107	18082	5.18973	0.000976036	0.000139443	0.000137147
GOTERM_BP_DIRECT	GO:0007613~memory	14	2.22222	6.66176e-07	ENSMUSG00000034997, ENSMUSG00000048583, ENSMUSG00000024261, ENSMUSG00000049112, ENSMUSG00000063434, ENSMUSG00000026981, ENSMUSG00000048616, ENSMUSG00000044288, ENSMUSG00000030209, ENSMUSG00000052336, ENSMUSG00000030525, ENSMUSG00000056755, ENSMUSG00000039913, ENSMUSG00000031137	521	83	18082	5.85408	0.00157759	0.000197271	0.000194024
GOTERM_BP_DIRECT	GO:0006955~immune response	25	3.96825	1.22362e-06	ENSMUSG00000023274, ENSMUSG00000027995, ENSMUSG00000096596, ENSMUSG00000002699, ENSMUSG00000028965, ENSMUSG00000044583, ENSMUSG00000035352, ENSMUSG00000073412, ENSMUSG00000038642, ENSMUSG00000034855, ENSMUSG00000079105, ENSMUSG00000026012, ENSMUSG00000079227, ENSMUSG00000025165, ENSMUSG00000041827, ENSMUSG00000061232, ENSMUSG00000060586, ENSMUSG00000024610, ENSMUSG00000045322, ENSMUSG00000032719,…	521	272	18082	3.18992	0.00289578	0.000322084	0.000316782
GOTERM_BP_DIRECT	GO:0071805~potassium ion transmembrane transport	14	2.22222	1.72293e-06	ENSMUSG00000049265, ENSMUSG00000026065, ENSMUSG00000028631, ENSMUSG00000000197, ENSMUSG00000092083, ENSMUSG00000021730, ENSMUSG00000047976, ENSMUSG00000043673, ENSMUSG00000053519, ENSMUSG00000038077, ENSMUSG00000035580, ENSMUSG00000047298, ENSMUSG00000035681, ENSMUSG00000036353	521	90	18082	5.39876	0.00407502	0.000408162	0.000401442
GOTERM_BP_DIRECT	GO:0007268~chemical synaptic transmission	19	3.01587	2.429e-06	ENSMUSG00000034997, ENSMUSG00000033214, ENSMUSG00000031343, ENSMUSG00000030043, ENSMUSG00000031144, ENSMUSG00000053025, ENSMUSG00000051111, ENSMUSG00000024211, ENSMUSG00000025892, ENSMUSG00000049511, ENSMUSG00000063239, ENSMUSG00000024109, ENSMUSG00000030209, ENSMUSG00000036422, ENSMUSG00000036510, ENSMUSG00000035431, ENSMUSG00000033768, ENSMUSG00000056755, ENSMUSG00000066392	521	172	18082	3.83384	0.00574019	0.000523117	0.000514505
GOTERM_BP_DIRECT	GO:0048706~embryonic skeletal system development	10	1.5873	3.62884e-06	ENSMUSG00000016918, ENSMUSG00000048616, ENSMUSG00000020875, ENSMUSG00000038253, ENSMUSG00000043219, ENSMUSG00000079560, ENSMUSG00000038227, ENSMUSG00000001661, ENSMUSG00000038700, ENSMUSG00000036139	521	44	18082	7.8878	0.00856349	0.000716393	0.0007046
GOTERM_BP_DIRECT	GO:0009954~proximal/distal pattern formation	8	1.26984	6.38952e-06	ENSMUSG00000001656, ENSMUSG00000038210, ENSMUSG00000022484, ENSMUSG00000000938, ENSMUSG00000042499, ENSMUSG00000038227, ENSMUSG00000050368, ENSMUSG00000074934	521	26	18082	10.6789	0.0150291	0.00116437	0.0011452
GOTERM_BP_DIRECT	GO:0007275~multicellular organism development	56	8.88889	7.01214e-06	ENSMUSG00000051243, ENSMUSG00000029231, ENSMUSG00000043219, ENSMUSG00000025355, ENSMUSG00000022484, ENSMUSG00000063626, ENSMUSG00000001661, ENSMUSG00000021313, ENSMUSG00000047414, ENSMUSG00000001823, ENSMUSG00000069763, ENSMUSG00000000938, ENSMUSG00000019789, ENSMUSG00000038227, ENSMUSG00000018654, ENSMUSG00000038700, ENSMUSG00000036766, ENSMUSG00000003051, ENSMUSG00000014704, ENSMUSG00000048763,…	521	1029	18082	1.88878	0.0164815	0.00118655	0.00116702
GOTERM_BP_DIRECT	GO:0001774~microglial cell activation	7	1.11111	7.59888e-06	ENSMUSG00000045322, ENSMUSG00000044583, ENSMUSG00000052684, ENSMUSG00000052336, ENSMUSG00000027995, ENSMUSG00000024397, ENSMUSG00000040522	521	18	18082	13.4969	0.0178482	0.00120012	0.00118036
GOTERM_BP_DIRECT	GO:0007165~signal transduction	64	10.1587	1.06168e-05	ENSMUSG00000052372, ENSMUSG00000036526, ENSMUSG00000049241, ENSMUSG00000040229, ENSMUSG00000063626, ENSMUSG00000004730, ENSMUSG00000024109, ENSMUSG00000070366, ENSMUSG00000024107, ENSMUSG00000021678, ENSMUSG00000046961, ENSMUSG00000044583, ENSMUSG00000036362, ENSMUSG00000052336, ENSMUSG00000035431, ENSMUSG00000058715, ENSMUSG00000071658, ENSMUSG00000030494, ENSMUSG00000049130, ENSMUSG00000024211,…	521	1255	18082	1.76988	0.024848	0.00157195	0.00154607
GOTERM_BP_DIRECT	GO:0045087~innate immune response	29	4.60317	1.4653e-05	ENSMUSG00000031750, ENSMUSG00000036905, ENSMUSG00000025330, ENSMUSG00000015947, ENSMUSG00000027995, ENSMUSG00000026365, ENSMUSG00000023992, ENSMUSG00000026405, ENSMUSG00000040522, ENSMUSG00000015340, ENSMUSG00000044863, ENSMUSG00000021678, ENSMUSG00000044583, ENSMUSG00000038147, ENSMUSG00000058715, ENSMUSG00000036887, ENSMUSG00000074151, ENSMUSG00000041827, ENSMUSG00000002983, ENSMUSG00000023349,…	521	400	18082	2.51621	0.0341317	0.00204193	0.00200832
GOTERM_BP_DIRECT	GO:0006954~inflammatory response	26	4.12698	2.26684e-05	ENSMUSG00000031750, ENSMUSG00000027995, ENSMUSG00000096596, ENSMUSG00000028965, ENSMUSG00000040522, ENSMUSG00000015340, ENSMUSG00000021678, ENSMUSG00000044583, ENSMUSG00000035352, ENSMUSG00000037731, ENSMUSG00000034855, ENSMUSG00000061878, ENSMUSG00000029026, ENSMUSG00000049130, ENSMUSG00000079227, ENSMUSG00000003051, ENSMUSG00000002983, ENSMUSG00000024397, ENSMUSG00000040552, ENSMUSG00000021423,…	521	344	18082	2.62315	0.0523071	0.00298342	0.0029343
GOTERM_BP_DIRECT	GO:0048704~embryonic skeletal system morphogenesis	10	1.5873	2.45783e-05	ENSMUSG00000038253, ENSMUSG00000032087, ENSMUSG00000014704, ENSMUSG00000075588, ENSMUSG00000043219, ENSMUSG00000048763, ENSMUSG00000079560, ENSMUSG00000038700, ENSMUSG00000050368, ENSMUSG00000036139	521	55	18082	6.31024	0.0565871	0.00306452	0.00301407
GOTERM_BP_DIRECT	GO:0006813~potassium ion transport	14	2.22222	7.58663e-05	ENSMUSG00000032034, ENSMUSG00000049265, ENSMUSG00000001027, ENSMUSG00000028631, ENSMUSG00000005553, ENSMUSG00000092083, ENSMUSG00000021730, ENSMUSG00000047976, ENSMUSG00000043673, ENSMUSG00000053519, ENSMUSG00000038077, ENSMUSG00000035580, ENSMUSG00000047298, ENSMUSG00000035681	521	127	18082	3.8259	0.164571	0.00898636	0.00883842
GOTERM_BP_DIRECT	GO:0030534~adult behavior	8	1.26984	9.09108e-05	ENSMUSG00000033214, ENSMUSG00000021720, ENSMUSG00000024109, ENSMUSG00000039419, ENSMUSG00000022935, ENSMUSG00000033768, ENSMUSG00000056755, ENSMUSG00000066392	521	38	18082	7.3066	0.193836	0.0102556	0.0100868
GOTERM_BP_DIRECT	GO:0007612~learning	10	1.5873	0.000108138	ENSMUSG00000024109, ENSMUSG00000039419, ENSMUSG00000052684, ENSMUSG00000030209, ENSMUSG00000052087, ENSMUSG00000063434, ENSMUSG00000063239, ENSMUSG00000039913, ENSMUSG00000066392, ENSMUSG00000031137	521	66	18082	5.25854	0.226091	0.0114306	0.0112425
GOTERM_BP_DIRECT	GO:0070374~positive regulation of ERK1 and ERK2 cascade	17	2.69841	0.000110977	ENSMUSG00000034997, ENSMUSG00000049130, ENSMUSG00000052684, ENSMUSG00000029231, ENSMUSG00000027995, ENSMUSG00000023992, ENSMUSG00000096596, ENSMUSG00000024028, ENSMUSG00000024610, ENSMUSG00000027843, ENSMUSG00000021678, ENSMUSG00000025856, ENSMUSG00000029816, ENSMUSG00000094686, ENSMUSG00000035352, ENSMUSG00000018924, ENSMUSG00000031963	521	188	18082	3.13834	0.231281	0.0114306	0.0112425
GOTERM_BP_DIRECT	GO:0051216~cartilage development	11	1.74603	0.000118574	ENSMUSG00000016918, ENSMUSG00000048616, ENSMUSG00000021469, ENSMUSG00000075394, ENSMUSG00000066687, ENSMUSG00000027996, ENSMUSG00000048763, ENSMUSG00000022025, ENSMUSG00000029335, ENSMUSG00000079560, ENSMUSG00000050578	521	82	18082	4.65573	0.245	0.0117042	0.0115116
GOTERM_BP_DIRECT	GO:0042346~positive regulation of NF-kappaB import into nucleus	6	0.952381	0.000160583	ENSMUSG00000061878, ENSMUSG00000045322, ENSMUSG00000044583, ENSMUSG00000027995, ENSMUSG00000026070, ENSMUSG00000074934	521	19	18082	10.9599	0.316558	0.0152169	0.0149664
GOTERM_BP_DIRECT	GO:0045766~positive regulation of angiogenesis	13	2.06349	0.00019214	ENSMUSG00000061878, ENSMUSG00000049130, ENSMUSG00000028128, ENSMUSG00000027996, ENSMUSG00000040552, ENSMUSG00000046318, ENSMUSG00000004951, ENSMUSG00000015340, ENSMUSG00000022952, ENSMUSG00000052336, ENSMUSG00000017737, ENSMUSG00000030525, ENSMUSG00000074934	521	121	18082	3.72878	0.365816	0.0175069	0.0172187
GOTERM_BP_DIRECT	GO:0042590~antigen processing and presentation of exogenous peptide antigen via MHC class I	4	0.634921	0.000226472	ENSMUSG00000015947, ENSMUSG00000059498, ENSMUSG00000061232, ENSMUSG00000058715	521	5	18082	27.7651	0.415384	0.0198708	0.0195437
GOTERM_BP_DIRECT	GO:0016338~calcium-independent cell-cell adhesion via plasma membrane cell-adhesion molecules	6	0.952381	0.000521219	ENSMUSG00000047501, ENSMUSG00000032087, ENSMUSG00000070473, ENSMUSG00000037625, ENSMUSG00000055976, ENSMUSG00000018569	521	24	18082	8.67658	0.709343	0.0440989	0.0433729
GOTERM_BP_DIRECT	GO:0051209~release of sequestered calcium ion into cytosol	7	1.11111	0.000598433	ENSMUSG00000034997, ENSMUSG00000021313, ENSMUSG00000057378, ENSMUSG00000002083, ENSMUSG00000026395, ENSMUSG00000094686, ENSMUSG00000049511	521	37	18082	6.56606	0.757974	0.0488858	0.048081
Six2-ENLT1_down (FDR < 0.05)
Category	Term	Count	%	PValue	Genes	List Total	Pop Hits	Pop Total	Fold Enrichment	Bonferroni	Benjamini	FDR
GOTERM_BP_DIRECT	GO:0008152~metabolic process	81	8.5084	2.71258e-25	ENSMUSG00000033533, ENSMUSG00000035637, ENSMUSG00000054630, ENSMUSG00000075296, ENSMUSG00000027452, ENSMUSG00000062410, ENSMUSG00000069805, ENSMUSG00000027698, ENSMUSG00000026200, ENSMUSG00000021033, ENSMUSG00000026003, ENSMUSG00000090171, ENSMUSG00000021751, ENSMUSG00000090175, ENSMUSG00000024747, ENSMUSG00000021238, ENSMUSG00000024866, ENSMUSG00000042684, ENSMUSG00000072664, ENSMUSG00000030945,…	832	463	18082	3.80213	7.9587e-22	7.01953e-22	6.90944e-22
GOTERM_BP_DIRECT	GO:0055085~transmembrane transport	71	7.45798	4.78659e-25	ENSMUSG00000027690, ENSMUSG00000030781, ENSMUSG00000056258, ENSMUSG00000016319, ENSMUSG00000020062, ENSMUSG00000025036, ENSMUSG00000027896, ENSMUSG00000028544, ENSMUSG00000022366, ENSMUSG00000022003, ENSMUSG00000021474, ENSMUSG00000026205, ENSMUSG00000030102, ENSMUSG00000018459, ENSMUSG00000039878, ENSMUSG00000032114, ENSMUSG00000054640, ENSMUSG00000006641, ENSMUSG00000026198, ENSMUSG00000027202,…	832	364	18082	4.23916	1.40439e-21	7.01953e-22	6.90944e-22
GOTERM_BP_DIRECT	GO:0055114~oxidation-reduction process	98	10.2941	3.55286e-24	ENSMUSG00000038704, ENSMUSG00000075296, ENSMUSG00000051483, ENSMUSG00000062410, ENSMUSG00000028743, ENSMUSG00000025871, ENSMUSG00000021792, ENSMUSG00000024664, ENSMUSG00000025479, ENSMUSG00000044788, ENSMUSG00000022763, ENSMUSG00000025911, ENSMUSG00000040181, ENSMUSG00000024827, ENSMUSG00000019864, ENSMUSG00000033488, ENSMUSG00000031584, ENSMUSG00000022351, ENSMUSG00000020051, ENSMUSG00000006724,…	832	676	18082	3.15067	1.04241e-20	3.47351e-21	3.41903e-21
GOTERM_BP_DIRECT	GO:0006811~ion transport	89	9.34874	1.84695e-23	ENSMUSG00000001260, ENSMUSG00000030340, ENSMUSG00000030781, ENSMUSG00000056258, ENSMUSG00000044708, ENSMUSG00000020062, ENSMUSG00000025036, ENSMUSG00000028544, ENSMUSG00000021474, ENSMUSG00000020787, ENSMUSG00000071335, ENSMUSG00000000216, ENSMUSG00000035594, ENSMUSG00000030102, ENSMUSG00000052459, ENSMUSG00000018459, ENSMUSG00000039878, ENSMUSG00000054640, ENSMUSG00000006641, ENSMUSG00000059412,…	832	584	18082	3.31208	5.41895e-20	1.35428e-20	1.33304e-20
GOTERM_BP_DIRECT	GO:0006810~transport	176	18.4874	2.90184e-22	ENSMUSG00000001260, ENSMUSG00000030781, ENSMUSG00000056258, ENSMUSG00000044708, ENSMUSG00000020062, ENSMUSG00000004655, ENSMUSG00000027896, ENSMUSG00000068877, ENSMUSG00000022003, ENSMUSG00000040740, ENSMUSG00000026568, ENSMUSG00000024664, ENSMUSG00000021278, ENSMUSG00000026205, ENSMUSG00000022763, ENSMUSG00000068874, ENSMUSG00000026726, ENSMUSG00000001827, ENSMUSG00000000216, ENSMUSG00000030549,…	832	1822	18082	2.09936	8.514e-19	1.70222e-19	1.67552e-19
GOTERM_BP_DIRECT	GO:0006814~sodium ion transport	36	3.78151	1.20049e-18	ENSMUSG00000030340, ENSMUSG00000030781, ENSMUSG00000023073, ENSMUSG00000021490, ENSMUSG00000020062, ENSMUSG00000028544, ENSMUSG00000022742, ENSMUSG00000021335, ENSMUSG00000071335, ENSMUSG00000022229, ENSMUSG00000036083, ENSMUSG00000000216, ENSMUSG00000038522, ENSMUSG00000030769, ENSMUSG00000018459, ENSMUSG00000001095, ENSMUSG00000006641, ENSMUSG00000054640, ENSMUSG00000059412, ENSMUSG00000024354,…	832	124	18082	6.30963	3.52224e-15	5.86839e-16	5.77636e-16
GOTERM_BP_DIRECT	GO:0006629~lipid metabolic process	58	6.09244	7.80892e-12	ENSMUSG00000033533, ENSMUSG00000032487, ENSMUSG00000060317, ENSMUSG00000056973, ENSMUSG00000029273, ENSMUSG00000027698, ENSMUSG00000006517, ENSMUSG00000001467, ENSMUSG00000024781, ENSMUSG00000049721, ENSMUSG00000026003, ENSMUSG00000021751, ENSMUSG00000024664, ENSMUSG00000044788, ENSMUSG00000026726, ENSMUSG00000030945, ENSMUSG00000030747, ENSMUSG00000033579, ENSMUSG00000010651, ENSMUSG00000062908,…	832	459	18082	2.74624	2.29115e-08	3.27194e-09	3.22062e-09
GOTERM_BP_DIRECT	GO:0006694~steroid biosynthetic process	19	1.9958	1.91112e-10	ENSMUSG00000031168, ENSMUSG00000090817, ENSMUSG00000034926, ENSMUSG00000032051, ENSMUSG00000062410, ENSMUSG00000006517, ENSMUSG00000001467, ENSMUSG00000063730, ENSMUSG00000095143, ENSMUSG00000024799, ENSMUSG00000028603, ENSMUSG00000038092, ENSMUSG00000093930, ENSMUSG00000027869, ENSMUSG00000028518, ENSMUSG00000095388, ENSMUSG00000021207, ENSMUSG00000031349, ENSMUSG00000031844	832	62	18082	6.66017	5.60722e-07	7.00664e-08	6.89675e-08
GOTERM_BP_DIRECT	GO:0006749~glutathione metabolic process	17	1.78571	2.76414e-10	ENSMUSG00000074183, ENSMUSG00000006344, ENSMUSG00000031584, ENSMUSG00000028124, ENSMUSG00000028179, ENSMUSG00000025950, ENSMUSG00000021033, ENSMUSG00000006345, ENSMUSG00000024158, ENSMUSG00000040471, ENSMUSG00000025934, ENSMUSG00000006818, ENSMUSG00000018339, ENSMUSG00000033318, ENSMUSG00000057933, ENSMUSG00000032348, ENSMUSG00000030004	832	49	18082	7.54008	8.10997e-07	9.00802e-08	8.86674e-08
GOTERM_BP_DIRECT	GO:0006637~acyl-CoA metabolic process	14	1.47059	3.55397e-10	ENSMUSG00000033533, ENSMUSG00000060317, ENSMUSG00000052392, ENSMUSG00000056973, ENSMUSG00000028603, ENSMUSG00000022853, ENSMUSG00000070985, ENSMUSG00000028937, ENSMUSG00000021228, ENSMUSG00000030935, ENSMUSG00000030945, ENSMUSG00000017950, ENSMUSG00000003809, ENSMUSG00000030972	832	31	18082	9.81498	1.04273e-06	1.04238e-07	1.02603e-07
GOTERM_BP_DIRECT	GO:0043252~sodium-independent organic anion transport	13	1.36555	1.26442e-09	ENSMUSG00000075044, ENSMUSG00000052562, ENSMUSG00000063796, ENSMUSG00000067656, ENSMUSG00000024650, ENSMUSG00000022366, ENSMUSG00000079262, ENSMUSG00000061742, ENSMUSG00000040693, ENSMUSG00000024757, ENSMUSG00000063590, ENSMUSG00000053303, ENSMUSG00000032548	832	28	18082	10.0904	3.70979e-06	3.3714e-07	3.31852e-07
GOTERM_BP_DIRECT	GO:0006631~fatty acid metabolic process	28	2.94118	2.45133e-09	ENSMUSG00000033533, ENSMUSG00000032487, ENSMUSG00000060317, ENSMUSG00000022383, ENSMUSG00000026189, ENSMUSG00000024781, ENSMUSG00000026003, ENSMUSG00000022244, ENSMUSG00000021751, ENSMUSG00000024664, ENSMUSG00000027359, ENSMUSG00000044788, ENSMUSG00000050737, ENSMUSG00000070985, ENSMUSG00000030945, ENSMUSG00000033579, ENSMUSG00000066072, ENSMUSG00000010651, ENSMUSG00000062908, ENSMUSG00000021364,…	832	156	18082	3.90083	7.19217e-06	5.99145e-07	5.89749e-07
GOTERM_BP_DIRECT	GO:0046415~urate metabolic process	7	0.735294	6.90176e-07	ENSMUSG00000021335, ENSMUSG00000078650, ENSMUSG00000036083, ENSMUSG00000037762, ENSMUSG00000029802, ENSMUSG00000005107, ENSMUSG00000061742	832	9	18082	16.9036	0.00202293	0.000155714	0.000153272
GOTERM_BP_DIRECT	GO:0006750~glutathione biosynthetic process	7	0.735294	1.6581e-06	ENSMUSG00000040471, ENSMUSG00000006344, ENSMUSG00000028124, ENSMUSG00000002797, ENSMUSG00000027610, ENSMUSG00000006345, ENSMUSG00000024158	832	10	18082	15.2132	0.00485306	0.000347372	0.000341924
GOTERM_BP_DIRECT	GO:0007588~excretion	8	0.840336	1.96524e-06	ENSMUSG00000035637, ENSMUSG00000031980, ENSMUSG00000022150, ENSMUSG00000038600, ENSMUSG00000027202, ENSMUSG00000030963, ENSMUSG00000026602, ENSMUSG00000021278	832	15	18082	11.591	0.00574942	0.000384269	0.000378243
GOTERM_BP_DIRECT	GO:0009813~flavonoid biosynthetic process	9	0.945378	2.29512e-06	ENSMUSG00000090175, ENSMUSG00000090165, ENSMUSG00000057425, ENSMUSG00000054630, ENSMUSG00000049152, ENSMUSG00000072664, ENSMUSG00000061906, ENSMUSG00000090171, ENSMUSG00000032854	832	21	18082	9.31422	0.00671127	0.000395976	0.000389765
GOTERM_BP_DIRECT	GO:0052696~flavonoid glucuronidation	9	0.945378	2.29512e-06	ENSMUSG00000090175, ENSMUSG00000090165, ENSMUSG00000057425, ENSMUSG00000054630, ENSMUSG00000049152, ENSMUSG00000072664, ENSMUSG00000061906, ENSMUSG00000090171, ENSMUSG00000032854	832	21	18082	9.31422	0.00671127	0.000395976	0.000389765
GOTERM_BP_DIRECT	GO:0006520~cellular amino acid metabolic process	9	0.945378	7.3347e-06	ENSMUSG00000022821, ENSMUSG00000027360, ENSMUSG00000038286, ENSMUSG00000023262, ENSMUSG00000020182, ENSMUSG00000024827, ENSMUSG00000027610, ENSMUSG00000025190, ENSMUSG00000025533	832	24	18082	8.14994	0.0212902	0.00119515	0.0011764
GOTERM_BP_DIRECT	GO:0016126~sterol biosynthetic process	9	0.945378	1.95807e-05	ENSMUSG00000031168, ENSMUSG00000093930, ENSMUSG00000028518, ENSMUSG00000034926, ENSMUSG00000022351, ENSMUSG00000006517, ENSMUSG00000001467, ENSMUSG00000031349, ENSMUSG00000024799	832	27	18082	7.24439	0.0558311	0.00302264	0.00297523
GOTERM_BP_DIRECT	GO:0008202~steroid metabolic process	15	1.57563	2.66622e-05	ENSMUSG00000078650, ENSMUSG00000032114, ENSMUSG00000031168, ENSMUSG00000034926, ENSMUSG00000032051, ENSMUSG00000006517, ENSMUSG00000001467, ENSMUSG00000024799, ENSMUSG00000025479, ENSMUSG00000093930, ENSMUSG00000026726, ENSMUSG00000028518, ENSMUSG00000021207, ENSMUSG00000031349, ENSMUSG00000038641	832	84	18082	3.88092	0.0752463	0.00383159	0.0037715
GOTERM_BP_DIRECT	GO:0005975~carbohydrate metabolic process	25	2.62605	2.74338e-05	ENSMUSG00000029136, ENSMUSG00000069805, ENSMUSG00000025059, ENSMUSG00000026200, ENSMUSG00000020321, ENSMUSG00000023019, ENSMUSG00000021456, ENSMUSG00000039450, ENSMUSG00000042684, ENSMUSG00000030246, ENSMUSG00000035769, ENSMUSG00000029162, ENSMUSG00000058488, ENSMUSG00000024131, ENSMUSG00000028573, ENSMUSG00000064325, ENSMUSG00000026156, ENSMUSG00000005951, ENSMUSG00000063779, ENSMUSG00000021003,…	832	206	18082	2.63752	0.0773376	0.00383159	0.0037715
GOTERM_BP_DIRECT	GO:0006633~fatty acid biosynthetic process	14	1.47059	2.88737e-05	ENSMUSG00000033533, ENSMUSG00000032487, ENSMUSG00000026189, ENSMUSG00000021364, ENSMUSG00000029556, ENSMUSG00000024664, ENSMUSG00000044788, ENSMUSG00000050737, ENSMUSG00000028518, ENSMUSG00000030935, ENSMUSG00000030945, ENSMUSG00000015568, ENSMUSG00000033579, ENSMUSG00000030972	832	74	18082	4.11168	0.0812273	0.00384938	0.00378901
GOTERM_BP_DIRECT	GO:0006833~water transport	7	0.735294	4.98305e-05	ENSMUSG00000043144, ENSMUSG00000059336, ENSMUSG00000004655, ENSMUSG00000028435, ENSMUSG00000023013, ENSMUSG00000042797, ENSMUSG00000028427	832	16	18082	9.50826	0.13602	0.00635447	0.00625481
GOTERM_BP_DIRECT	GO:0015697~quaternary ammonium group transport	5	0.52521	6.16815e-05	ENSMUSG00000020334, ENSMUSG00000023829, ENSMUSG00000018900, ENSMUSG00000040966, ENSMUSG00000063796	832	6	18082	18.111	0.165547	0.00753799	0.00741977
GOTERM_BP_DIRECT	GO:0006695~cholesterol biosynthetic process	9	0.945378	7.56272e-05	ENSMUSG00000031168, ENSMUSG00000093930, ENSMUSG00000028518, ENSMUSG00000056973, ENSMUSG00000034926, ENSMUSG00000006517, ENSMUSG00000001467, ENSMUSG00000031349, ENSMUSG00000024799	832	32	18082	6.11245	0.199004	0.00887259	0.00873343
GOTERM_BP_DIRECT	GO:0051289~protein homotetramerization	13	1.36555	0.00013013	ENSMUSG00000028179, ENSMUSG00000062908, ENSMUSG00000044708, ENSMUSG00000026103, ENSMUSG00000069805, ENSMUSG00000026003, ENSMUSG00000020098, ENSMUSG00000022510, ENSMUSG00000039450, ENSMUSG00000006818, ENSMUSG00000006717, ENSMUSG00000002769, ENSMUSG00000018339	832	74	18082	3.81799	0.317386	0.0146796	0.0144494
GOTERM_BP_DIRECT	GO:0006559~L-phenylalanine catabolic process	5	0.52521	0.000138673	ENSMUSG00000022821, ENSMUSG00000015806, ENSMUSG00000020051, ENSMUSG00000021033, ENSMUSG00000030630	832	7	18082	15.5237	0.334285	0.015064	0.0148277
GOTERM_BP_DIRECT	GO:0006635~fatty acid beta-oxidation	10	1.05042	0.000145561	ENSMUSG00000022853, ENSMUSG00000023832, ENSMUSG00000062480, ENSMUSG00000020777, ENSMUSG00000021416, ENSMUSG00000028167, ENSMUSG00000062908, ENSMUSG00000021751, ENSMUSG00000010651, ENSMUSG00000027359	832	44	18082	4.93936	0.347606	0.0152475	0.0150084
GOTERM_BP_DIRECT	GO:0006820~anion transport	8	0.840336	0.000167121	ENSMUSG00000032114, ENSMUSG00000006574, ENSMUSG00000054342, ENSMUSG00000074796, ENSMUSG00000024485, ENSMUSG00000024650, ENSMUSG00000060961, ENSMUSG00000000154	832	27	18082	6.43946	0.387603	0.0163389	0.0160826
GOTERM_BP_DIRECT	GO:0006885~regulation of pH	8	0.840336	0.000167121	ENSMUSG00000022229, ENSMUSG00000032373, ENSMUSG00000030549, ENSMUSG00000038600, ENSMUSG00000022122, ENSMUSG00000060961, ENSMUSG00000038526, ENSMUSG00000020651	832	27	18082	6.43946	0.387603	0.0163389	0.0160826
GOTERM_BP_DIRECT	GO:0035725~sodium ion transmembrane transport	9	0.945378	0.000184847	ENSMUSG00000021335, ENSMUSG00000054640, ENSMUSG00000030340, ENSMUSG00000036083, ENSMUSG00000000216, ENSMUSG00000036110, ENSMUSG00000074796, ENSMUSG00000032338, ENSMUSG00000031766	832	36	18082	5.43329	0.418643	0.0174889	0.0172146
GOTERM_BP_DIRECT	GO:0009992~cellular water homeostasis	6	0.630252	0.000191428	ENSMUSG00000043144, ENSMUSG00000004655, ENSMUSG00000028435, ENSMUSG00000030109, ENSMUSG00000023013, ENSMUSG00000028427	832	13	18082	10.0307	0.429763	0.0175456	0.0172704
GOTERM_BP_DIRECT	GO:0015701~bicarbonate transport	7	0.735294	0.000366363	ENSMUSG00000006574, ENSMUSG00000068323, ENSMUSG00000074796, ENSMUSG00000046959, ENSMUSG00000024485, ENSMUSG00000060961, ENSMUSG00000020651	832	22	18082	6.9151	0.658739	0.0313105	0.0308195
GOTERM_BP_DIRECT	GO:0015747~urate transport	4	0.420168	0.000373634	ENSMUSG00000036083, ENSMUSG00000029802, ENSMUSG00000074028, ENSMUSG00000061742	832	4	18082	21.7332	0.665944	0.0313105	0.0308195
GOTERM_BP_DIRECT	GO:0015793~glycerol transport	4	0.420168	0.000373634	ENSMUSG00000004655, ENSMUSG00000028435, ENSMUSG00000023013, ENSMUSG00000028427	832	4	18082	21.7332	0.665944	0.0313105	0.0308195
GOTERM_BP_DIRECT	GO:0071320~cellular response to cAMP	10	1.05042	0.000402012	ENSMUSG00000030562, ENSMUSG00000023019, ENSMUSG00000022469, ENSMUSG00000054640, ENSMUSG00000032051, ENSMUSG00000004655, ENSMUSG00000022099, ENSMUSG00000032338, ENSMUSG00000030102, ENSMUSG00000027513	832	50	18082	4.34663	0.692642	0.0327528	0.0322391
GOTERM_BP_DIRECT	GO:0006865~amino acid transport	9	0.945378	0.00056502	ENSMUSG00000021612, ENSMUSG00000000958, ENSMUSG00000036814, ENSMUSG00000019894, ENSMUSG00000030492, ENSMUSG00000024131, ENSMUSG00000041052, ENSMUSG00000039710, ENSMUSG00000010064	832	42	18082	4.65711	0.809526	0.0446867	0.0439859
GOTERM_BP_DIRECT	GO:0033280~response to vitamin D	6	0.630252	0.000578962	ENSMUSG00000032487, ENSMUSG00000028766, ENSMUSG00000038567, ENSMUSG00000006724, ENSMUSG00000008999, ENSMUSG00000029304	832	16	18082	8.14994	0.817164	0.0446867	0.0439859
GOTERM_BP_DIRECT	GO:0007605~sensory perception of sound	17	1.78571	0.00060652	ENSMUSG00000035910, ENSMUSG00000027463, ENSMUSG00000075267, ENSMUSG00000025418, ENSMUSG00000040055, ENSMUSG00000043850, ENSMUSG00000020733, ENSMUSG00000048707, ENSMUSG00000021779, ENSMUSG00000030838, ENSMUSG00000001249, ENSMUSG00000030905, ENSMUSG00000006818, ENSMUSG00000046352, ENSMUSG00000023959, ENSMUSG00000038600, ENSMUSG00000038248	832	138	18082	2.67727	0.831373	0.0456134	0.044898
Six2-ENLT3_up (FDR < 0.05)
Category	Term	Count	%	PValue	Genes	List Total	Pop Hits	Pop Total	Fold Enrichment	Bonferroni	Benjamini	FDR
GOTERM_BP_DIRECT	GO:0009952~anterior/posterior pattern specification	28	3.09735	5.16558e-14	ENSMUSG00000075394, ENSMUSG00000000690, ENSMUSG00000025352, ENSMUSG00000027996, ENSMUSG00000043219, ENSMUSG00000022485, ENSMUSG00000022484, ENSMUSG00000001661, ENSMUSG00000000938, ENSMUSG00000038227, ENSMUSG00000036602, ENSMUSG00000038700, ENSMUSG00000014704, ENSMUSG00000048763, ENSMUSG00000040310, ENSMUSG00000042499, ENSMUSG00000079560, ENSMUSG00000021469, ENSMUSG00000020875, ENSMUSG00000001656,…	742	112	18082	6.09232	1.51314e-10	1.51351e-10	1.49388e-10
GOTERM_BP_DIRECT	GO:0007155~cell adhesion	57	6.30531	2.43588e-12	ENSMUSG00000016918, ENSMUSG00000032243, ENSMUSG00000032087, ENSMUSG00000022762, ENSMUSG00000024109, ENSMUSG00000047414, ENSMUSG00000091345, ENSMUSG00000041592, ENSMUSG00000038147, ENSMUSG00000052336, ENSMUSG00000054555, ENSMUSG00000030787, ENSMUSG00000054364, ENSMUSG00000032036, ENSMUSG00000059974, ENSMUSG00000048163, ENSMUSG00000053475, ENSMUSG00000051177, ENSMUSG00000026312, ENSMUSG00000030092,…	742	485	18082	2.86402	7.13942e-09	3.56857e-09	3.52229e-09
GOTERM_BP_DIRECT	GO:0002376~immune system process	47	5.19912	6.19094e-11	ENSMUSG00000031750, ENSMUSG00000036905, ENSMUSG00000013707, ENSMUSG00000056054, ENSMUSG00000025330, ENSMUSG00000015947, ENSMUSG00000023274, ENSMUSG00000026365, ENSMUSG00000054072, ENSMUSG00000026405, ENSMUSG00000056071, ENSMUSG00000004730, ENSMUSG00000040522, ENSMUSG00000021678, ENSMUSG00000044583, ENSMUSG00000022901, ENSMUSG00000038147, ENSMUSG00000037731, ENSMUSG00000033538, ENSMUSG00000073412,…	742	383	18082	2.99049	1.81457e-07	6.04649e-08	5.96807e-08
GOTERM_BP_DIRECT	GO:0048704~embryonic skeletal system morphogenesis	17	1.88053	3.59511e-10	ENSMUSG00000000690, ENSMUSG00000032087, ENSMUSG00000014704, ENSMUSG00000043219, ENSMUSG00000048763, ENSMUSG00000026586, ENSMUSG00000040310, ENSMUSG00000079560, ENSMUSG00000038253, ENSMUSG00000000942, ENSMUSG00000039476, ENSMUSG00000038692, ENSMUSG00000032717, ENSMUSG00000075588, ENSMUSG00000038700, ENSMUSG00000036602, ENSMUSG00000036139	742	55	18082	7.53232	1.05373e-06	2.63342e-07	2.59926e-07
GOTERM_BP_DIRECT	GO:0007275~multicellular organism development	85	9.40265	9.96798e-10	ENSMUSG00000000690, ENSMUSG00000051243, ENSMUSG00000025592, ENSMUSG00000029231, ENSMUSG00000029671, ENSMUSG00000078202, ENSMUSG00000043219, ENSMUSG00000025355, ENSMUSG00000026167, ENSMUSG00000022485, ENSMUSG00000022484, ENSMUSG00000063626, ENSMUSG00000001661, ENSMUSG00000021313, ENSMUSG00000047414, ENSMUSG00000095105, ENSMUSG00000047654, ENSMUSG00000039476, ENSMUSG00000043099, ENSMUSG00000021319,…	742	1029	18082	2.01301	2.92161e-06	5.84124e-07	5.76548e-07
GOTERM_BP_DIRECT	GO:0051965~positive regulation of synapse assembly	18	1.99115	2.22217e-09	ENSMUSG00000033214, ENSMUSG00000037605, ENSMUSG00000032452, ENSMUSG00000028782, ENSMUSG00000059146, ENSMUSG00000049112, ENSMUSG00000024109, ENSMUSG00000047414, ENSMUSG00000046699, ENSMUSG00000024647, ENSMUSG00000036790, ENSMUSG00000036295, ENSMUSG00000060780, ENSMUSG00000073125, ENSMUSG00000028072, ENSMUSG00000066392, ENSMUSG00000033569, ENSMUSG00000051149	742	70	18082	6.26638	6.51317e-06	1.08516e-06	1.07109e-06
GOTERM_BP_DIRECT	GO:0034765~regulation of ion transmembrane transport	23	2.54425	2.97927e-08	ENSMUSG00000038319, ENSMUSG00000032034, ENSMUSG00000015968, ENSMUSG00000019194, ENSMUSG00000001027, ENSMUSG00000028631, ENSMUSG00000004113, ENSMUSG00000000197, ENSMUSG00000092083, ENSMUSG00000021730, ENSMUSG00000040896, ENSMUSG00000047976, ENSMUSG00000043673, ENSMUSG00000015340, ENSMUSG00000027827, ENSMUSG00000040373, ENSMUSG00000053519, ENSMUSG00000020723, ENSMUSG00000038077, ENSMUSG00000035580,…	742	135	18082	4.1518	8.73185e-05	1.24704e-05	1.23086e-05
GOTERM_BP_DIRECT	GO:0007613~memory	17	1.88053	2.13845e-07	ENSMUSG00000079055, ENSMUSG00000051177, ENSMUSG00000048583, ENSMUSG00000024261, ENSMUSG00000049112, ENSMUSG00000063434, ENSMUSG00000020053, ENSMUSG00000026981, ENSMUSG00000025888, ENSMUSG00000048616, ENSMUSG00000044288, ENSMUSG00000030209, ENSMUSG00000052336, ENSMUSG00000052135, ENSMUSG00000056755, ENSMUSG00000039913, ENSMUSG00000031137	742	83	18082	4.9913	0.000626583	7.83206e-05	7.73049e-05
GOTERM_BP_DIRECT	GO:0006811~ion transport	52	5.75221	3.11797e-07	ENSMUSG00000079055, ENSMUSG00000019194, ENSMUSG00000001027, ENSMUSG00000021313, ENSMUSG00000047976, ENSMUSG00000015340, ENSMUSG00000041078, ENSMUSG00000047298, ENSMUSG00000030650, ENSMUSG00000031343, ENSMUSG00000007653, ENSMUSG00000032034, ENSMUSG00000022032, ENSMUSG00000063873, ENSMUSG00000005553, ENSMUSG00000092083, ENSMUSG00000040896, ENSMUSG00000061414, ENSMUSG00000040373, ENSMUSG00000053519,…	742	584	18082	2.16987	0.000913461	0.000101507	0.000100191
GOTERM_BP_DIRECT	GO:0071805~potassium ion transmembrane transport	17	1.88053	6.79465e-07	ENSMUSG00000038319, ENSMUSG00000049265, ENSMUSG00000026065, ENSMUSG00000028631, ENSMUSG00000000197, ENSMUSG00000092083, ENSMUSG00000021730, ENSMUSG00000040896, ENSMUSG00000047976, ENSMUSG00000043673, ENSMUSG00000053519, ENSMUSG00000038077, ENSMUSG00000035580, ENSMUSG00000090122, ENSMUSG00000047298, ENSMUSG00000035681, ENSMUSG00000036353	742	90	18082	4.60308	0.00198953	0.000199083	0.000196501
GOTERM_BP_DIRECT	GO:0048706~embryonic skeletal system development	12	1.32743	1.13047e-06	ENSMUSG00000016918, ENSMUSG00000048616, ENSMUSG00000020875, ENSMUSG00000000690, ENSMUSG00000038253, ENSMUSG00000043219, ENSMUSG00000022485, ENSMUSG00000079560, ENSMUSG00000038227, ENSMUSG00000001661, ENSMUSG00000038700, ENSMUSG00000036139	742	44	18082	6.64617	0.00330793	0.000301117	0.000297211
GOTERM_BP_DIRECT	GO:0006954~inflammatory response	35	3.87168	2.07992e-06	ENSMUSG00000031750, ENSMUSG00000056054, ENSMUSG00000029373, ENSMUSG00000096596, ENSMUSG00000023078, ENSMUSG00000056071, ENSMUSG00000028965, ENSMUSG00000040522, ENSMUSG00000015340, ENSMUSG00000021678, ENSMUSG00000044583, ENSMUSG00000035352, ENSMUSG00000037731, ENSMUSG00000033538, ENSMUSG00000039217, ENSMUSG00000033467, ENSMUSG00000034855, ENSMUSG00000061878, ENSMUSG00000029026, ENSMUSG00000049130,…	742	344	18082	2.47943	0.00607772	0.000507848	0.000501262
GOTERM_BP_DIRECT	GO:0045087~innate immune response	38	4.20354	3.584e-06	ENSMUSG00000031750, ENSMUSG00000036905, ENSMUSG00000013707, ENSMUSG00000056054, ENSMUSG00000025330, ENSMUSG00000015947, ENSMUSG00000026365, ENSMUSG00000054072, ENSMUSG00000023992, ENSMUSG00000026405, ENSMUSG00000056071, ENSMUSG00000040522, ENSMUSG00000015340, ENSMUSG00000044863, ENSMUSG00000021678, ENSMUSG00000044583, ENSMUSG00000038147, ENSMUSG00000039853, ENSMUSG00000033538, ENSMUSG00000030148,…	742	400	18082	2.31508	0.0104498	0.000807779	0.000797303
GOTERM_BP_DIRECT	GO:0051216~cartilage development	15	1.65929	5.51736e-06	ENSMUSG00000016918, ENSMUSG00000075394, ENSMUSG00000027523, ENSMUSG00000027996, ENSMUSG00000048763, ENSMUSG00000026586, ENSMUSG00000022025, ENSMUSG00000029335, ENSMUSG00000079560, ENSMUSG00000048616, ENSMUSG00000021469, ENSMUSG00000066687, ENSMUSG00000039476, ENSMUSG00000036446, ENSMUSG00000050578	742	82	18082	4.45779	0.0160414	0.00115471	0.00113973
GOTERM_BP_DIRECT	GO:0006955~immune response	29	3.20796	7.52739e-06	ENSMUSG00000029373, ENSMUSG00000023274, ENSMUSG00000096596, ENSMUSG00000023078, ENSMUSG00000002699, ENSMUSG00000022148, ENSMUSG00000028965, ENSMUSG00000044583, ENSMUSG00000035352, ENSMUSG00000073412, ENSMUSG00000038642, ENSMUSG00000039217, ENSMUSG00000034855, ENSMUSG00000079105, ENSMUSG00000026012, ENSMUSG00000079227, ENSMUSG00000025165, ENSMUSG00000041827, ENSMUSG00000061232, ENSMUSG00000060586,…	742	272	18082	2.59819	0.0218213	0.00147035	0.00145128
GOTERM_BP_DIRECT	GO:1901379~regulation of potassium ion transmembrane transport	7	0.774336	1.69094e-05	ENSMUSG00000027827, ENSMUSG00000038319, ENSMUSG00000036815, ENSMUSG00000053519, ENSMUSG00000015968, ENSMUSG00000090122, ENSMUSG00000061576	742	15	18082	11.3723	0.0483537	0.00282699	0.00279032
GOTERM_BP_DIRECT	GO:0006813~potassium ion transport	18	1.99115	1.69617e-05	ENSMUSG00000038319, ENSMUSG00000032034, ENSMUSG00000049265, ENSMUSG00000001027, ENSMUSG00000028631, ENSMUSG00000063873, ENSMUSG00000005553, ENSMUSG00000092083, ENSMUSG00000021730, ENSMUSG00000040896, ENSMUSG00000047976, ENSMUSG00000043673, ENSMUSG00000027827, ENSMUSG00000053519, ENSMUSG00000038077, ENSMUSG00000035580, ENSMUSG00000047298, ENSMUSG00000035681	742	127	18082	3.45391	0.0484997	0.00282699	0.00279032
GOTERM_BP_DIRECT	GO:0030534~adult behavior	10	1.10619	1.73671e-05	ENSMUSG00000033214, ENSMUSG00000021720, ENSMUSG00000024109, ENSMUSG00000039419, ENSMUSG00000022935, ENSMUSG00000020308, ENSMUSG00000033768, ENSMUSG00000056755, ENSMUSG00000066392, ENSMUSG00000011751	742	38	18082	6.41297	0.0496297	0.00282699	0.00279032
GOTERM_BP_DIRECT	GO:0007165~signal transduction	81	8.96018	5.17014e-05	ENSMUSG00000052372, ENSMUSG00000036526, ENSMUSG00000049241, ENSMUSG00000062939, ENSMUSG00000042804, ENSMUSG00000028782, ENSMUSG00000026167, ENSMUSG00000026640, ENSMUSG00000040229, ENSMUSG00000045318, ENSMUSG00000040146, ENSMUSG00000063626, ENSMUSG00000040345, ENSMUSG00000004730, ENSMUSG00000024109, ENSMUSG00000095105, ENSMUSG00000070366, ENSMUSG00000024107, ENSMUSG00000021678, ENSMUSG00000046961,…	742	1255	18082	1.57284	0.140617	0.00787348	0.00777137
GOTERM_BP_DIRECT	GO:0050966~detection of mechanical stimulus involved in sensory perception of pain	7	0.774336	5.64311e-05	ENSMUSG00000047976, ENSMUSG00000036062, ENSMUSG00000030209, ENSMUSG00000024211, ENSMUSG00000028072, ENSMUSG00000002771, ENSMUSG00000039217	742	18	18082	9.47694	0.152449	0.00787348	0.00777137
GOTERM_BP_DIRECT	GO:0001774~microglial cell activation	7	0.774336	5.64311e-05	ENSMUSG00000045322, ENSMUSG00000044583, ENSMUSG00000052684, ENSMUSG00000052336, ENSMUSG00000024397, ENSMUSG00000025888, ENSMUSG00000040522	742	18	18082	9.47694	0.152449	0.00787348	0.00777137
GOTERM_BP_DIRECT	GO:0006935~chemotaxis	16	1.76991	9.57625e-05	ENSMUSG00000034855, ENSMUSG00000049130, ENSMUSG00000079227, ENSMUSG00000056054, ENSMUSG00000033220, ENSMUSG00000029373, ENSMUSG00000029231, ENSMUSG00000023078, ENSMUSG00000040552, ENSMUSG00000056071, ENSMUSG00000022488, ENSMUSG00000056529, ENSMUSG00000035352, ENSMUSG00000052336, ENSMUSG00000055633, ENSMUSG00000018920	742	118	18082	3.30431	0.24474	0.0127538	0.0125884
GOTERM_BP_DIRECT	GO:0007269~neurotransmitter secretion	8	0.884956	0.000105064	ENSMUSG00000024109, ENSMUSG00000026452, ENSMUSG00000037386, ENSMUSG00000024261, ENSMUSG00000003863, ENSMUSG00000033768, ENSMUSG00000004113, ENSMUSG00000066392	742	28	18082	6.96265	0.265054	0.0133842	0.0132106
GOTERM_BP_DIRECT	GO:0001501~skeletal system development	15	1.65929	0.000118682	ENSMUSG00000075394, ENSMUSG00000025352, ENSMUSG00000027523, ENSMUSG00000022484, ENSMUSG00000042499, ENSMUSG00000048616, ENSMUSG00000022952, ENSMUSG00000038253, ENSMUSG00000066687, ENSMUSG00000001656, ENSMUSG00000044177, ENSMUSG00000001823, ENSMUSG00000038210, ENSMUSG00000017737, ENSMUSG00000000938	742	107	18082	3.41625	0.293816	0.0144891	0.0143012
GOTERM_BP_DIRECT	GO:0007156~homophilic cell adhesion via plasma membrane adhesion molecules	19	2.10177	0.000128756	ENSMUSG00000034755, ENSMUSG00000055421, ENSMUSG00000032036, ENSMUSG00000030077, ENSMUSG00000032452, ENSMUSG00000103081, ENSMUSG00000032087, ENSMUSG00000049100, ENSMUSG00000026312, ENSMUSG00000005338, ENSMUSG00000048347, ENSMUSG00000053182, ENSMUSG00000046743, ENSMUSG00000103897, ENSMUSG00000041592, ENSMUSG00000051599, ENSMUSG00000047033, ENSMUSG00000036422, ENSMUSG00000036510	742	163	18082	2.84059	0.314363	0.0150902	0.0148945
GOTERM_BP_DIRECT	GO:0019886~antigen processing and presentation of exogenous peptide antigen via MHC class II	6	0.663717	0.000167612	ENSMUSG00000036594, ENSMUSG00000073421, ENSMUSG00000060586, ENSMUSG00000058715, ENSMUSG00000004552, ENSMUSG00000024610	742	14	18082	10.444	0.388178	0.0188886	0.0186437
GOTERM_BP_DIRECT	GO:0007157~heterophilic cell-cell adhesion via plasma membrane cell adhesion molecules	10	1.10619	0.000234709	ENSMUSG00000052372, ENSMUSG00000024109, ENSMUSG00000046743, ENSMUSG00000027962, ENSMUSG00000053522, ENSMUSG00000049336, ENSMUSG00000005338, ENSMUSG00000053182, ENSMUSG00000012017, ENSMUSG00000027009	742	52	18082	4.6864	0.497426	0.024866	0.0245435
GOTERM_BP_DIRECT	GO:0055085~transmembrane transport	31	3.4292	0.000237627	ENSMUSG00000079055, ENSMUSG00000032122, ENSMUSG00000053025, ENSMUSG00000015968, ENSMUSG00000026065, ENSMUSG00000001027, ENSMUSG00000040569, ENSMUSG00000004113, ENSMUSG00000000197, ENSMUSG00000021730, ENSMUSG00000021313, ENSMUSG00000047976, ENSMUSG00000043673, ENSMUSG00000047298, ENSMUSG00000057378, ENSMUSG00000038319, ENSMUSG00000051111, ENSMUSG00000024036, ENSMUSG00000028631, ENSMUSG00000063873,…	742	364	18082	2.07541	0.501707	0.024866	0.0245435
GOTERM_BP_DIRECT	GO:0007268~chemical synaptic transmission	19	2.10177	0.000253504	ENSMUSG00000033214, ENSMUSG00000031343, ENSMUSG00000030043, ENSMUSG00000031144, ENSMUSG00000053025, ENSMUSG00000051111, ENSMUSG00000024211, ENSMUSG00000025892, ENSMUSG00000049511, ENSMUSG00000063239, ENSMUSG00000024109, ENSMUSG00000030209, ENSMUSG00000020308, ENSMUSG00000036422, ENSMUSG00000036510, ENSMUSG00000035431, ENSMUSG00000033768, ENSMUSG00000056755, ENSMUSG00000066392	742	172	18082	2.69195	0.524369	0.0256126	0.0252804
GOTERM_BP_DIRECT	GO:0007612~learning	11	1.21681	0.000331967	ENSMUSG00000024109, ENSMUSG00000079055, ENSMUSG00000039419, ENSMUSG00000052684, ENSMUSG00000022208, ENSMUSG00000030209, ENSMUSG00000063434, ENSMUSG00000063239, ENSMUSG00000039913, ENSMUSG00000066392, ENSMUSG00000031137	742	66	18082	4.06155	0.622111	0.0324221	0.0320016
GOTERM_BP_DIRECT	GO:0045669~positive regulation of osteoblast differentiation	11	1.21681	0.000425048	ENSMUSG00000021379, ENSMUSG00000036856, ENSMUSG00000022996, ENSMUSG00000021469, ENSMUSG00000021943, ENSMUSG00000026241, ENSMUSG00000027523, ENSMUSG00000071076, ENSMUSG00000027996, ENSMUSG00000020053, ENSMUSG00000071637	742	68	18082	3.94209	0.71237	0.0401739	0.0396528
GOTERM_BP_DIRECT	GO:0009954~proximal/distal pattern formation	7	0.774336	0.000528693	ENSMUSG00000001656, ENSMUSG00000038210, ENSMUSG00000022484, ENSMUSG00000000938, ENSMUSG00000042499, ENSMUSG00000038227, ENSMUSG00000074934	742	26	18082	6.56096	0.787754	0.0484084	0.0477806
Six2-ENLT3_down (FDR < 0.05)
GOTERM_BP_DIRECT	GO:0055114~oxidation-reduction process	110	11.213	2.99114e-30	ENSMUSG00000038704, ENSMUSG00000075296, ENSMUSG00000051483, ENSMUSG00000062410, ENSMUSG00000028743, ENSMUSG00000025871, ENSMUSG00000021792, ENSMUSG00000021794, ENSMUSG00000024664, ENSMUSG00000025479, ENSMUSG00000044788, ENSMUSG00000022763, ENSMUSG00000025911, ENSMUSG00000040181, ENSMUSG00000016194, ENSMUSG00000024827, ENSMUSG00000016756, ENSMUSG00000019864, ENSMUSG00000032279, ENSMUSG00000033488,…	861	676	18082	3.41735	9.19477e-27	9.19178e-27	9.03624e-27
GOTERM_BP_DIRECT	GO:0008152~metabolic process	84	8.56269	2.52313e-26	ENSMUSG00000033533, ENSMUSG00000035637, ENSMUSG00000054630, ENSMUSG00000075296, ENSMUSG00000062410, ENSMUSG00000069805, ENSMUSG00000027698, ENSMUSG00000026200, ENSMUSG00000021033, ENSMUSG00000026003, ENSMUSG00000090171, ENSMUSG00000021751, ENSMUSG00000045316, ENSMUSG00000090175, ENSMUSG00000024747, ENSMUSG00000021238, ENSMUSG00000024866, ENSMUSG00000042684, ENSMUSG00000072664, ENSMUSG00000030945,…	861	463	18082	3.81015	7.75611e-23	3.87679e-23	3.81119e-23
GOTERM_BP_DIRECT	GO:0006811~ion transport	94	9.58206	1.86635e-25	ENSMUSG00000001260, ENSMUSG00000030340, ENSMUSG00000030781, ENSMUSG00000056258, ENSMUSG00000044708, ENSMUSG00000020062, ENSMUSG00000025036, ENSMUSG00000027577, ENSMUSG00000028544, ENSMUSG00000021474, ENSMUSG00000020787, ENSMUSG00000071335, ENSMUSG00000000216, ENSMUSG00000035594, ENSMUSG00000052459, ENSMUSG00000018459, ENSMUSG00000039878, ENSMUSG00000006641, ENSMUSG00000058921, ENSMUSG00000059412,…	861	584	18082	3.38032	5.73716e-22	1.91176e-22	1.87941e-22
GOTERM_BP_DIRECT	GO:0006810~transport	187	19.0622	4.91282e-25	ENSMUSG00000001260, ENSMUSG00000030781, ENSMUSG00000056258, ENSMUSG00000044708, ENSMUSG00000020062, ENSMUSG00000004655, ENSMUSG00000027896, ENSMUSG00000068877, ENSMUSG00000022003, ENSMUSG00000040740, ENSMUSG00000024664, ENSMUSG00000021278, ENSMUSG00000026205, ENSMUSG00000022763, ENSMUSG00000068874, ENSMUSG00000026726, ENSMUSG00000001827, ENSMUSG00000000216, ENSMUSG00000016756, ENSMUSG00000030549,…	861	1822	18082	2.15544	1.5102e-21	3.77428e-22	3.71041e-22
GOTERM_BP_DIRECT	GO:0055085~transmembrane transport	69	7.03364	9.00203e-23	ENSMUSG00000027690, ENSMUSG00000030781, ENSMUSG00000056258, ENSMUSG00000016319, ENSMUSG00000020062, ENSMUSG00000025036, ENSMUSG00000027896, ENSMUSG00000028544, ENSMUSG00000022366, ENSMUSG00000022003, ENSMUSG00000021474, ENSMUSG00000026205, ENSMUSG00000018459, ENSMUSG00000039878, ENSMUSG00000032114, ENSMUSG00000006641, ENSMUSG00000026198, ENSMUSG00000027202, ENSMUSG00000046959, ENSMUSG00000063796,…	861	364	18082	3.98099	2.76722e-19	5.53265e-20	5.43903e-20
GOTERM_BP_DIRECT	GO:0006814~sodium ion transport	36	3.66972	3.51844e-18	ENSMUSG00000030340, ENSMUSG00000030781, ENSMUSG00000023073, ENSMUSG00000021490, ENSMUSG00000020062, ENSMUSG00000028544, ENSMUSG00000022742, ENSMUSG00000021335, ENSMUSG00000071335, ENSMUSG00000022229, ENSMUSG00000036083, ENSMUSG00000000216, ENSMUSG00000038522, ENSMUSG00000030769, ENSMUSG00000018459, ENSMUSG00000001095, ENSMUSG00000006641, ENSMUSG00000058921, ENSMUSG00000059412, ENSMUSG00000024354,…	861	124	18082	6.09711	1.08157e-14	1.80203e-15	1.77154e-15
GOTERM_BP_DIRECT	GO:0006629~lipid metabolic process	67	6.82977	6.88433e-16	ENSMUSG00000033533, ENSMUSG00000032487, ENSMUSG00000060317, ENSMUSG00000056973, ENSMUSG00000029273, ENSMUSG00000025198, ENSMUSG00000027698, ENSMUSG00000006517, ENSMUSG00000001467, ENSMUSG00000024781, ENSMUSG00000026003, ENSMUSG00000021751, ENSMUSG00000024664, ENSMUSG00000044788, ENSMUSG00000002475, ENSMUSG00000026726, ENSMUSG00000016194, ENSMUSG00000030945, ENSMUSG00000030747, ENSMUSG00000033579,…	861	459	18082	3.06553	2.0477e-12	3.02222e-13	2.97108e-13
GOTERM_BP_DIRECT	GO:0006694~steroid biosynthetic process	21	2.14067	3.90569e-12	ENSMUSG00000031168, ENSMUSG00000090817, ENSMUSG00000034926, ENSMUSG00000062410, ENSMUSG00000026675, ENSMUSG00000006517, ENSMUSG00000001467, ENSMUSG00000063730, ENSMUSG00000095143, ENSMUSG00000024799, ENSMUSG00000028603, ENSMUSG00000038092, ENSMUSG00000093930, ENSMUSG00000027869, ENSMUSG00000028518, ENSMUSG00000095388, ENSMUSG00000021207, ENSMUSG00000031604, ENSMUSG00000031349, ENSMUSG00000031844,…	861	62	18082	7.1133	1.2006e-08	1.50027e-09	1.47489e-09
GOTERM_BP_DIRECT	GO:0006637~acyl-CoA metabolic process	14	1.42712	5.41556e-10	ENSMUSG00000033533, ENSMUSG00000060317, ENSMUSG00000052392, ENSMUSG00000056973, ENSMUSG00000028603, ENSMUSG00000022853, ENSMUSG00000070985, ENSMUSG00000028937, ENSMUSG00000021228, ENSMUSG00000030935, ENSMUSG00000030945, ENSMUSG00000017950, ENSMUSG00000003809, ENSMUSG00000030972	861	31	18082	9.4844	1.66474e-06	1.84911e-07	1.81782e-07
GOTERM_BP_DIRECT	GO:0006749~glutathione metabolic process	16	1.63099	4.41457e-09	ENSMUSG00000004032, ENSMUSG00000074183, ENSMUSG00000006344, ENSMUSG00000031584, ENSMUSG00000028124, ENSMUSG00000028179, ENSMUSG00000025950, ENSMUSG00000021033, ENSMUSG00000006345, ENSMUSG00000024158, ENSMUSG00000040471, ENSMUSG00000025934, ENSMUSG00000018339, ENSMUSG00000057933, ENSMUSG00000032348, ENSMUSG00000030004	861	49	18082	6.85752	1.35703e-05	1.3566e-06	1.33364e-06
GOTERM_BP_DIRECT	GO:0008202~steroid metabolic process	20	2.03874	1.07134e-08	ENSMUSG00000078650, ENSMUSG00000032114, ENSMUSG00000031168, ENSMUSG00000025198, ENSMUSG00000034926, ENSMUSG00000032193, ENSMUSG00000006517, ENSMUSG00000001467, ENSMUSG00000029269, ENSMUSG00000024799, ENSMUSG00000025479, ENSMUSG00000093930, ENSMUSG00000026726, ENSMUSG00000028518, ENSMUSG00000021207, ENSMUSG00000016194, ENSMUSG00000031604, ENSMUSG00000045294, ENSMUSG00000031349, ENSMUSG00000038641	861	84	18082	5.00028	3.29326e-05	2.99295e-06	2.9423e-06
GOTERM_BP_DIRECT	GO:0006631~fatty acid metabolic process	27	2.75229	2.20033e-08	ENSMUSG00000033533, ENSMUSG00000032487, ENSMUSG00000060317, ENSMUSG00000022383, ENSMUSG00000026189, ENSMUSG00000024781, ENSMUSG00000026003, ENSMUSG00000022244, ENSMUSG00000021751, ENSMUSG00000024664, ENSMUSG00000027359, ENSMUSG00000044788, ENSMUSG00000050737, ENSMUSG00000070985, ENSMUSG00000030945, ENSMUSG00000033579, ENSMUSG00000066072, ENSMUSG00000010651, ENSMUSG00000062908, ENSMUSG00000029925,…	861	156	18082	3.63482	6.76358e-05	5.63468e-06	5.53933e-06
GOTERM_BP_DIRECT	GO:0043252~sodium-independent organic anion transport	12	1.22324	2.69675e-08	ENSMUSG00000040693, ENSMUSG00000063590, ENSMUSG00000024757, ENSMUSG00000075044, ENSMUSG00000052562, ENSMUSG00000053303, ENSMUSG00000063796, ENSMUSG00000067656, ENSMUSG00000024650, ENSMUSG00000022366, ENSMUSG00000079262, ENSMUSG00000061742	861	28	18082	9.0005	8.28947e-05	6.3747e-06	6.26683e-06
GOTERM_BP_DIRECT	GO:0007588~excretion	9	0.917431	1.21095e-07	ENSMUSG00000035637, ENSMUSG00000031980, ENSMUSG00000022150, ENSMUSG00000038600, ENSMUSG00000032978, ENSMUSG00000027202, ENSMUSG00000030963, ENSMUSG00000026602, ENSMUSG00000021278	861	15	18082	12.6007	0.000372177	2.65804e-05	2.61306e-05
GOTERM_BP_DIRECT	GO:0006695~cholesterol biosynthetic process	12	1.22324	1.35997e-07	ENSMUSG00000031168, ENSMUSG00000093930, ENSMUSG00000028518, ENSMUSG00000056973, ENSMUSG00000034926, ENSMUSG00000045294, ENSMUSG00000026675, ENSMUSG00000006517, ENSMUSG00000001467, ENSMUSG00000031349, ENSMUSG00000024799, ENSMUSG00000033105	861	32	18082	7.87544	0.000417969	2.78613e-05	2.73899e-05
GOTERM_BP_DIRECT	GO:0016126~sterol biosynthetic process	11	1.1213	2.26565e-07	ENSMUSG00000031168, ENSMUSG00000093930, ENSMUSG00000028518, ENSMUSG00000034926, ENSMUSG00000022351, ENSMUSG00000031604, ENSMUSG00000045294, ENSMUSG00000006517, ENSMUSG00000001467, ENSMUSG00000031349, ENSMUSG00000024799	861	27	18082	8.55603	0.000696217	4.35146e-05	4.27782e-05
GOTERM_BP_DIRECT	GO:0006520~cellular amino acid metabolic process	10	1.01937	8.18606e-07	ENSMUSG00000022821, ENSMUSG00000027360, ENSMUSG00000031672, ENSMUSG00000038286, ENSMUSG00000023262, ENSMUSG00000024827, ENSMUSG00000027610, ENSMUSG00000021794, ENSMUSG00000025190, ENSMUSG00000025533	861	24	18082	8.75048	0.00251323	0.000144224	0.000141783
GOTERM_BP_DIRECT	GO:0046415~urate metabolic process	7	0.713558	8.44787e-07	ENSMUSG00000021335, ENSMUSG00000078650, ENSMUSG00000036083, ENSMUSG00000037762, ENSMUSG00000029802, ENSMUSG00000005107, ENSMUSG00000061742	861	9	18082	16.3342	0.00259351	0.000144224	0.000141783
GOTERM_BP_DIRECT	GO:0006750~glutathione biosynthetic process	7	0.713558	2.02666e-06	ENSMUSG00000040471, ENSMUSG00000006344, ENSMUSG00000028124, ENSMUSG00000002797, ENSMUSG00000027610, ENSMUSG00000006345, ENSMUSG00000024158	861	10	18082	14.7008	0.00621058	0.000327785	0.000322238
GOTERM_BP_DIRECT	GO:0009813~flavonoid biosynthetic process	9	0.917431	2.96578e-06	ENSMUSG00000090175, ENSMUSG00000090165, ENSMUSG00000057425, ENSMUSG00000054630, ENSMUSG00000049152, ENSMUSG00000072664, ENSMUSG00000061906, ENSMUSG00000090171, ENSMUSG00000032854	861	21	18082	9.0005	0.00907539	0.000433992	0.000426649
GOTERM_BP_DIRECT	GO:0052696~flavonoid glucuronidation	9	0.917431	2.96578e-06	ENSMUSG00000090175, ENSMUSG00000090165, ENSMUSG00000057425, ENSMUSG00000054630, ENSMUSG00000049152, ENSMUSG00000072664, ENSMUSG00000061906, ENSMUSG00000090171, ENSMUSG00000032854	861	21	18082	9.0005	0.00907539	0.000433992	0.000426649
GOTERM_BP_DIRECT	GO:0006633~fatty acid biosynthetic process	15	1.52905	8.67444e-06	ENSMUSG00000033533, ENSMUSG00000032487, ENSMUSG00000026189, ENSMUSG00000029925, ENSMUSG00000021364, ENSMUSG00000024664, ENSMUSG00000044788, ENSMUSG00000050737, ENSMUSG00000028518, ENSMUSG00000030935, ENSMUSG00000031604, ENSMUSG00000030945, ENSMUSG00000015568, ENSMUSG00000033579, ENSMUSG00000030972	861	74	18082	4.25699	0.026313	0.00121166	0.00119116
GOTERM_BP_DIRECT	GO:0030855~epithelial cell differentiation	14	1.42712	1.35851e-05	ENSMUSG00000056973, ENSMUSG00000028167, ENSMUSG00000026175, ENSMUSG00000026730, ENSMUSG00000034918, ENSMUSG00000017390, ENSMUSG00000008999, ENSMUSG00000029269, ENSMUSG00000049436, ENSMUSG00000006313, ENSMUSG00000044986, ENSMUSG00000022510, ENSMUSG00000041523, ENSMUSG00000021732	861	67	18082	4.3883	0.040901	0.00181509	0.00178438
GOTERM_BP_DIRECT	GO:0006833~water transport	7	0.713558	6.03915e-05	ENSMUSG00000043144, ENSMUSG00000059336, ENSMUSG00000004655, ENSMUSG00000028435, ENSMUSG00000023013, ENSMUSG00000042797, ENSMUSG00000028427	861	16	18082	9.18801	0.169435	0.00773263	0.00760178
GOTERM_BP_DIRECT	GO:0015697~quaternary ammonium group transport	5	0.509684	7.05821e-05	ENSMUSG00000020334, ENSMUSG00000023829, ENSMUSG00000018900, ENSMUSG00000040966, ENSMUSG00000063796	861	6	18082	17.501	0.195052	0.00836823	0.00822663
GOTERM_BP_DIRECT	GO:0001657~ureteric bud development	11	1.1213	7.08018e-05	ENSMUSG00000030110, ENSMUSG00000025934, ENSMUSG00000050295, ENSMUSG00000048387, ENSMUSG00000040998, ENSMUSG00000022144, ENSMUSG00000008999, ENSMUSG00000007888, ENSMUSG00000025932, ENSMUSG00000018698, ENSMUSG00000021125	861	48	18082	4.81277	0.195595	0.00836823	0.00822663
GOTERM_BP_DIRECT	GO:0006813~potassium ion transport	18	1.83486	0.000108482	ENSMUSG00000054342, ENSMUSG00000056258, ENSMUSG00000062609, ENSMUSG00000059412, ENSMUSG00000044708, ENSMUSG00000028033, ENSMUSG00000057123, ENSMUSG00000004655, ENSMUSG00000033161, ENSMUSG00000026576, ENSMUSG00000025221, ENSMUSG00000027202, ENSMUSG00000022742, ENSMUSG00000041248, ENSMUSG00000022229, ENSMUSG00000074575, ENSMUSG00000035165, ENSMUSG00000032338	861	127	18082	2.97654	0.283583	0.0123469	0.012138
GOTERM_BP_DIRECT	GO:0008652~cellular amino acid biosynthetic process	8	0.815494	0.00012155	ENSMUSG00000028179, ENSMUSG00000053398, ENSMUSG00000076441, ENSMUSG00000024039, ENSMUSG00000029446, ENSMUSG00000025190, ENSMUSG00000025533, ENSMUSG00000021048	861	25	18082	6.72037	0.311793	0.0128482	0.0126308
GOTERM_BP_DIRECT	GO:0015991~ATP hydrolysis coupled proton transport	9	0.917431	0.000121699	ENSMUSG00000006057, ENSMUSG00000020566, ENSMUSG00000022229, ENSMUSG00000026394, ENSMUSG00000028238, ENSMUSG00000039347, ENSMUSG00000033161, ENSMUSG00000038600, ENSMUSG00000052459	861	33	18082	5.72759	0.31211	0.0128482	0.0126308
GOTERM_BP_DIRECT	GO:0006103~2-oxoglutarate metabolic process	7	0.713558	0.000128988	ENSMUSG00000032279, ENSMUSG00000031672, ENSMUSG00000061474, ENSMUSG00000025950, ENSMUSG00000004789, ENSMUSG00000057228, ENSMUSG00000025190	861	18	18082	8.16712	0.327354	0.0128482	0.0126308
GOTERM_BP_DIRECT	GO:0005975~carbohydrate metabolic process	24	2.44648	0.000129611	ENSMUSG00000035769, ENSMUSG00000029136, ENSMUSG00000029162, ENSMUSG00000058488, ENSMUSG00000024131, ENSMUSG00000028573, ENSMUSG00000069805, ENSMUSG00000064325, ENSMUSG00000025059, ENSMUSG00000026156, ENSMUSG00000026200, ENSMUSG00000020321, ENSMUSG00000021003, ENSMUSG00000024158, ENSMUSG00000007038, ENSMUSG00000021456, ENSMUSG00000068587, ENSMUSG00000023019, ENSMUSG00000039450, ENSMUSG00000042684,…	861	206	18082	2.44674	0.32864	0.0128482	0.0126308
GOTERM_BP_DIRECT	GO:0001822~kidney development	18	1.83486	0.000145099	ENSMUSG00000031980, ENSMUSG00000021490, ENSMUSG00000050295, ENSMUSG00000027820, ENSMUSG00000024134, ENSMUSG00000027202, ENSMUSG00000020681, ENSMUSG00000008999, ENSMUSG00000042797, ENSMUSG00000022323, ENSMUSG00000041248, ENSMUSG00000018486, ENSMUSG00000043760, ENSMUSG00000020679, ENSMUSG00000051159, ENSMUSG00000013584, ENSMUSG00000018698, ENSMUSG00000070645	861	130	18082	2.90785	0.359858	0.013934	0.0136982
GOTERM_BP_DIRECT	GO:0006559~L-phenylalanine catabolic process	5	0.509684	0.000158473	ENSMUSG00000022821, ENSMUSG00000015806, ENSMUSG00000020051, ENSMUSG00000021033, ENSMUSG00000030630	861	7	18082	15.0008	0.385646	0.0147572	0.0145075
GOTERM_BP_DIRECT	GO:0051289~protein homotetramerization	13	1.32518	0.000179237	ENSMUSG00000028179, ENSMUSG00000062908, ENSMUSG00000028199, ENSMUSG00000044708, ENSMUSG00000069805, ENSMUSG00000026003, ENSMUSG00000020098, ENSMUSG00000017390, ENSMUSG00000022510, ENSMUSG00000039450, ENSMUSG00000006717, ENSMUSG00000002769, ENSMUSG00000018339	861	74	18082	3.68939	0.42364	0.0161998	0.0159257
GOTERM_BP_DIRECT	GO:0006635~fatty acid beta-oxidation	10	1.01937	0.000188466	ENSMUSG00000022853, ENSMUSG00000023832, ENSMUSG00000062480, ENSMUSG00000020777, ENSMUSG00000021416, ENSMUSG00000028167, ENSMUSG00000062908, ENSMUSG00000021751, ENSMUSG00000010651, ENSMUSG00000027359	861	44	18082	4.77299	0.439765	0.0165473	0.0162673
GOTERM_BP_DIRECT	GO:0009992~cellular water homeostasis	6	0.611621	0.000224843	ENSMUSG00000043144, ENSMUSG00000004655, ENSMUSG00000028435, ENSMUSG00000030109, ENSMUSG00000023013, ENSMUSG00000028427	861	13	18082	9.69284	0.499047	0.0186741	0.0183581
GOTERM_BP_DIRECT	GO:0006536~glutamate metabolic process	6	0.611621	0.000224843	ENSMUSG00000031672, ENSMUSG00000028124, ENSMUSG00000026473, ENSMUSG00000057228, ENSMUSG00000025190, ENSMUSG00000006345	861	13	18082	9.69284	0.499047	0.0186741	0.0183581
GOTERM_BP_DIRECT	GO:0043648~dicarboxylic acid metabolic process	4	0.407747	0.000413666	ENSMUSG00000052392, ENSMUSG00000035637, ENSMUSG00000031672, ENSMUSG00000025190	861	4	18082	21.0012	0.719694	0.0317799	0.0312422
GOTERM_BP_DIRECT	GO:0015747~urate transport	4	0.407747	0.000413666	ENSMUSG00000036083, ENSMUSG00000029802, ENSMUSG00000074028, ENSMUSG00000061742	861	4	18082	21.0012	0.719694	0.0317799	0.0312422
GOTERM_BP_DIRECT	GO:0015793~glycerol transport	4	0.407747	0.000413666	ENSMUSG00000004655, ENSMUSG00000028435, ENSMUSG00000023013, ENSMUSG00000028427	861	4	18082	21.0012	0.719694	0.0317799	0.0312422
GOTERM_BP_DIRECT	GO:0033280~response to vitamin D	6	0.611621	0.000677253	ENSMUSG00000032487, ENSMUSG00000028766, ENSMUSG00000038567, ENSMUSG00000006724, ENSMUSG00000008999, ENSMUSG00000029304	861	16	18082	7.87544	0.875392	0.050761	0.049902

## Sheet: Supplementary Data 4
Supplementary table 4. DEGs identified in sorted tdT+ Six2-ENLT1 mutant cells from E14.5 and E18.5 kidneys
Sorted Six2-ENLT1_E14.5_Up				Sorted Six2-ENLT1_E14.5_Down				Sorted Six2-ENLT1_E18.5_Up				Sorted Six2-ENLT1_E18.5_Down
Gene symbol	Log2FC	FDR		Gene symbol	Log2FC	FDR		Gene symbol	Log2FC	FDR		Gene symbol	Log2FC	FDR
Hoxc10	1.52099	1.09856208896325e-199		Ckb	-1.43827	7.53094648867372e-88		Cnmd	6.25704	0		Thsd7a	-3.9055	4.20105729118472e-298
Hoxb5os	2.04907	4.2266429767702e-181		Trp53i11	-1.20655	8.40303323963411e-63		Scara5	3.93008	0		Rhpn1	-3.52906	2.35829721848829e-148
Hoxd12	1.83593	8.28398460073798e-172		Dync1i1	-3.29495	2.07804035755733e-60		Gja8	4.7415	6.1407236611414e-253		Shisa3	-2.28018	2.76942716326994e-136
Cbln2	4.42547	3.51292259279406e-167		Pla2g7	-1.15789	4.50461171577517e-50		Hoxa11	3.17593	2.21188246620704e-225		Col4a3	-4.09653	1.49167706441066e-130
Sst	8.08401	3.73772636195688e-138		Dtx1	-1.4226	1.17569507976734e-49		Hoxa5	2.88297	8.0763042934379e-200		Coro2b	-2.79359	9.36283869036613e-127
Hoxa5	1.89779	1.66721370280128e-101		Slc9a3r1	-1.10146	5.18578655531623e-45		Hoxa6	2.92662	1.99037490016993e-184		Nphs1	-4.50684	2.28165222539983e-126
Pik3r1	1.78176	9.28193099747933e-96		Phldb2	-0.944636	1.13582827207231e-44		Hoxa11os	2.74265	1.14679960694873e-166		Itgb5	-1.9642	8.30100035303701e-119
Hoxa11os	1.26829	4.57295582089652e-95		Fam213a	-1.09406	1.45024926494908e-44		Gfra2	4.30621	6.83016534751618e-164		Podxl	-4.56624	2.08575341211172e-114
Gja8	3.5019	3.46047873714379e-78		Mafb	-1.35508	3.06934116118712e-41		Hoxb5os	2.45099	3.92453030943564e-142		Magi2	-2.96607	2.45492746260623e-111
Gm36660	2.56527	4.19579308992519e-69		Rasef	-1.82118	3.06934116118712e-41		Gm53	1.99651	2.1049410774302e-140		Frem1	-1.86282	1.82349269841492e-106
Gfra2	3.62316	2.86655004177481e-68		Bmp7	-0.837758	5.34527323297043e-41		Hoxc11	2.58426	2.91549170415628e-133		Ntng2	-4.24747	4.63264060268507e-104
Lypd1	3.33794	3.85506236508235e-67		Slc12a2	-1.15337	7.01807900972962e-41		Dpp10	2.93526	5.49332741180804e-131		Cubn	-3.15529	7.28392115197444e-102
Dhrs3	1.18145	1.35193840752591e-66		Gm266	-0.73103	2.60651200237938e-35		Plp1	2.75505	8.88394921012546e-130		Gja3	-3.52086	2.20194495563979e-98
Hoxc11	1.68263	1.08641375595748e-60		Tcf7l1	-0.781309	1.11054577155692e-34		Ryr3	3.27804	1.01391104835473e-123		Rtl8c	-2.49014	6.42875768523418e-89
Hoxa9	1.09321	2.25591232265721e-60		Clrn1	-2.07741	9.05516369269496e-34		Adamts19	3.21708	2.46852769576628e-119		Slc34a1	-2.58251	1.75546715292158e-88
Hoxc9	1.18716	2.81564403405263e-60		Rps6ka2	-1.07489	1.26970429320362e-33		Hoxb9	2.24636	4.15078507365627e-109		Synpo	-3.10823	1.90596760094662e-88
Sorcs1	3.12621	2.12343242597556e-58		Itga8	-1.05391	2.05560240660176e-33		Lama2	2.59853	1.01294191081252e-103		Adcy1	-3.01026	4.88973018631055e-87
Cnr1	2.73779	6.41752061936114e-57		Nnat	-0.82303	3.00341521685559e-32		Hoxa10	1.90054	1.10532147186811e-96		Col4a4	-3.25171	3.14610883231365e-84
Scara5	2.58958	1.80207166621414e-54		Crym	-1.1668	3.71449510550172e-32		Hcn1	4.11933	3.55998751126029e-88		Slc22a6	-2.73413	1.18527427207318e-83
Ddit4l	1.20369	7.57904833867011e-53		Hsd11b2	-0.738056	1.96417775457508e-31		Tmem132b	2.64041	1.55941760605312e-84		Cdhr1	-3.38615	1.23256966850277e-82
Frzb	0.776811	5.94105746794654e-50		Efnb2	-1.23223	4.35690347630596e-31		Hoxd12	3.70018	5.23907700613109e-83		Nphs2	-5.0415	1.89462475460288e-78
Neto2	1.0611	9.22111643301567e-50		Shisa3	-1.20216	7.83250960522646e-31		Cdh8	4.14077	1.47996581351229e-82		Peli2	-1.87693	3.48220610804936e-78
Ntm	1.95329	1.68470999394053e-49		Dcx	-2.33853	8.71173952559538e-31		Thsd7b	2.79793	3.48220610804936e-78		Iqgap2	-2.70009	3.68677907950126e-76
Cnmd	4.17665	1.60100007995479e-46		Tnc	-1.07652	1.28336578342356e-29		Hoxc10	2.13768	1.67472445659378e-77		Golim4	-1.26355	6.27698964683325e-74
Gsn	1.21102	3.30021666401911e-46		Slc7a5	-0.826551	3.62645953555766e-29		Hoxd11	1.84517	5.65596545462971e-77		Fam213a	-1.39032	1.09272232739626e-69
Hoxb9	1.15617	4.93995267125755e-46		Mest	-0.894453	7.26722396890692e-28		Fam135b	3.98012	1.47124764525765e-74		Arhgap28	-1.51963	2.88947598097076e-69
Lingo1	1.77653	4.51119793515952e-45		Cdhr1	-3.02991	1.47419330631039e-27		Syndig1l	6.79573	8.63512092925114e-73		Nebl	-2.5768	4.45013718830898e-69
Fibin	1.86376	1.17545011413475e-43		Spock2	-0.984191	1.47419330631039e-27		Ntrk2	3.04232	2.83889719305698e-72		Robo2	-1.46132	2.20032034996187e-67
Plagl1	1.50181	4.24274037659566e-43		Foxc1	-0.949062	5.48779005434008e-27		Hoxa3	2.15838	1.82520696137774e-70		Tspan2	-2.24006	5.05095411848185e-66
Hoxc6	1.25677	1.41456128578768e-41		Zbtb7c	-1.16557	5.30313693990589e-26		Hoxd10	1.83833	1.55694971687121e-66		Tmod3	-1.42326	2.73525399190392e-65
Snai2	1.77701	5.89898429027806e-38		Fxyd6	-0.836936	2.30660834518416e-25		Hoxa13	6.23674	6.98577030603968e-66		R3hdml	-5.42708	2.29433573334597e-64
Adh1	3.44527	7.28278707849625e-38		Has2	-1.7174	2.49541854976976e-25		Sfrp2	1.33754	8.05395707356602e-65		Tdrd5	-3.83425	5.52492393787089e-63
Vldlr	1.54648	8.6002456550115e-38		2610028E06Rik	-1.89393	1.00390029346059e-23		Myrip	4.2996	1.34751514138871e-64		Anpep	-1.89873	6.94680044109704e-63
Slc38a4	0.776461	2.87403042252836e-37		Lrig3	-0.648649	1.24610933255134e-23		Hoxa9	2.02731	9.51572004050804e-64		Wipf3	-2.57841	9.89814760547179e-63
A830018L16Rik	2.51331	3.72079449321037e-37		Colq	-1.80893	1.4191883015884e-23		Ccnd2	1.53194	1.44144146310989e-62		Mafb	-1.7149	1.96315566695684e-61
Hoxa6	1.73852	7.44019576227999e-37		Osr1	-1.16726	4.84675345225832e-23		Hoxa7	1.84425	8.94956936103181e-62		Loxl2	-1.88099	1.1118807045595e-59
Syndig1	3.11323	1.29166991990973e-36		Pgf	-1.91089	1.4189140061298e-22		Cnr1	2.9272	1.00087296651662e-58		Ptpro	-2.70417	4.03522480148344e-59
Cdh7	6.14116	1.0711741855965e-35		1110032F04Rik	-1.27294	2.25649231444531e-22		Hoxb6	1.22777	4.71507757669591e-57		Ggt5	-3.25552	8.56238292079762e-59
Lrfn5	2.19815	1.11054577155692e-34		Gm12892	-1.40248	5.63602453937487e-22		Sorcs1	2.17316	6.89403057165502e-57		Npr3	-1.2623	1.02054568491086e-58
Angpt2	1.88553	2.91255557180167e-33		Bcl2	-0.927822	9.26611156793777e-22		Lypd1	4.41309	1.37050107835845e-56		Clic5	-2.99614	4.09938153385376e-58
Gpr176	1.35406	2.62829904880694e-32		Frem1	-1.66584	1.78765511076016e-21		Ntm	1.75159	1.38084873164012e-56		Cdkn1c	-1.74662	7.39916389966744e-57
Nell2	1.77917	2.73207747077492e-32		Cers6	-0.888705	2.77256086793848e-21		Sv2b	2.39807	1.71384047732327e-56		Tm4sf1	-2.45459	2.33827345171756e-55
Foxp2	1.74847	4.5413528415867e-32		Calcrl	-1.9399	9.28267884403185e-21		Astn2	2.53065	1.87569096061015e-55		Serpina6	-6.92618	4.78052476917381e-55
Ccnd2	0.832503	1.87721028768308e-31		Tmem37	-1.13621	1.51601313360812e-20		March4	3.40006	2.43930672383701e-55		Tgfbr3	-1.76617	8.21056328952668e-54
Chsy3	1.79901	1.92314141119615e-31		Ajap1	-1.83487	1.73427039972917e-20		Clstn2	2.06102	2.38369306616728e-54		Sod3	-3.67298	1.58106446340499e-53
Hoxc4	1.34741	5.24389188297784e-31		Atp2a1	-1.55158	2.30323509458872e-20		Hoxb4	1.65509	2.63964348291146e-53		Arhgef18	-1.26646	5.00893803184278e-53
AW551984	1.28351	1.43186943011182e-30		Amph	-1.04494	2.98799859648307e-20		Bean1	2.88466	3.27983256787544e-53		Aadat	-3.36465	1.26285200437506e-52
Eln	2.61971	1.86104718257799e-30		Card10	-1.7776	4.95034913930139e-20		Hoxaas3	2.47556	5.05900502992568e-53		Fxyd2	-1.94497	1.82356924998462e-52
Ncam2	4.00547	1.57482855813502e-29		ENSMUSG00000117422	-1.17149	2.18930735614605e-19		Dner	4.37296	6.14598492856648e-51		Fbp1	-3.37564	2.43541708900194e-51
Pdzrn3	1.84288	1.88309804056299e-29		Ngfr	-1.39392	2.33033111778937e-19		Sparcl1	2.03017	9.19885192765432e-51		Dpp4	-1.68929	6.57312991664936e-51
Tmem18	1.13347	1.95223925026335e-29		Cped1	-0.823811	2.33033111778937e-19		Mylk	1.39115	1.0343580222825e-48		Pcx	-1.58269	1.06958847383386e-50
Prrx1	1.28133	2.64644286177756e-29		Moxd1	-1.48729	3.79447959519258e-19		Hoxc9	1.83461	2.624849948031e-47		Ass1	-2.48296	1.36515653017106e-50
Cadm1	0.646347	4.51902131036046e-29		Adamts12	-1.79883	6.07120901822844e-19		Hoxb3	1.60667	6.47719236200958e-45		Ripor1	-1.08816	2.13060155077417e-48
Thsd7b	1.89809	1.76214026291601e-28		Phlda1	-0.900266	6.4429183475795e-19		Sst	3.54381	6.96160410798819e-45		Cxcl12	-1.29856	5.26544349334396e-48
Atp2b1	0.802993	1.89515364941808e-28		Disp1	-0.705927	1.81775582025698e-18		Chst11	1.07443	3.4141683399303e-44		Plekhh2	-1.27115	4.37887352740654e-47
Dpp10	1.71621	4.55973791874068e-28		Emp2	-1.00759	2.62694747255708e-18		Klhl5	1.23835	1.23770143926594e-43		Gm4450	-2.32227	2.80025224689609e-46
Rit2	2.74284	3.54152007692265e-27		Cntfr	-1.27783	3.32113974920635e-18		9530018H14Rik	5.59519	6.47356844852292e-43		Kl	-2.50222	7.55775629209726e-46
Cpm	0.621105	8.03334498942211e-27		Gldc	-0.922295	4.06209786876984e-18		Hoxb7	1.68842	6.55502400928279e-40		6530402F18Rik	-3.74038	7.75542485598795e-46
Wnt2	3.23308	9.72300144423263e-27		Colec12	-1.10503	7.69155536122872e-18		Tenm2	2.00092	1.31971462562314e-38		Bmp7	-1.16919	1.08181274690795e-45
Nr3c1	0.91779	1.06162943375626e-26		Eya4	-0.80332	7.86486240187588e-18		5730596B20Rik	2.28581	1.35478669123839e-38		Crym	-1.83897	1.9062814827676e-44
Kcns3	1.74554	1.53591611513723e-26		Nell1	-0.693819	9.75421511230863e-18		Pam	0.96214	1.35478669123839e-38		Mapt	-2.80578	3.31095310485576e-44
Ldb2	1.77166	1.95325192186942e-26		Btbd11	-1.32524	1.04768411428021e-17		Fgd5	1.66913	1.41344868750743e-38		Card10	-2.23526	3.4141683399303e-44
Thbs1	1.06311	2.80370476443872e-26		Amigo1	-0.940179	1.19809717979448e-17		Kcna6	2.74336	2.37793366530675e-38		Susd2	-2.30459	8.05325362206268e-44
Wnt5a	2.40397	4.58680588065457e-26		Sipa1l2	-0.767776	1.67665780851186e-17		Abi3bp	1.54848	2.45005226685999e-38		Hcn4	-2.64274	8.23628395083571e-44
Tspan12	0.785668	1.20450232629193e-25		Tekt5	-2.7721	2.15308626046537e-17		Fibin	2.37319	5.09874867709471e-38		C1qtnf1	-2.65213	1.657008929132e-43
Fhl1	1.30154	1.56681665018276e-25		Gfra1	-0.952561	2.49434677235262e-17		Kcns3	2.50604	1.00372766432663e-37		Rab3b	-2.27928	1.10884985577169e-42
Hoxc8	1.26947	2.37496321463591e-25		Col4a1	-0.585787	2.7549095010858e-17		Rian	1.69203	1.18583667838433e-37		Slc6a18	-2.49869	2.11696310834772e-42
Crabp1	1.34073	3.86885451858474e-25		Man1a	-0.661847	4.17741371575354e-17		Dchs2	2.89481	6.78719781942959e-37		Lrrfip1	-1.57737	8.02362115544854e-42
Id2	0.773902	5.7504862265781e-25		Tspan9	-0.65285	4.20086513443196e-17		Otulinl	1.28022	7.573485932026e-37		Slc22a19	-3.22159	5.82041955060178e-41
S1pr1	2.61867	1.24665308681718e-24		Fam110b	-0.704916	6.87021354925225e-17		Kcnd3	1.88479	4.4040116435436e-36		Npl	-1.62365	1.20863218335985e-40
Vegfd	2.9318	2.28693915231391e-24		Dpysl4	-0.769465	1.24587958357346e-16		Eln	2.02762	9.22325025186765e-36		Ptprv	-2.99287	1.55653899207e-40
Flrt2	1.0639	3.19709636496926e-24		C2cd4a	-1.33889	1.42065916125292e-16		Arhgdib	2.25047	9.33005698710313e-36		Pla2g7	-1.01361	6.4797460460005e-40
Htr1b	3.47509	1.97848759655678e-22		Actn3	-0.962624	2.32907835048119e-16		Krt75	2.71319	1.44415937118938e-35		Cers6	-1.27503	7.72494908536635e-40
Hoxa11	0.614916	5.14748004851802e-22		Bbx	-0.682294	3.15788573541465e-16		Crispld2	1.45692	2.31680728136982e-35		Aqp1	-3.35221	9.3181362043684e-40
Fgf13	1.64242	8.0458969599252e-22		Cited1	-1.12017	5.65178905964455e-16		Hoxc4	1.34089	2.41806880699187e-35		Gsta2	-2.72477	2.31125117381794e-39
Acsbg1	1.20944	8.0458969599252e-22		Epn3	-1.45365	7.11260899217226e-16		Olfml2b	2.08134	9.56621885538147e-35		Gm10681	-2.28463	2.62903232788952e-39
Anks1b	1.55121	1.09542033583688e-21		AC166110.4	-1.08262	7.61341560493578e-16		Cacna1d	1.50831	2.4977454373906e-34		Slc9a3r2	-1.65166	4.98663764629869e-39
Tmem119	2.35284	8.18053112903961e-21		Podxl	-1.95358	8.22931663324755e-16		Rhoj	1.87946	4.0442391220028e-34		Pth1r	-1.45818	5.39898189114074e-39
Pcdh18	0.98505	9.2312434028928e-21		Vav3	-1.91518	8.29730761934213e-16		Cspg4	1.14896	1.20484602081935e-33		Phactr4	-1.18621	7.82087318499795e-39
Id1	0.827721	1.28949381801136e-20		Ankrd6	-0.722075	9.12210455796313e-16		Tenm4	1.0115	1.25576609918167e-33		Galnt10	-1.46293	9.71565360841467e-39
Hoxa13	6.25035	1.35681989264538e-20		Fam19a4	-2.15997	1.10391639053503e-15		Lrrn4	2.37645	3.36143645115855e-33		P3h2	-1.73319	1.00338151627629e-38
Dmrta1	3.57692	1.51601313360812e-20		Dock5	-1.50714	1.6688213352221e-15		Sgpp2	1.44764	3.48678913881765e-33		Pls3	-1.15298	1.43464440619113e-38
Lrrn1	0.797029	1.64133934713613e-20		Gas1	-0.763902	2.40870017599824e-15		Chsy3	1.81507	5.37721451469325e-33		Tmem54	-3.5818	2.19179097419686e-38
Msc	1.83597	2.0112165530474e-20		Trim71	-1.55907	2.40870017599824e-15		Kirrel3	3.44938	2.4744831718831e-32		Npr1	-1.79413	3.51072099694649e-38
Phactr2	0.658888	2.30578318814637e-20		Robo2	-0.740753	4.54067279452994e-15		Bmp2	1.45382	3.0540883459706e-32		Aldob	-1.9262	5.18372171836841e-38
Creg1	0.84895	2.89329564334734e-20		Cask	-1.00034	5.23806120608497e-15		Sdk2	1.23904	8.18158322564517e-32		Dock4	-1.57259	1.00415413985735e-37
Copz2	0.79163	3.45547677155737e-20		Zmat4	-1.74622	5.60213867317433e-15		Pid1	2.7995	1.64857355183648e-31		Il13ra1	-1.7349	1.20482279481289e-37
Cldn10	2.21689	7.28356997838384e-20		Grb10	-0.709731	1.11431223718548e-14		Pld5	2.68026	1.86894974645025e-31		Gm21451	-1.77335	2.51736647282892e-37
Hoxa3	1.27404	5.19704068941984e-19		Fzd4	-0.694444	2.14756331314855e-14		Dscaml1	3.59775	2.53551022751798e-31		Tinag	-2.52337	3.02631230117109e-37
Lbx2	1.16251	5.47060824952916e-19		Wdr66	-1.42604	2.83078789431036e-14		Gm26911	4.52957	4.17621545552907e-31		Sema3e	-2.5119	3.58081302403859e-37
Kcnd2	2.22339	2.59957126696764e-18		Pip4k2a	-0.798066	4.67505333623438e-14		Col24a1	1.90261	7.03803869123478e-31		Sord	-1.3799	2.40545188509654e-36
Dse	0.898036	2.7421486658542e-18		Bbc3	-0.683413	7.35603815344085e-14		Trim16	1.17643	7.66452140498691e-31		Dync1i1	-4.09227	2.4853051984311e-36
Fzd10	1.16241	2.9109781726156e-18		Rcor2	-0.649466	1.0639339218743e-13		Rbm24	1.12055	4.24366552065686e-30		Cd55	-1.81624	3.63457927839136e-36
Cfh	2.16352	2.94586677730291e-18		Adgrl2	-0.889474	1.62998509285391e-13		Hba-a2	3.66526	6.94535745633426e-30		Gfra1	-1.25794	7.04173303238877e-36
Rai2	0.988207	3.6893568222628e-18		Skap2	-0.703645	1.95439411123951e-13		Anks1b	2.26068	7.44783600613526e-30		Ddn	-3.13873	8.51979616171761e-36
Tgfb3	0.802527	5.33203175478309e-18		Bcl2l11	-0.960664	2.8418403881274e-13		Hoxd9	1.14235	1.71295605357444e-29		Igfbp7	-1.37679	1.09636549556139e-35
Fign	1.07851	6.98061662988767e-18		Svil	-0.822478	3.09693102760868e-13		Lhcgr	7.27839	1.95225710543635e-29		Slc27a2	-1.98228	1.30208762635197e-35
Meg3	2.0714	1.67665780851186e-17		Shisa2	-0.807912	3.28174869652528e-13		Hba-a1	3.5492	3.62123240738374e-29		Sgip1	-1.4563	1.98471884247863e-35
Fzd1	1.2628	1.70541608377827e-17		Wfs1	-0.71689	4.63015163650512e-13		Hoxb5	1.31017	3.78081766758077e-29		Gm5424	-2.57219	2.28342686106069e-35
Masp1	0.802132	2.08171390578085e-17		Tnnt2	-4.65975	8.3527519644004e-13		Nid2	0.847884	5.94786527978595e-29		Cyp2d26	-2.40103	3.48846667166247e-35
Hoxd3os1	0.972242	2.7549095010858e-17		Gm29418	-1.57602	1.73120126395815e-12		Hbb-bt	3.63613	6.85082473505226e-29		Gm4524	-2.21436	3.49272667882959e-35
Hoxd11	0.664515	2.93465327821991e-17		Rxfp3	-3.0443	1.80287579090432e-12		Dmrta1	2.36657	7.05804764966252e-29		Mertk	-1.70822	5.69720438717546e-35
Dlk1	2.09319	4.19664980070144e-17		Fam174b	-0.85755	1.81313649866976e-12		Adamts15	1.37094	5.82705332808961e-28		Plscr2	-1.48021	9.71595859347851e-35
Rab27b	1.62338	4.47003303260042e-17		Eya1	-0.661002	2.26554532344193e-12		Fn1	1.01311	8.45947038687519e-28		Gatm	-2.06866	1.57295730388181e-34
Myf6	3.81878	6.91412331973552e-17		Carhsp1	-0.764949	2.69838959312634e-12		Foxp2	1.75899	1.33742408103852e-27		Fah	-2.6239	1.77020424762891e-34
Syt4	1.41371	1.16567906925122e-16		Myo5b	-1.17568	2.87598994014349e-12		Ly75	1.02441	1.61028255540196e-27		Fgf1	-1.8982	2.07929696412444e-34
Trpa1	3.02528	1.68473070834311e-16		Dapk1	-0.719186	5.73292140967983e-12		Hoxaas2	2.10135	1.85552428085802e-27		Has2	-2.84712	2.75069307784448e-34
G6pc2	1.29266	2.28339199296789e-16		Ntsr1	-1.04068	8.56796924767119e-12		Nts	3.42732	1.95298130722212e-27		Spp2	-3.3535	6.79351900872859e-34
Stk32a	1.80924	2.53373545162506e-16		Capn6	-0.697988	1.21680433953611e-11		E330013P04Rik	1.50778	5.18311617358357e-27		Cd59a	-2.10795	9.56277023052996e-34
Smoc2	2.07679	2.69320701806837e-16		Sypl2	-1.20956	1.50086101484742e-11		Igf2	0.987471	1.0936900650357e-26		Rasef	-1.69787	1.22708146199894e-33
Abi3bp	1.28048	7.00357481154266e-16		Mical2	-0.871785	1.61895938598186e-11		Meg3	1.46468	2.56074997982786e-26		Epn3	-1.86942	1.2917969652314e-33
Serinc2	0.731646	8.89340320572754e-16		Ano8	-0.713223	2.44588807019724e-11		Alas2	3.3456	3.74255549929929e-26		Ildr2	-1.37743	1.83682920481474e-33
Bean1	1.894	1.10391639053503e-15		Chrng	-2.43851	2.59027581970929e-11		Trim2	0.94973	4.15891971012223e-26		Ppfibp2	-1.7167	1.99340750037091e-33
Hhip	1.5499	1.37473688062827e-15		Arid5a	-1.0053	3.04590601490488e-11		Hoxc8	1.67057	6.07178786757941e-26		Cldn2	-2.06548	2.08335346502258e-33
Cspg4	1.25347	1.42745772989958e-15		Ttc28	-0.617464	3.31990030940113e-11		Siah3	2.5116	7.53997450773357e-26		Sema3g	-1.66497	2.25571222830887e-33
Nrg1	2.5525	1.5098931408106e-15		Pdk4	-1.89883	3.60240884496748e-11		Qsox1	0.877751	8.73533716140497e-26		Syne1	-1.45778	5.93660609216088e-33
Islr	1.29444	1.59454860477362e-15		Cmip	-0.582842	3.90820241106569e-11		Grk3	1.46553	9.18423133347414e-26		Cyp27b1	-3.30424	6.23669303629579e-33
Nnmt	4.28278	1.66656788759844e-15		Syt12	-1.0371	4.79789353420291e-11		Gm27454	3.54204	1.84526339448316e-25		Pdzk1ip1	-2.40853	9.13635103193157e-33
Ednra	0.851599	1.85109478408846e-15		Arg1	-2.21361	7.28989126668915e-11		Hoxb8	1.09487	3.00020021813664e-25		Mme	-1.40643	9.6779271818846e-33
Dio3	2.12723	1.85200445060254e-15		Slc45a3	-0.872406	9.05690729057197e-11		Inpp4b	1.37018	3.46145799942179e-25		Slc23a1	-1.67749	5.80444491497773e-32
Grid2	2.60559	2.60963015345634e-15		Spock1	-1.8378	1.18263859279462e-10		Tnni1	1.29205	4.31817117086857e-25		Gc	-3.1099	1.28732737206943e-31
Bves	1.47577	7.77082963224658e-15		Ocm	-1.08826	1.27482178612116e-10		Lipg	1.03441	5.35681736641226e-25		Mrgprf	-3.90238	1.54095748492017e-31
Olfml2b	1.42868	8.36633448321375e-15		Meox2	-1.37291	1.39737718107752e-10		Smoc2	1.51443	6.08983356666144e-25		Lrp2	-1.60367	2.62327379178231e-31
Synj2	1.22306	8.9094155573455e-15		Cyp1b1	-0.888851	5.277445306074e-10		Sulf1	1.13004	7.58778128762572e-25		Colq	-2.50747	2.89553659511506e-31
Dpysl3	1.0423	1.00894612989917e-14		Slain1	-0.861287	6.33669177863362e-10		Hoxc6	1.07454	7.63708181501676e-25		Plxdc2	-1.04974	4.02776510548543e-31
Gata2	2.48905	1.05780649404756e-14		Sh2b3	-0.745192	7.74096369191108e-10		Elfn1	2.19578	8.67880637815158e-25		Cyp4a31	-2.63065	4.28685850372462e-31
Snhg18	1.10086	1.20877212293519e-14		Rab37	-2.1054	9.81945547199712e-10		Arhgap8	2.09037	1.15503600737095e-24		Afp	-1.65104	7.24324838054252e-31
Agtr1a	2.21162	1.27686642964082e-14		Nhsl2	-0.643793	1.07437639959323e-09		Tmem178b	3.00333	1.3181572327548e-24		Gramd1b	-1.34884	9.01260257771444e-31
Cdh8	2.31042	1.55228795938794e-14		Pik3r3	-0.636185	1.07437639959323e-09		Hoxa2	1.7382	3.73957754926111e-24		Fryl	-0.911213	1.29392575616969e-30
Pcsk5	0.776074	1.60115038483788e-14		Ubtd1	-0.605971	1.25774054802064e-09		Hbb-bs	3.65347	4.29276559713846e-24		Kazn	-1.08409	1.98582033984277e-30
Ltbp3	0.78402	1.81487014325571e-14		Cutal	-0.9957	1.41296876064025e-09		Hoxb2	1.35993	8.43478853690307e-24		Fabp3	-2.78602	2.5272364688738e-30
Gucy1a1	1.64391	1.83329840952805e-14		Svopl	-0.797533	1.63068735366117e-09		Tspan18	0.739524	1.66110996074288e-23		Fmnl2	-0.960624	6.90107595213416e-30
Dchs2	2.5275	1.9378768974836e-14		Apom	-2.6531	2.78880473316378e-09		Col5a2	1.07599	1.68164306649825e-23		Cyp2j5	-2.52274	7.95053194211589e-30
Col25a1	2.23714	2.00770356184376e-14		Pde3b	-0.595816	3.1102281602549e-09		Col25a1	1.76533	2.05718191907368e-23		Plekhg1	-0.779732	1.01247483616269e-29
Runx1t1	1.21848	3.62148049133493e-14		Olfml2a	-0.83547	3.25652001664743e-09		Cbln2	3.95845	3.04930628529366e-23		Htra1	-2.66713	1.10590137092755e-29
Tnnt3	1.33	5.3892602272254e-14		Nhsl1	-0.906199	3.44004392547734e-09		Kcnh1	1.5031	3.50839152533161e-23		Napsa	-3.02811	1.17414546800711e-29
Hoxd10	0.663762	5.72359152232156e-14		Zfp697	-0.709433	5.64345011883434e-09		Ptprm	0.956721	3.50931041326954e-23		Dock5	-1.30309	1.44215897290664e-29
Klhl5	0.877831	6.29952031947094e-14		Cftr	-0.911569	6.43476941971528e-09		Pik3r1	1.01003	4.22735061879053e-23		Lpl	-1.4294	1.76119208997167e-29
Mme	1.0149	8.25429763040073e-14		Matn1	-2.16026	7.24556056348106e-09		Meis1	1.26672	8.07527135742063e-23		Slc5a8	-1.98266	3.61536065949771e-29
Pthlh	2.34867	9.79069231028496e-14		6030408B16Rik	-0.932361	8.44871127144728e-09		Wnt4	0.81908	1.40640864590841e-22		Chpt1	-1.19322	3.99509256975978e-29
D030068K23Rik	1.69282	1.03492890983872e-13		Vcan	-0.613175	8.69966131593125e-09		Htra3	1.33063	2.22567000054823e-22		Aldh1a2	-0.939448	4.02127545996181e-29
Lama2	1.46957	1.13705401767759e-13		Gm17641	-1.98812	9.76275460106122e-09		Pdzd2	0.815516	2.42709932352671e-22		Cited1	-2.63667	4.30361098730558e-29
Ndrg2	0.705306	1.43216777150713e-13		Chn1	-0.797057	1.05125035110836e-08		Lima1	0.706771	2.43349950110906e-22		Acsm2	-2.31792	4.43427929241331e-29
Ebf3	1.8202	1.55181136600012e-13		Ccnyl1	-0.834446	1.13339648446737e-08		Tln2	0.643772	2.50302613769563e-22		Mgat5	-1.08358	4.74393593247845e-29
Lhfp	0.818727	1.62246788279101e-13		2610307P16Rik	-0.774864	1.15788799463045e-08		Islr	1.23249	3.44694909157841e-22		Gm853	-6.6201	9.06460109743925e-29
Lrrn3	1.75676	1.78943686342527e-13		Nes	-0.916827	1.53242045014114e-08		Pcdh18	1.21703	8.11024805623486e-22		Ocm	-3.52748	9.60882726210528e-29
Gm16332	2.358	1.8050658509476e-13		Six2	-0.833023	1.54087309053695e-08		Alpk1	1.61484	8.48337193629176e-22		Slc5a12	-2.63751	1.10362571629475e-28
Plcl1	1.45728	1.93222038488979e-13		E030013I19Rik	-1.17026	1.74581233972637e-08		Gm14226	3.12744	1.3094161623984e-21		Ankrd33b	-1.94531	1.16802864401785e-28
Hcn1	2.18044	2.09067006895142e-13		Fam167a	-1.25521	2.07248284420055e-08		Lrfn5	2.94504	1.7488945943863e-21		Hspa12a	-1.14819	2.10768077142917e-28
Tmeff2	2.44947	2.52004202919002e-13		Adhfe1	-1.09416	2.07818820923104e-08		L1cam	1.02098	2.39386028323697e-21		Ggt1	-1.5037	2.10768077142917e-28
Stmn2	2.49635	2.83138264144645e-13		Chrnd	-1.78261	2.33717005010835e-08		Ablim1	0.726681	3.8972679125795e-21		Slc22a8	-1.88859	3.00342457949764e-28
Olfml3	1.77705	4.14162322973966e-13		Dtna	-0.585815	2.37736555722542e-08		Acaa2	0.754265	8.08249465622165e-21		Foxd1	-1.922	3.25512750738401e-28
Arhgap8	1.79198	4.14162322973966e-13		Rragd	-0.694888	2.40455225431852e-08		Astn1	1.26836	1.14206615500389e-20		Gpd1	-1.29897	3.71694768736854e-28
P4ha1	0.617525	4.54999044766218e-13		Elf4	-0.934888	2.52138283523616e-08		Grid1	1.24414	1.2539091670576e-20		Slc22a13	-3.51331	4.02661574833554e-28
Cntn3	0.650986	5.03012208405486e-13		Gja3	-1.86627	3.30030300805827e-08		Gria1	2.87367	1.49339734994377e-20		Hgd	-3.54982	6.62541766382105e-28
Matn2	2.11464	6.64319350228647e-13		Kif13a	-0.652865	3.31448099167409e-08		Foxq1	1.95896	1.60545638986677e-20		Adm	-1.30355	1.45112143699738e-27
Atoh8	1.21643	6.81162702508515e-13		Abtb2	-0.926819	3.36957304529431e-08		Gm11536	1.83945	1.93122244050323e-20		H2-Q6	-1.68257	4.13353749874297e-27
B3galt1	1.08764	1.18817957549252e-12		AI593442	-0.939862	3.44518357148797e-08		Btc	1.63061	2.29192014854398e-20		Slc7a13	-3.5687	1.36985014941258e-26
Mdga2	1.09023	1.77464088055381e-12		Des	-0.762412	3.49576543073019e-08		Sned1	1.49267	2.90748383237705e-20		Aldh6a1	-0.891061	2.20033967840974e-26
Ptchd1	2.83026	1.85939912498231e-12		Pag1	-1.17947	4.02629024183026e-08		Cpxm1	0.773028	3.87081343493796e-20		Fxyd6	-0.801983	2.31727159480376e-26
Abcd2	1.6454	1.96156157888576e-12		Mfng	-1.50414	4.13569388050855e-08		Pcdh8	1.75644	3.99295929053471e-20		Rdh19	-3.22709	2.61914210556692e-26
Gm28723	1.66616	2.11263996805357e-12		Fam124a	-1.22101	4.41374961678637e-08		Ltbp1	0.739043	4.37881380635497e-20		Nell1	-1.11819	3.05033328464886e-26
Elmod1	1.41481	2.35826938622171e-12		Traf5	-0.90657	4.77007858818981e-08		A830018L16Rik	3.67219	4.99631998599668e-20		Cadm4	-1.06174	3.33050952802417e-26
Fcgrt	0.697639	2.51971423929805e-12		Insrr	-3.04464	5.39472256714197e-08		Gm37711	4.25968	6.34025340130884e-20		Pdzk1	-1.79266	4.1437644484333e-26
Gm53	0.921551	2.53566430073233e-12		Mapk11	-0.783333	8.26897235725597e-08		Dkk2	1.50745	9.55798938105592e-20		Dtna	-1.10161	7.20708100703112e-26
Nkd1	0.625382	2.65918115263299e-12		Crb2	-0.822526	8.50367898838085e-08		Angpt2	1.31098	1.2446142413763e-19		Pdk4	-1.39491	1.06485123072116e-25
Pdgfra	2.11653	2.69838959312634e-12		Car12	-0.993947	8.50367898838085e-08		Prelp	3.82065	1.31062121110814e-19		Spock2	-1.50697	1.28924202683747e-25
Gabra2	3.45492	3.38784607759361e-12		Trp53inp1	-0.730726	8.57589453319208e-08		Tacr1	1.5962	1.60587411769298e-19		Tdrp	-2.14663	1.93670470606299e-25
Fmo2	2.21365	3.49814932312772e-12		Ankrd13b	-0.715462	1.03999594969297e-07		Lrrn3	1.38342	2.00910881181548e-19		Slc3a1	-1.64766	2.18158153793971e-25
Enpp1	1.16501	4.23130401716219e-12		Zcchc24	-0.896701	1.15067056298058e-07		Col8a1	2.51672	2.08087397817667e-19		Agap1	-0.690109	2.34614006799991e-25
Scube1	0.843236	5.63030556323192e-12		Nptx1	-1.35386	1.18971914645774e-07		Gucy1a1	1.27791	3.85009072952492e-19		Prodh2	-3.2397	3.0739082628498e-25
Fbln5	2.48844	5.67998892586671e-12		H2-DMb1	-1.04028	1.37832254852395e-07		Col15a1	1.65214	4.35439243430193e-19		Itga8	-0.962871	5.35233950627656e-25
Apcdd1	1.06021	1.81490774213189e-11		Slco4c1	-2.00272	1.37832254852395e-07		Dkk3	0.895572	6.08128095537113e-19		Acmsd	-3.3141	8.43008846104617e-25
Grm3	3.04746	1.98626796762764e-11		Mbp	-1.25533	1.41765531262995e-07		Fzd10	1.05937	6.18304655731013e-19		Idh1	-0.916432	9.57252368319138e-25
Galnt13	3.65662	2.09963573495019e-11		Trim63	-0.94164	1.41765531262995e-07		Hoxd3	1.84675	8.54487347704383e-19		Cckar	-2.54429	1.84148906004793e-24
Col1a1	2.47177	2.87798066683962e-11		Etv1	-1.06735	1.55043210330463e-07		Dpysl3	0.857873	1.09462713539227e-18		Tmem174	-1.94148	1.8451253804828e-24
Pros1	0.829592	4.16808119676029e-11		Tslp	-1.19963	1.69051068967609e-07		Gm14396	2.40154	1.25491303318732e-18		4931406C07Rik	-1.05623	2.17508241999578e-24
Tmem26	1.1348	4.20028827353959e-11		Greb1l	-1.2849	2.00159846223064e-07		Apcdd1	0.827272	1.74388668081766e-18		Iyd	-1.93396	2.23960952421867e-24
Gadd45g	0.618916	4.29443911020008e-11		Dleu7	-2.00587	2.15673041165449e-07		Dsc3	3.61844	2.43441727022945e-18		Rhbdf2	-1.28321	2.59485735527533e-24
Ogn	2.95562	4.53023500054681e-11		Foxd1	-0.957564	2.46597869710629e-07		Ikzf3	2.94429	2.61120791535548e-18		Nat8f1	-2.5497	3.76912761618602e-24
Nup62cl	1.11472	4.54674212582282e-11		Cep152	-0.619697	2.89323153999257e-07		Hoxd8	0.843239	3.77199409989392e-18		Cyth3	-0.846163	4.89855894686093e-24
Adgrg2	2.08664	4.71330685301089e-11		Sfmbt2	-1.18241	2.91126105451545e-07		Adam12	1.28912	4.13306422876353e-18		Zfp385b	-1.40805	4.97555727855179e-24
Lrrc32	1.77367	4.74137606792686e-11		Ddc	-1.07187	2.93428264248062e-07		Hotair	1.95343	4.30536196379263e-18		Pter	-1.15256	5.92225672592122e-24
Sox5	1.53754	4.84229072344327e-11		Hid1	-0.964882	3.10754594340142e-07		B4galnt3	1.02648	4.53241579860047e-18		Ugt1a2	-3.13873	7.19328167138132e-24
Mgp	1.15188	5.18168654650086e-11		Ciita	-1.75611	3.25835964025395e-07		Trerf1	0.843013	4.94611651833776e-18		Nupr1	-2.29817	7.23941803923703e-24
Galntl6	1.51688	6.37317558666252e-11		Fibcd1	-1.13189	3.32653332692163e-07		Kcnt2	2.332	5.77529333093079e-18		Gm8828	-4.62637	8.81409215981262e-24
Egflam	0.90198	6.37317558666252e-11		Hs3st3b1	-1.19094	3.4618937630364e-07		Pgr	1.91645	6.91476416365048e-18		Gpsm3	-1.5731	9.78162418977423e-24
Rps6ka4	0.873222	6.976562452217e-11		Pnmt	-1.96933	5.53257312436412e-07		Nog	1.30146	8.25027468142217e-18		Hmox1	-1.4187	1.76878064131943e-23
Hmgcs2	2.67743	7.26864196267009e-11		Grhl3	-1.45253	6.05537746401124e-07		Gm28793	2.69542	9.76859184220397e-18		Fmo1	-2.18253	1.8482969824592e-23
Grin3a	2.02061	7.59247928117262e-11		Ceacam1	-1.39029	6.05537746401124e-07		Igf2bp1	0.860202	1.097204538591e-17		Tnc	-1.33613	3.01584950969821e-23
Gfra3	1.23499	9.16124295969721e-11		Dpys	-2.26799	7.53773920331524e-07		Vsig8	2.01445	1.10151519434182e-17		Angptl2	-0.950776	4.01063189345714e-23
Grem1	2.10835	9.90884857562013e-11		Cyb561d1	-0.748642	7.80427077970584e-07		Igsf10	0.888339	1.14092463841638e-17		Fam174b	-1.66196	4.20030429495638e-23
Dkk3	1.29556	1.04605799276011e-10		Rnd2	-0.762121	8.58899814058654e-07		Zbtb16	1.58302	1.37619558723611e-17		2610028E06Rik	-1.96174	4.24064298270584e-23
Lpar1	0.820208	1.04605799276011e-10		Lfng	-1.47075	9.82946345153963e-07		Lingo1	1.3643	1.94789160345202e-17		Foxp1	-0.706703	6.39120433285831e-23
Sema6a	0.728148	1.14477778627535e-10		Osr2	-0.963578	1.25977464198e-06		Fbn1	0.606925	2.24151042937747e-17		C130074G19Rik	-1.50419	6.72884414331284e-23
Emilin3	1.33977	1.15402415053082e-10		Enox1	-0.76715	1.36296139574659e-06		Ptgfrn	0.652056	2.61500299307623e-17		Zbtb7c	-1.10919	6.74046032811728e-23
Bhlhe40	1.52782	1.28189954839015e-10		Itga4	-2.33611	1.80968197138802e-06		Tmeff2	3.57266	2.82078583938086e-17		Afm	-2.01461	6.74046032811728e-23
Slc1a3	0.7288	1.44897620792528e-10		Ptprt	-1.05862	1.81678496986266e-06		Tll1	2.83634	3.27735718443318e-17		Pcsk6	-1.2284	6.81088947262344e-23
Fam110c	2.14971	1.58041155099016e-10		Lama1	-0.802794	1.82577296263748e-06		Gm28309	3.78708	4.76667696672317e-17		Cgnl1	-0.713663	9.30189681532562e-23
Otulinl	0.829973	1.61176441283527e-10		Crtac1	-0.63636	1.92407268468703e-06		AW551984	1.09864	4.85039610986997e-17		Cntfr	-1.04409	1.37292809217971e-22
Sv2b	1.02524	1.61889909428438e-10		Rin1	-1.96322	1.96206364888656e-06		Tshz3	1.44396	5.93302292482948e-17		Fgfbp1	-2.46542	2.24121845645189e-22
Cebpd	1.22316	1.64964222457897e-10		Gldn	-0.73707	1.96370019712093e-06		Slc22a3	3.4615	6.2997835693894e-17		Rapgef3	-2.06919	3.32679371251734e-22
Spock3	1.05777	1.80576741710573e-10		9130410C08Rik	-0.736825	2.03356583347939e-06		Adgrg2	1.45519	6.2997835693894e-17		Osr1	-1.75884	3.53479695404665e-22
Chrd	1.53627	2.42367888125857e-10		Frmd3	-1.13468	2.0960555645158e-06		Iqgap1	0.672118	6.40639135352088e-17		Gm14597	-1.84125	6.8045222115613e-22
Snap91	0.862873	2.48829409369699e-10		H2-Ab1	-0.717506	2.30606620281605e-06		Igf2os	1.1834	6.43226421814546e-17		Colec12	-1.03453	6.82383107415242e-22
Nov	2.10908	2.94153009760988e-10		Ybx3	-0.684093	2.33193502251622e-06		Lgi2	0.874731	9.43148729347424e-17		Cdc14a	-1.04045	6.90362601439131e-22
Hoxa7	0.700521	3.25250399929444e-10		Fgf20	-0.733282	2.48266255710463e-06		Npc2	0.738412	9.83847534140137e-17		Ace	-1.77923	6.99818999483055e-22
Sema3a	1.16717	3.82634418107089e-10		Atp1a2	-0.851961	2.6342638673148e-06		Lama3	1.64753	1.01013586752335e-16		Mep1b	-4.11556	7.33435359783277e-22
Plp1	1.31996	4.30986337168971e-10		Cadm4	-0.847419	2.63782681804011e-06		Adgra1	2.31687	1.50466422047347e-16		Shisal1	-1.56202	7.83169032999402e-22
Hoxd3	1.26851	4.3545151157351e-10		Fam189a2	-1.012	2.77201379060379e-06		Zfp536	2.9391	1.85370397512727e-16		Npnt	-1.15083	1.0216893102133e-21
Kcnh7	1.95432	4.75438096324766e-10		Rbfox1	-0.806427	2.94412297382292e-06		Frmpd4	1.36667	2.22253526161333e-16		Amot	-0.857622	1.33587795247286e-21
Npas3	1.2278	5.71199212167094e-10		Adam11	-0.758344	3.05704910938873e-06		Col6a4	2.56114	2.54579364126695e-16		Btbd11	-0.981096	1.35540393582312e-21
Alx3	2.94501	5.77471668421977e-10		Ctdspl	-0.834489	3.33931258800542e-06		Nsg2	1.94767	2.54579364126695e-16		Pah	-2.6221	2.96530150989474e-21
Lin7a	1.62238	6.28755678407209e-10		Sema3d	-0.622766	3.5223202462039e-06		Elfn2	3.1215	2.67418448564727e-16		Slc9a3r1	-0.93339	3.80255297512342e-21
Col1a2	2.20052	6.33669177863362e-10		Rspo3	-0.635612	3.7480228992884e-06		Klf12	0.778791	2.70387298000329e-16		Sema7a	-1.45623	5.88591871238719e-21
Krt19	1.37853	6.92484214998497e-10		Adam19	-0.909675	4.09120547572097e-06		Tgm5	3.31459	2.73934857878278e-16		Plcl1	-1.28483	1.08621272312251e-20
Pxdc1	1.55365	6.99088045235593e-10		Syt7	-0.745308	4.1926341696448e-06		Plxna2	0.903727	2.92498642547272e-16		Myo1d	-1.22082	1.54557499685206e-20
Flrt1	0.926144	7.75915235191571e-10		Atp13a3	-0.608911	4.35053312211687e-06		Ano1	1.01111	3.1270221806289e-16		Itpr3	-1.0267	1.99557319990571e-20
Anxa2	1.0939	1.05174415949671e-09		Amot	-0.960212	5.13475441822453e-06		C1qtnf6	0.822035	3.50218793326875e-16		Skap2	-1.08372	3.60086192052074e-20
Plxna2	0.992374	1.05174415949671e-09		Fryl	-0.74183	5.61972221578064e-06		Plxnd1	0.730434	3.53999760481018e-16		Pag1	-1.02259	4.19216615997694e-20
Nog	1.56944	1.05657772917105e-09		Dsp	-1.21269	5.61972221578064e-06		Pdzrn3	0.961806	4.22633004688964e-16		Aadac	-2.23311	6.29384058756638e-20
Dcn	2.73001	1.1195546433695e-09		Ntrk3	-0.709231	5.73955299933436e-06		Bmper	0.919016	4.9848655635832e-16		Ugt2b37	-2.09072	6.35841075124124e-20
Igsf10	0.873241	1.21659754128827e-09		Car14	-0.640198	6.13966178787799e-06		Gm45671	2.50028	5.24321908884156e-16		Parva	-0.693131	1.14176127443201e-19
Klf12	0.940605	1.43431304598735e-09		Lhx1	-1.10615	6.22134196547479e-06		Oprd1	3.76764	5.5008751144351e-16		Shank2	-1.26253	1.66382672853545e-19
Bmpr1b	0.755055	1.46069999669227e-09		Acoxl	-0.827007	6.25701064420976e-06		Creg1	0.965757	6.15757907399614e-16		Rida	-0.987546	1.7715938406391e-19
Ikzf3	1.81805	1.5713427270308e-09		Rap1gap2	-0.983965	7.16765428973546e-06		Kcna1	1.83577	6.20254755025207e-16		Magel2	-2.34449	1.77827450334039e-19
Rac3	0.80969	1.91372431224721e-09		Wt1os	-0.711665	8.09506079433477e-06		Bmpr1b	0.981264	6.78361079122819e-16		4921504A21Rik	-2.91558	2.29601362329207e-19
Olfm3	5.55927	2.42688686308594e-09		Epha4	-0.662108	8.32793575341831e-06		Galntl6	1.53687	8.4358810545022e-16		Slc5a1	-1.53598	2.36637579250039e-19
Hspb1	1.43653	2.58613410883162e-09		Peli2	-0.630346	9.48645943617245e-06		Galnt13	4.18737	8.57950395237464e-16		Sdc4	-0.790067	2.48040383660736e-19
Ndst3	3.05052	2.62050623006271e-09		Ppp1r9a	-0.767914	1.03604872990346e-05		Myl9	0.948976	1.15773358634077e-15		Arhgap23	-0.851128	2.89668506562227e-19
Wif1	2.21919	2.72011263872546e-09		Gm16464	-0.807079	1.08364197383611e-05		Lum	2.03702	1.21098909500505e-15		Lactb2	-1.70895	2.90436149082191e-19
Pde1b	1.07545	2.78529517080369e-09		Itih5	-0.611897	1.15511608949437e-05		Pde1b	1.2597	2.45987289465068e-15		Hao2	-1.93495	3.01883065997331e-19
Grm8	1.70865	4.07230911693792e-09		Cacna1h	-1.06185	1.21023663485179e-05		Bgn	0.910234	2.74203196043145e-15		Tspan5	-1.16635	3.14071036127954e-19
Hoxaas3	1.17833	4.07230911693792e-09		Slc29a4	-0.71407	1.2761017683717e-05		Dcn	1.54688	3.1764988896986e-15		Kremen1	-0.815064	3.14771888075723e-19
Emilin2	1.23186	4.71130014134485e-09		Gm42778	-1.3142	1.30963683451085e-05		Gpr153	1.20601	3.85542860257099e-15		Kcnj15	-2.64955	3.5847869575292e-19
8430419K02Rik	2.07419	5.23282952191364e-09		Hspa12b	-0.676098	1.33252438198636e-05		Nrp2	0.827691	3.98235433016267e-15		Sh2d4a	-1.34732	4.72977197738313e-19
Cavin1	1.58305	5.26849699025095e-09		Phf19	-0.726068	1.33732134964546e-05		Col5a1	0.839432	4.01601667030141e-15		Rbfox1	-1.33355	5.76012125145523e-19
Col6a3	2.29153	5.55021924918598e-09		Rims4	-1.33222	1.41986944290109e-05		Hoxc5	1.04568	4.55725067333731e-15		Tmem37	-1.40202	5.96427387222462e-19
Bnc2	0.978211	5.97559216393879e-09		Maf	-0.59695	1.49553450289908e-05		Lifr	0.61979	4.55725067333731e-15		Slc39a8	-1.27848	6.01337057977339e-19
Meis1	0.641273	6.03932636932246e-09		Wnk2	-1.03177	1.57762391886262e-05		Alk	2.16463	5.14298214382919e-15		Ephb1	-1.33883	6.61169536138559e-19
Adamts15	0.634908	6.33379176297235e-09		Adssl1	-0.767571	1.59083175895609e-05		Plxdc1	1.26124	5.91703012128546e-15		Dusp3	-0.815787	9.09484432365198e-19
Col3a1	2.07947	6.96351469178636e-09		Syk	-0.580205	1.80759543398922e-05		Tbx3	1.98389	7.82918176725017e-15		Tpcn1	-0.963921	9.44313711076423e-19
Gm4788	2.37425	1.05113802743218e-08		Gm9791	-0.682976	2.16129983784411e-05		Fhl1	0.752781	8.00320890314125e-15		Mfsd4b1	-2.34482	9.61647267675907e-19
Pard3b	0.893401	1.22157862362077e-08		Gnb3	-1.16091	2.18560047232054e-05		Man1a	0.735711	9.60956181698119e-15		Inpp4a	-0.907663	1.07799966244458e-18
Lgals1	0.842419	1.22422717322408e-08		Itga6	-0.617399	2.34716763993164e-05		Nav3	1.24556	1.08392424177004e-14		Aspa	-2.4692	1.1434209117435e-18
Inpp4b	1.69059	1.31813810873364e-08		Zc2hc1c	-1.11903	2.71038831556726e-05		Tmem26	1.37449	1.11754441755115e-14		Slc22a2	-1.70799	1.31454915358426e-18
Pdlim5	0.609523	1.43117776871351e-08		H2-Aa	-1.50291	2.78050829899726e-05		Pla2g4a	0.860925	1.33326365365266e-14		Sobp	-1.11388	1.33387911530673e-18
Tbx2	1.47691	1.43990016267637e-08		H2-Eb1	-1.23864	2.83733371161116e-05		Adgrg6	1.0187	1.5997745579624e-14		Slc22a30	-2.90503	1.40645895758067e-18
Nmi	1.18234	1.53089097539289e-08		Mfsd6	-0.7141	3.06533509350041e-05		Sez6l	1.76031	1.65503501228184e-14		Six2	-1.28907	1.52317758214765e-18
Hspb6	0.834336	1.5779425262566e-08		Hspa12a	-0.644283	3.66273925850187e-05		Gm45768	3.67583	1.69248013922716e-14		4930502E18Rik	-3.18551	1.73751189699551e-18
4931403E22Rik	2.48417	1.60408759142813e-08		Ptgis	-0.984659	4.32281097002766e-05		Tbx18	2.90871	1.77463158787663e-14		Tmem8	-1.26233	1.81122190276604e-18
Ddr2	1.53421	1.66124876639821e-08		Plcxd2	-1.10944	5.0626108934055e-05		Adamtsl1	1.34676	1.78559448643393e-14		Pcolce	-1.12283	1.871468327278e-18
Crisp2	1.79141	1.83144448341153e-08		Adgrv1	-0.594799	5.1035230041721e-05		Ptpru	0.81357	1.8302873300852e-14		Acsm1	-3.09327	2.1535273176438e-18
Itm2a	1.30993	2.08639507143311e-08		Fbxo32	-0.757044	5.21073370663563e-05		Fam129a	1.04646	2.34261541208606e-14		Sypl2	-1.85451	2.53954454667224e-18
Ly6h	1.70469	2.32110767572177e-08		Lmx1b	-0.643711	5.43077918990566e-05		Csmd1	2.86627	2.45308640837761e-14		Atp6v0a4	-1.52307	2.61120791535548e-18
Angpt1	0.767839	2.33155161344211e-08		Clic5	-1.96024	6.13726770156289e-05		Krt90	2.8633	2.48489197405272e-14		Mtss1	-0.994332	2.79466434653704e-18
Sbspon	1.2981	2.36427671620927e-08		Rora	-0.592209	6.27918579998168e-05		Fndc3c1	1.20194	2.60289435136855e-14		Arhgap24	-1.25167	3.22548981208332e-18
Col5a2	1.50237	2.44471063921514e-08		Slc17a7	-1.91554	6.64211216307371e-05		Pdzrn4	1.63198	3.31615441686666e-14		Cped1	-1.06068	5.58687611702683e-18
Col20a1	1.90162	2.92249441562675e-08		Gdpd5	-0.586588	6.85556233391082e-05		Lama4	0.927362	3.34283050117658e-14		Tcn2	-0.840492	6.12398041817244e-18
P3h3	0.787347	3.15197853748715e-08		Pkdcc	-0.76592	7.00863883743124e-05		Dpy19l3	0.649817	3.40673574282288e-14		Atp2a3	-1.70156	8.25027468142217e-18
Adamts19	0.951527	3.25723366572013e-08		Dkk1	-0.760709	7.03263231400941e-05		A730017C20Rik	0.971092	3.63937754454847e-14		Shroom4	-0.80227	1.36828006777931e-17
Col6a2	2.1839	3.36957304529431e-08		Ppp1r3b	-0.670677	7.08865438830457e-05		Hhip	1.27612	3.8144925303776e-14		Tmem150c	-0.989688	1.64117975646568e-17
Dusp23	1.02948	3.46460904546395e-08		Chst5	-1.57088	7.12253379578711e-05		Wnt5a	1.15799	3.96874935351919e-14		Npepl1	-1.01984	2.04025533981675e-17
Arsa	0.655852	3.82546772153188e-08		Ppm1e	-0.691072	7.42513476173978e-05		Grin2b	1.7189	3.9914759926078e-14		Gsta4	-0.964017	2.04346635948745e-17
Rarg	1.60545	4.02629024183026e-08		Git1	-0.798722	8.02023626011095e-05		Cadm1	0.681378	4.14243636135997e-14		Mep1a	-1.2799	2.82078583938086e-17
Nedd9	0.625634	4.72553894696229e-08		Rem2	-0.710859	8.27814427519067e-05		Runx1t1	2.13792	4.58152091366286e-14		Galnt11	-0.826388	3.59462347804406e-17
Cd248	2.19559	4.82219038012926e-08		Arhgef26	-0.655769	8.31226508196548e-05		Heg1	0.807603	4.6360830907658e-14		Xylb	-1.12152	4.09807194275893e-17
Cntn4	2.07109	4.92484546646395e-08		Eda2r	-1.10284	8.34155103728543e-05		Lrrn1	1.33561	4.75854879798228e-14		Gm19950	-2.25503	4.18392996066685e-17
C130073E24Rik	2.23947	5.19458111506057e-08		Rhobtb1	-0.606578	8.54894335582904e-05		Bves	1.90205	5.15862316652192e-14		Tcf21	-0.929075	4.18392996066685e-17
Zbtb16	1.91741	5.25265083063119e-08		Notch1	-0.743824	8.60261117556068e-05		Galnt17	1.50679	6.10394999544201e-14		Fat3	-1.32427	4.40434264484369e-17
Kcnf1	1.28091	5.73327252116499e-08		Camk2a	-1.46653	8.96125225218185e-05		Col6a1	1.36513	6.68685023251322e-14		Calml4	-1.36144	4.86302056961575e-17
Sfrp1	0.802626	5.74318816455583e-08		Rflna	-0.953706	9.19264678603854e-05		Haglr	1.84219	6.89808516637128e-14		Ctgf	-0.893049	6.29315114974178e-17
Gria4	1.70275	6.00703471576156e-08		Plekhh1	-0.683359	9.47679648527888e-05		Itga4	1.58701	7.44619652982387e-14		Anxa1	-1.75715	6.84834008960079e-17
Slc26a7	1.21284	6.22709972840159e-08		Nbeal2	-0.698379	9.62413074036894e-05		Nfatc2	0.891569	7.86187814712026e-14		Cltrn	-1.37132	7.28552130643547e-17
Adamtsl1	1.77279	6.59443572523701e-08		Camk2b	-0.898845	9.81555096516561e-05		Gm27817	3.38931	8.14042896756221e-14		Creb3l1	-1.3031	7.34875754396237e-17
Rian	1.70491	6.6316439309776e-08		Mgat4a	-0.791096	0.000103343		Miat	1.87165	1.11933995268398e-13		Myoz1	-2.79265	7.49939199621848e-17
Fam114a1	0.632963	6.69000944710579e-08		Zfp626	-0.684365	0.000108773		Col16a1	1.56962	1.35923409768854e-13		Sh3bgrl2	-0.794245	9.70815184752735e-17
Creb5	1.37122	7.00732276230797e-08		Stpg1	-1.7973	0.000109835		Irf4	1.69539	1.42874291850683e-13		St6galnac6	-1.17153	9.82176727102419e-17
Pcdhac2	2.67226	7.02569443047468e-08		Cabp1	-1.30826	0.000118998		Sorl1	0.656371	1.61443154855391e-13		Slc6a13	-1.26222	1.01776276553652e-16
Arap1	0.899177	7.92769194206051e-08		Etl4	-0.649545	0.000126426		Pcdh9	1.45607	1.63061988964024e-13		Cutal	-1.72703	1.29944899560684e-16
Sct	1.02627	7.93929502733488e-08		Hnf1b	-1.13672	0.000132544		Pla2r1	1.48588	1.64896828950835e-13		Ckb	-1.01472	1.67146078634306e-16
Dhrs7	1.12689	8.16989917598198e-08		Ranbp9	-0.68834	0.000136039		Siglec1	3.55465	2.528687351212e-13		Slc22a12	-2.0564	1.85370397512727e-16
Corin	1.17724	8.18492061191454e-08		1700025A08Rik	-0.598385	0.000136399		Gata2	1.10151	2.78650417778576e-13		Nfkb1	-0.706838	1.93898378783536e-16
Spag11b	1.56212	8.2757445596594e-08		Cables1	-0.644046	0.000137145		G6pc2	1.29516	3.12176330907204e-13		Slc22a1	-1.66839	2.06172081293328e-16
Susd5	1.1279	9.16990245408292e-08		Gpr146	-1.1151	0.000140459		Scrn1	0.939331	3.18929308929729e-13		Bbx	-0.643055	2.39248173103751e-16
Gm27000	1.98931	9.35239012408637e-08		Zcchc2	-0.785708	0.00017731		Col9a2	1.65168	3.31417418295501e-13		Phldb2	-0.701927	3.1270221806289e-16
Tusc1	0.676982	1.02881962786259e-07		Zfpm1	-1.14144	0.000187163		Eya2	1.11208	4.19737287151815e-13		Rnf150	-0.652888	3.47468892488974e-16
Adamtsl5	3.09336	1.03999594969297e-07		Nbl1	-0.622275	0.00018939		Cntn3	0.930366	4.26129922284111e-13		Hs3st6	-1.68103	4.00238005418981e-16
Tgm5	2.70275	1.21648017756365e-07		Dusp15	-1.59188	0.000198768		Cpm	0.946998	5.04613037244857e-13		Slc17a1	-3.47172	6.16727250960126e-16
Cpne8	1.24957	1.42901338115415e-07		Zmiz2	-0.698246	0.00022319		Frzb	0.587367	5.04881616233276e-13		Slc17a3	-2.56599	6.71248009977867e-16
Prkar1b	0.597477	1.44781799097712e-07		Cystm1	-0.88963	0.000224053		Sema3a	1.70436	5.07042472792376e-13		Ntsr1	-1.49938	7.81286570136195e-16
Serpinb1a	2.62403	1.46604680817945e-07		Vtn	-1.85852	0.00022454		Hoxa1	1.90632	5.23426416953199e-13		Mxra8	-0.792934	8.39103040191001e-16
Jdp2	1.28297	1.5085532444868e-07		9330154J02Rik	-1.03679	0.000231845		Kcnb2	1.35734	6.64418665797846e-13		Cryl1	-1.21051	1.03067053566706e-15
Enpp2	0.68176	1.57261178317267e-07		Gpr20	-1.26565	0.00023284		Dpysl5	0.937067	7.48550432563481e-13		A4gnt	-3.01924	1.04453441297406e-15
Gstm2	0.65921	1.68773887776203e-07		Znrf2	-1.01436	0.000237237		Hoxd4	2.22131	7.85018677452946e-13		Insrr	-3.15241	1.17240948071335e-15
Penk	2.41165	1.78233434885698e-07		Cobl	-0.823154	0.000240485		Carmil3	1.32018	7.98262504031842e-13		Ghr	-0.760925	1.24130827641394e-15
Ntng1	1.45554	1.84493718389626e-07		Marveld2	-0.649029	0.000278884		Fat4	0.991082	8.0742813381908e-13		Lama5	-1.02876	1.32814637689958e-15
Tenm4	0.978893	1.90740107238135e-07		Dll1	-0.817484	0.000292751		Ebf3	1.67511	8.60483819360917e-13		St3gal5	-0.855845	1.32949942681802e-15
Col14a1	2.17122	2.04931373894918e-07		Lin28b	-0.96567	0.000297835		AI838599	1.28122	9.34551485082297e-13		Slc12a2	-0.686765	1.42911981360934e-15
Slc2a13	1.05848	2.10296010576604e-07		Vwa2	-0.908606	0.000303648		Thy1	2.30121	1.20557513591512e-12		Dcdc2a	-0.905472	1.70854880188829e-15
Gata5	1.91048	2.14527602469723e-07		Btbd17	-2.22325	0.000304094		Megf11	1.01214	1.21185019113374e-12		Uaca	-0.815475	1.88974076892915e-15
Gdf10	2.73812	2.28719634150418e-07		Fgf1	-1.02757	0.000330122		Gm36660	2.4172	1.24101126046911e-12		Cp	-2.27171	2.38829520339203e-15
Agtr2	2.45039	2.33192898392893e-07		En2	-1.69516	0.000350514		Grm4	1.14742	1.79042100115494e-12		St6galnac3	-0.691035	2.7366785218322e-15
Gcgr	1.85576	2.3531911527838e-07		Rnf112	-1.19741	0.00035161		Rhou	0.608142	1.88087060474704e-12		Lrrc4	-1.56787	2.86650989540942e-15
Tex15	1.28281	2.4346904077843e-07		Sox8	-0.759362	0.000375579		Slit2	0.661814	1.99695826517054e-12		Itpr1	-0.687246	3.00260868116557e-15
Wls	0.646667	2.44120620232458e-07		Sobp	-0.675984	0.000390832		Plcb2	2.1688	2.06879168841602e-12		Itgb6	-1.30727	3.20439658095667e-15
Ebf1	1.56891	2.46597869710629e-07		Gm46339	-0.617514	0.00039566		AU021092	2.69804	2.08422812079311e-12		Il6st	-0.731827	3.82264494786944e-15
E330013P04Rik	0.85919	2.46597869710629e-07		Dusp27	-1.54926	0.00041832		Gm16332	1.72529	2.5330090606796e-12		Pls1	-1.1838	5.02189075051666e-15
Ccdc68	1.6679	2.56457614818884e-07		C2cd4b	-0.942721	0.000426791		Ntng1	2.77003	2.55628598008992e-12		Adamts14	-1.5521	5.68250446103067e-15
Ralyl	4.16945	2.56498633751657e-07		Sptbn2	-0.885234	0.00043603		Tgfb3	0.993687	2.67197760876307e-12		St8sia6	-1.53858	5.84505501539503e-15
Efcab1	1.91018	2.58252662223378e-07		Nebl	-0.642028	0.000442901		Synpo2	1.69786	2.97843199524232e-12		Ier3	-0.82313	6.51564885784797e-15
Tec	1.32175	2.58548650648201e-07		Glt28d2	-0.880826	0.000450113		Filip1l	0.986376	3.15922904127978e-12		Tinagl1	-1.09848	7.58790013098461e-15
S1pr3	1.9424	3.03667296817518e-07		Egr1	-0.818981	0.000460299		Zfhx4	1.73655	3.69948001065197e-12		Aplp1	-0.892914	8.32506983332937e-15
Gabra3	1.55806	3.32653332692163e-07		Traf1	-0.734966	0.000528108		Togaram2	2.23103	3.69987341172583e-12		Gclm	-0.947121	8.78750526691505e-15
Slc8a1	1.65471	3.55070395623768e-07		Kcnn4	-0.935614	0.000564371		Slc6a17	0.841668	4.46588115429009e-12		Phgdh	-0.742097	9.67350267164608e-15
Ppp1r36	1.24736	3.6247436191883e-07		AW011738	-0.818295	0.000582198		Opcml	1.62046	4.48737601834007e-12		Slc31a2	-1.29548	9.86598726449082e-15
Scn4a	0.859993	3.85172506033247e-07		Wwc1	-0.667461	0.000595408		Jakmip2	2.38476	4.92777277881232e-12		Hdc	-1.38113	1.07147892272906e-14
Gata6	2.05973	4.54144164901886e-07		Cldn5	-0.998764	0.000630052		Dab1	0.708937	5.00945068702635e-12		Padi4	-2.86566	1.22794881103031e-14
Naalad2	2.20762	4.69527440667729e-07		Samd5	-0.868275	0.000632973		Matn2	1.37797	5.64111583442806e-12		Srgap1	-1.03461	1.23558106186971e-14
Adamts5	1.65546	4.74527424525738e-07		Atp2a3	-0.936576	0.000657229		Tmem132c	1.44635	5.72434288344909e-12		Bhmt2	-2.93753	1.34182241042488e-14
Rnf152	0.942286	5.30691310774985e-07		Car4	-1.18824	0.000661175		Adh1	1.32714	6.09433998144484e-12		Gm45792	-2.17777	1.39779938719796e-14
Haglr	1.09959	5.3453825762722e-07		Col7a1	-1.48163	0.000661978		Olfm3	4.23815	8.10556897044009e-12		Unc5c	-0.652744	1.74305387230154e-14
Csgalnact1	2.24885	5.43417557446242e-07		Fam84b	-0.665166	0.000715689		Col1a1	1.41566	8.45983667415763e-12		Mettl7b	-2.96769	1.76037355115229e-14
Arsb	0.677714	5.52234663823751e-07		Rph3al	-0.665991	0.000716126		Gm28723	2.52169	9.36197113057364e-12		Gsn	-0.876226	1.91938117896775e-14
Lum	2.69318	5.99041802861603e-07		Lrrc18	-0.807079	0.00071687		Frem3	1.22605	1.14199852743587e-11		Slc6a20b	-3.52992	2.1019719735271e-14
Erbb4	1.63906	6.2001500492357e-07		Fam89a	-0.968586	0.000738801		Mir10a	2.28666	1.14200776690356e-11		Kynu	-1.54291	2.16838081771371e-14
Srpx	1.32869	6.2341815667319e-07		Nat8f2	-1.11314	0.000746815		Nrxn3	1.48259	1.26756999947358e-11		Arhgef3	-0.963878	2.32865076271059e-14
Spink8	1.12202	6.34328107670175e-07		Aldh1b1	-0.634066	0.000805656		Adamts13	2.68042	1.29218643902563e-11		Slc39a5	-1.59519	2.49646796429657e-14
Gm49097	2.67325	6.46740442407359e-07		Col4a6	-0.582074	0.00087702		Prrx1	1.2677	1.29218643902563e-11		Gpc5	-1.13347	2.58453417580183e-14
Mfap5	2.66448	6.71532334626575e-07		Ptprv	-1.54306	0.00090383		Vwa5b1	2.59166	1.3035687888111e-11		Ifit3	-1.77193	2.70240704724776e-14
Blnk	1.04402	6.77822677268334e-07		Rnf165	-0.727482	0.000924099		Thbs2	1.24818	1.43983733227743e-11		Ackr3	-0.621367	3.74877542379836e-14
Smarca1	0.696437	7.0132795716278e-07		Sowahb	-1.37626	0.000924927		Tnnt3	1.25046	1.45738480562726e-11		Retreg1	-1.14629	4.68183206558733e-14
Cntn1	2.36132	7.04111078404153e-07		Nefm	-0.971422	0.000935822		Hottip	4.49582	1.5192670314431e-11		Ifit3b	-1.73265	4.87829928209966e-14
Krt15	1.05019	7.2650153198174e-07		Rassf4	-0.8702	0.000950076		Prkar1b	0.760332	1.5485902645105e-11		Ugt2b5	-2.37984	5.19874976610884e-14
Ephx1	1.10125	7.46572560178511e-07		Ccdc85a	-0.848784	0.000964887		Col23a1	0.919962	1.62163405462755e-11		Ryr1	-1.28161	5.62129030578419e-14
Ctso	0.854704	7.53773920331524e-07		Dtx3l	-0.839284	0.00097008		Kcnc2	1.05039	1.96702468676365e-11		Aldh1l1	-1.71448	6.10394999544201e-14
Siah3	1.6799	7.7037084654765e-07		Tmod1	-0.942463	0.00097258		Ccnd1	0.6731	2.12465597927885e-11		Hist1h2bc	-0.947974	6.81437269616562e-14
Pld1	1.35599	7.78058396005985e-07		Plvap	-0.753588	0.00102389		Slc27a6	1.16456	2.30421832855962e-11		Tkfc	-0.807534	7.64821722302278e-14
Dnah5	1.41166	7.80427077970584e-07		Tchhl1	-1.1707	0.00102867		Bcl11a	1.56611	2.49757959163086e-11		Asb15	-2.9915	7.77022777117807e-14
Unc5b	1.13092	7.94379227546223e-07		Lrig1	-0.662087	0.00110603		Sema6d	0.771995	2.56068795165695e-11		Tmigd1	-2.60491	8.11604923158302e-14
Aspn	3.15255	8.2315445127096e-07		9430021M05Rik	-1.30136	0.00115525		Pdlim3	1.52462	2.6655143290422e-11		Des	-1.16656	9.25878776221592e-14
Dmgdh	1.31544	8.5822277129576e-07		Shisa8	-0.657901	0.0012052		Defb28	3.93881	2.90807377183794e-11		Slc2a2	-1.20051	1.05501677471722e-13
Kcnd3	1.6953	9.17612839140589e-07		Lamc3	-0.664274	0.00137585		Ccbe1	1.01748	2.9695046875647e-11		Hoga1	-1.22427	1.58123146123548e-13
Serpinb9	1.24773	9.17612839140589e-07		Tpcn1	-0.585113	0.00139475		Tg	3.15034	2.9695046875647e-11		Chrnd	-2.45165	1.65446036723895e-13
Nfia	1.42522	9.32571694380012e-07		Srcin1	-0.851234	0.00143178		Ano4	2.19978	3.02691097382254e-11		Mtcl1	-0.688396	1.65667309249728e-13
Fam78b	1.16134	1.02038634442264e-06		Gpsm3	-0.605278	0.0014582		Cpxm2	2.73756	3.18460572214336e-11		Sardh	-0.669224	1.86229217083076e-13
Hgf	2.06379	1.03449177220634e-06		Wnt9a	-0.763541	0.00151033		Epor	1.45492	3.28758306155441e-11		Aldh1a1	-3.03359	1.87847977713345e-13
Enpp5	0.647111	1.03820066026858e-06		Gm28875	-1.19962	0.00156402		Cd248	1.37073	4.07154543983796e-11		Dcx	-1.44787	2.06218987605361e-13
Chst9	0.838222	1.05836825794221e-06		Stc1	-0.627147	0.00158737		Gm15050	1.49661	4.12574605921294e-11		Egf	-1.68504	2.5535779968769e-13
Fat2	1.45173	1.13261983387973e-06		Gab2	-0.609542	0.00162077		Gm45194	2.06223	4.42348155300864e-11		Ttc36	-1.83007	2.62179581173049e-13
Hey2	0.991338	1.21525008795784e-06		Prox1	-1.11152	0.00172925		Olfml3	1.2198	5.5334157795393e-11		Phf19	-1.38745	2.73850793399222e-13
Krt1	1.59223	1.26237524889803e-06		Fbxl14	-0.742065	0.00177782		Syne2	0.74578	6.17455444195126e-11		B3gat2	-1.20368	2.74912921559603e-13
Kirrel3	2.19774	1.26657531085424e-06		Kcnj5	-0.911651	0.00180375		Csrnp3	1.74484	6.36013340035163e-11		Slc22a27	-3.50317	2.79413044369742e-13
Cd82	0.790977	1.32144430831087e-06		Bend3	-0.605285	0.00181178		Gdf10	2.54933	6.51213214958096e-11		Slit1	-0.850325	2.90376364332115e-13
Spaca1	1.6744	1.43948690814977e-06		Slc30a3	-0.697283	0.00191127		Slc24a3	1.41449	6.52712852314272e-11		Abcg2	-0.882719	3.33590231460948e-13
Popdc3	2.31707	1.45314191272734e-06		Arhgap24	-0.613986	0.00203003		Ncam2	2.75569	6.91709369762317e-11		Entpd3	-2.60904	3.36492022844194e-13
Ano3	0.983149	1.46376334191589e-06		A930033H14Rik	-0.821107	0.00203003		Lgi3	1.6418	7.71814338127642e-11		Fndc5	-1.27776	3.818746935059e-13
Nfam1	1.36341	1.51873549294482e-06		1110046J04Rik	-1.0668	0.00206755		Ntrk3	0.807834	8.31283309693782e-11		Slc16a4	-1.48685	4.00359058918211e-13
Lepr	1.52768	1.56921991973773e-06		Fat3	-0.606226	0.00211441		Gm4788	1.89667	1.02441358562599e-10		Cyp4a32	-2.66858	4.26129922284111e-13
Mylk	1.38488	1.6000568860684e-06		Pcsk9	-0.718035	0.00219305		Hsd17b11	0.624156	1.10399722673347e-10		Rtl8b	-0.72514	4.52447201068053e-13
3110070M22Rik	1.18312	1.63832164100255e-06		Wtip	-0.840909	0.00221898		Car3	2.14629	1.16701541175691e-10		Slc5a2	-1.85132	4.79111486548886e-13
Rbm20	0.849095	1.78361942745802e-06		Apba2	-0.755407	0.00226053		Lrfn2	2.67188	1.31131425078082e-10		Them7	-1.93628	5.92039664016835e-13
Gm11627	0.973696	1.92183065898852e-06		Cpb2	-1.46538	0.00248199		Klhl29	0.819085	1.3257952528118e-10		Slc7a12	-4.92467	6.65818350946147e-13
Tgfb1i1	1.25433	1.96984503267955e-06		Palm3	-0.712346	0.00256422		4930539E08Rik	2.07673	1.39503687252136e-10		Usp13	-1.1276	6.72711223199684e-13
B3gnt9	1.54236	2.03356583347939e-06		Brd1	-0.817338	0.0030603		Tspoap1	1.03889	1.4058277771357e-10		Ttc28	-0.719456	6.80507614137465e-13
Susd4	0.601205	2.05550327600949e-06		Itih2	-0.586345	0.00328896		Capg	0.832404	1.60631811864241e-10		Stard5	-1.02345	7.00760009994667e-13
Thbs2	2.04511	2.06191644476452e-06		Nrarp	-0.920879	0.00332433		Cadm3	1.74105	1.61953054088039e-10		Cndp1	-1.59335	7.03133700979984e-13
Foxl1	1.02144	2.09904973121153e-06		Xylt1	-0.663369	0.00333547		Sytl2	1.1715	1.72602456827014e-10		Spp1	-1.989	7.36091929169545e-13
Mansc4	2.05302	2.1248705395818e-06		Gm37194	-0.714626	0.00339975		Igdcc4	0.66575	1.85391537126642e-10		Gm7901	-0.793564	7.37753868680939e-13
Shroom1	0.93516	2.19814284829594e-06		Sstr3	-2.56782	0.00346424		Grik2	1.97007	1.87871570535758e-10		Amph	-0.723859	8.0742813381908e-13
Acss3	1.44712	2.21302178170083e-06		Esrp2	-1.13633	0.00363803		Alx1	1.71647	1.91227517991445e-10		Rras2	-0.782299	1.03099206855019e-12
4933431K23Rik	1.82778	2.28876547516422e-06		Ttll9	-1.10048	0.00366075		Oxtr	0.804793	1.91227517991445e-10		Atp1a2	-1.18004	1.03495657976732e-12
Col8a2	1.48985	2.37809779154908e-06		Gm10356	-0.610352	0.00370416		Gcnt2	0.853379	2.17945326141606e-10		Kap	-4.94855	1.38092489012868e-12
Col6a1	2.22072	2.44049519223779e-06		2210008F06Rik	-1.00769	0.00376064		Pcdh10	1.20623	2.21413228139926e-10		Pde3a	-0.643002	1.39451488900083e-12
Scube2	2.67543	2.44615943103997e-06		Lrrc75b	-0.605978	0.00378747		Tmem119	2.05111	2.22344207907586e-10		Pkdcc	-0.689096	1.42874621548306e-12
Olfm2	0.824865	2.61428013121776e-06		Syt17	-0.636034	0.00380992		Gm28230	2.20718	2.39228204462237e-10		Tjp1	-0.629798	1.93615614590944e-12
Maob	1.11386	2.64252496463798e-06		Cnnm3	-0.813748	0.00384236		Col6a3	1.73529	2.40714840338737e-10		Zmat4	-2.08392	1.98455675715561e-12
Vmn2r63	6.17062	2.98508659480501e-06		Kdf1	-0.952268	0.00384236		Tex16	1.6453	2.42478390792799e-10		Rasgef1a	-2.12507	1.99190210715813e-12
Nsg2	2.02368	3.01951266013513e-06		Sik1	-0.600743	0.00390518		Shank1	0.66061	2.51817625142802e-10		Hnf4a	-1.65884	2.19867731228966e-12
Rasgef1b	0.946725	3.06338337536657e-06		Map3k6	-1.00123	0.00398851		Acta2	1.00647	2.64198941889465e-10		Myom2	-2.43524	2.34920677420435e-12
Ankrd34a	1.57512	3.21984451416508e-06		Mgam	-4.15411	0.00404822		Adamtsl5	2.92085	3.25675199168107e-10		Fgl2	-1.6057	2.36689043455744e-12
Alx1	2.63485	3.27363555199828e-06		Coro2a	-0.858121	0.00406052		Nr5a1	1.81898	3.26696147235054e-10		Spink1	-1.66012	2.40031080180437e-12
Rassf2	0.752858	3.34812128594967e-06		Ppp2cb	-0.621036	0.00406052		Mfap5	1.90548	3.49894692888606e-10		Cpeb4	-0.782108	2.50375328072794e-12
Vstm4	1.04455	3.36110944795385e-06		Smagp	-0.717636	0.0043096		9330188P03Rik	1.82225	3.74043587915432e-10		Cth	-0.863706	2.65197404312277e-12
Sh3gl2	0.711647	3.42439712634944e-06		Thbd	-1.01212	0.00443227		Bmf	0.734929	4.60437856866556e-10		Car12	-0.981903	2.67333580273673e-12
Col12a1	1.51933	3.50675178775314e-06		Cul3	-0.725725	0.004472		Ints6l	0.617158	4.67588329904789e-10		Il33	-1.17513	2.76262464705202e-12
Dkk2	1.05745	3.6760998041514e-06		Stard10	-0.611607	0.00457198		Igf1	1.67582	4.71179124251432e-10		Cryab	-1.12388	3.06149200526249e-12
Dapp1	0.720438	3.92084147582369e-06		Ptpn3	-0.757536	0.00458505		Tgfb1i1	1.01285	5.22940821942351e-10		Tslp	-1.92859	3.13538802177806e-12
Gna14	2.22239	3.92269606349343e-06		Retn	-1.00602	0.00461579		Ephx1	1.05554	5.72106507314365e-10		Cyp4a10	-2.21295	3.41481961745892e-12
Gm26911	2.25251	4.24794869082921e-06		Fam43a	-0.603804	0.00465515		Nid1	0.747239	6.29397023261558e-10		Pitpnc1	-0.61794	3.60098573402637e-12
Notumos	0.987	4.24929692638429e-06		Gm37305	-0.595177	0.00484459		Edn3	1.25706	6.75333609383704e-10		Nkx6-1	-1.62377	3.89428904257793e-12
Slc25a31	1.9953	4.24929692638429e-06		Ryr1	-0.822715	0.00504337		Slc44a5	1.13026	8.4528420581426e-10		Myzap	-1.97869	4.06676374527036e-12
Ptpro	1.15161	4.38588968294193e-06		Slco5a1	-1.05742	0.005232		Emx2	0.655987	8.59630767752402e-10		Gsta3	-1.99394	4.81302549472064e-12
Col5a1	1.00944	4.46861945301524e-06		Arhgap27	-0.600268	0.00539525		Wnt11	1.0594	8.90812183643807e-10		Ndrg1	-0.683433	4.98148887900604e-12
Emp3	0.727188	4.5001810112969e-06		Pabpc1l	-1.35441	0.00553539		Rarg	0.909065	9.28590985268535e-10		Tshb	-2.61837	5.31606726088273e-12
Slco1a4	4.1271	4.53221117706474e-06		Gm38699	-0.676942	0.00581536		Dgki	1.76076	9.28590985268535e-10		Cmbl	-1.20571	7.2766725515087e-12
Plpp1	0.628114	4.53221117706474e-06		Doc2b	-0.661132	0.00613849		Col6a2	1.20029	9.75218586214541e-10		Fgf10	-0.958836	7.67771601008128e-12
Gpnmb	1.31196	4.57471250305506e-06		Grrp1	-0.852678	0.00630401		Gucy1b1	0.849188	1.00312334490154e-09		Pck1	-2.2601	7.8698077182691e-12
Brinp1	1.22592	4.67967908870098e-06		Nppc	-0.76335	0.00646712		Clec18a	0.723909	1.04824511517445e-09		Anks4b	-1.49545	8.28175882388488e-12
Ntrk2	0.90817	4.78752707098932e-06		Osbp	-0.586247	0.00675899		Pianp	1.52154	1.11066858620354e-09		Lmx1b	-1.32544	9.06294357195515e-12
Sema3e	2.17038	5.18983823463967e-06		1700006J14Rik	-0.67007	0.00692562		Gm29430	2.34723	1.16477502983627e-09		E130308A19Rik	-0.596266	9.82565744893547e-12
Gm2115	1.54018	5.21631085224894e-06		Pou3f3	-0.925931	0.00707691		Grin3a	1.18442	1.27170133288956e-09		Acadm	-0.639577	1.03140416007249e-11
Syt13	0.923039	5.37782336130602e-06		Dsg2	-0.755356	0.00711651		Fmod	1.06707	1.35330631532505e-09		Lrrc1	-0.711586	1.03301483672407e-11
Pcolce	1.01332	5.70819682981835e-06		Ggt1	-0.934933	0.00725304		Barx2	1.75931	1.3938443438585e-09		Mfsd1	-0.652351	1.04546080043824e-11
Gm13446	1.34913	5.73955299933436e-06		Gm10591	-1.90432	0.00750105		Penk	1.5539	1.42570207998831e-09		Ajap1	-1.47129	1.05213079236488e-11
Postn	2.53029	5.78009708474817e-06		Tagln3	-0.609627	0.00774445		Oit1	1.97353	1.61915644575857e-09		Krt7	-2.64669	1.1097005473488e-11
Srd5a2	2.00539	6.13322212491264e-06		Flt4	-0.719472	0.00794809		Mgat5b	1.88691	1.63940974143458e-09		Eya4	-0.729624	1.17445464641423e-11
Vim	0.660138	6.48682476517666e-06		Plch1	-0.633853	0.00874202		Naalad2	1.34662	2.01827502287188e-09		St3gal3	-0.716149	1.23629241774468e-11
Pawr	0.648923	6.70985683926607e-06		Zxdb	-0.599696	0.00894118		Hesx1	2.60304	2.12674168029524e-09		Nell2	-1.11599	1.24604196317705e-11
Plscr4	1.08151	6.82980460420577e-06		Stox1	-0.736171	0.00906115		Creb5	1.12471	2.35665638605396e-09		2810433D01Rik	-2.83574	1.29218643902563e-11
Ell2	0.740853	7.52626655992662e-06		Abhd3	-0.682986	0.00914174		Wfikkn2	1.11268	2.53989612549094e-09		Arhgef16	-1.06716	1.36385831558564e-11
Grik4	0.69744	7.8453405731313e-06		Gm49377	-0.611023	0.00982264		Tmem132e	1.5842	2.62062636690875e-09		Elf4	-0.817327	1.40261431667678e-11
Edil3	1.12131	7.85947195989512e-06		Cbln4	-0.733961	0.00993958		Asb2	2.65823	2.87018124910677e-09		Paqr9	-1.44111	1.43983733227743e-11
Kcnb2	1.25328	8.14114261999526e-06		Col11a2	-1.02048	0.0101085		Cfap43	0.817294	2.98696260752467e-09		Sult1c2	-2.06866	1.50210873278319e-11
Tmco4	0.789324	8.32793575341831e-06		Fam160a1	-0.581854	0.0101695		Itga11	0.989251	3.20174725184953e-09		Lrrc8d	-0.581395	1.54461022418153e-11
Pde4d	0.887701	8.55291601111541e-06		AC160637.1	-0.602103	0.0110214		Atp2b4	0.587515	3.32507510041083e-09		Cdhr2	-1.1541	1.62163405462755e-11
Nfib	1.07944	8.67779104373084e-06		Gm340	-0.647107	0.0111585		Msc	2.18664	3.52593892231455e-09		Apln	-1.08886	1.88267894771935e-11
Nid1	0.821304	8.82437080779348e-06		Hes5	-1.27106	0.0112619		Pax2	0.605195	3.64037684228482e-09		C1s1	-1.03527	1.89235185367977e-11
Adamtsl4	1.66184	9.34179907488164e-06		Hnf4a	-1.70944	0.0115098		Adam33	2.17635	3.93139270586626e-09		Ptprt	-0.88458	2.40005118449916e-11
Rtn4rl2	0.791884	9.80621889814538e-06		Lamc2	-0.681622	0.0115572		Spag11b	2.23261	4.40567245434277e-09		Cnksr3	-0.733738	2.49757959163086e-11
Igf1	2.25226	9.84550771669171e-06		Ttll11	-0.671268	0.0116413		Scn8a	0.591368	4.6020995605218e-09		Txnrd1	-0.633665	2.66339974174796e-11
Kdelr3	0.759522	1.05555816826703e-05		Gm37053	-1.15432	0.0117153		Nrxn2	0.954454	5.02825650040452e-09		Gm10639	-1.95299	2.69966768715602e-11
Fam84a	1.18113	1.06153372840052e-05		Gm40864	-0.690788	0.0117549		Kcna5	2.05934	5.06611749909337e-09		Cobl	-0.969499	2.9695046875647e-11
Adgrb2	1.04146	1.07121598226499e-05		B3galt2	-1.30895	0.0118761		Cacna2d3	1.65734	5.14773330357179e-09		Prss8	-0.949975	2.9695046875647e-11
Gm9780	2.23799	1.14239207277888e-05		Qk	-0.73678	0.0123383		Hoxd1	1.49469	5.94435850426329e-09		Abca3	-0.785895	3.10669033352241e-11
Fgfr3	0.826842	1.20969085402816e-05		Cds1	-0.729783	0.0126222		Epha3	1.9255	6.80673095591631e-09		Arhgap29	-0.862725	3.12944583238095e-11
Angpt4	1.1742	1.24878552127871e-05		Slc22a6	-1.71712	0.0132721		Matn3	2.24104	6.81864842217901e-09		Mest	-0.6043	3.3878479330119e-11
Rgl1	0.667103	1.28604476188392e-05		Nkx6-1	-0.984679	0.0135392		Tpm2	0.623092	7.08277313419821e-09		Vegfa	-0.701264	3.3898341514129e-11
Pcdh9	2.17278	1.30880042415904e-05		Cacng4	-0.662977	0.0135718		Adcy7	0.948861	7.25505778746161e-09		Grb10	-0.607802	3.55629894774429e-11
Ecm1	2.2636	1.30963683451085e-05		Gm3411	-0.968712	0.0140446		Sbsn	0.97079	7.30931760061789e-09		D630023F18Rik	-2.68068	3.67543856300969e-11
Npy1r	2.16357	1.33251816699662e-05		Arfgef3	-1.11829	0.0142012		Jph4	1.27002	9.13186814377675e-09		Slc4a4	-0.718305	3.74026192150566e-11
Tmem45a	1.2233	1.34530878197763e-05		Atp1b1	-0.616743	0.0143655		Ndst3	2.30398	9.62506311152213e-09		Slc22a29	-3.61867	3.85279066155293e-11
C1qtnf2	1.88827	1.3481106481637e-05		Gm567	-0.932517	0.0146306		Hoxd3os1	1.10929	9.96168453469527e-09		Hsd3b4	-2.48064	3.95282600528449e-11
Rhoj	1.25026	1.35739100712088e-05		Gm4425	-0.639598	0.0152595		Mill2	1.76799	1.02694068519913e-08		Gjb1	-1.45348	4.07154543983796e-11
Gmpr	0.687065	1.40527609756706e-05		Zc3h12a	-0.857976	0.0159999		Cntnap3	2.30139	1.0692490098209e-08		Tmem150a	-1.08174	4.46912015938272e-11
Pappa	1.10916	1.41218158552499e-05		Lhx1os	-0.675064	0.0161339		Col12a1	0.625307	1.12614748459649e-08		Stac2	-1.14087	4.86520816074873e-11
Akap12	0.60722	1.41815197829374e-05		Ralgapa2	-0.716539	0.0162931		Slc9a2	0.934141	1.17631052634444e-08		Eprn	-2.8524	4.94489529758886e-11
Tbx3	1.75477	1.48694437280447e-05		Ppp1r16b	-0.631358	0.0163465		Htr1b	2.00827	1.28989970479064e-08		Neb	-1.52484	7.40311585391243e-11
Bmp3	1.05571	1.49949067940894e-05		Ntrk1	-0.911213	0.0164701		Brinp1	1.71982	1.31747431838561e-08		Me2	-0.812296	7.51382622437775e-11
Pla2r1	1.24515	1.57398796456871e-05		Sim1	-1.22794	0.0166177		Mir196a-1	1.40893	1.38772069134429e-08		Cfi	-1.25972	7.51404575187223e-11
Gpr85	0.844195	1.58212934469818e-05		Cdcp1	-0.692345	0.0172057		Klhdc8a	1.16585	1.39205751769641e-08		Hspa1a	-1.52235	8.80725662777678e-11
Gadd45b	0.68078	1.59794143393581e-05		A4galt	-1.07878	0.017472		Pcp4l1	1.61624	1.4058890666598e-08		Itga1	-0.669144	8.80725662777678e-11
Pyroxd2	1.47209	1.60444239126827e-05		Lrrc10b	-0.877018	0.0177107		Abcb1b	1.53152	1.55490591482011e-08		Gm16010	-2.30244	9.09641146583685e-11
Cd79b	0.854783	1.61247248313408e-05		Atp2b2	-0.722485	0.0179635		Hmgcs2	1.49181	1.62070979601802e-08		Mgam	-1.80457	9.56633194294841e-11
Rab15	0.798195	1.65755540527902e-05		Slc16a12	-1.01755	0.0181111		Gcfc2	0.808487	1.62070979601802e-08		Sept6	-0.654698	1.10400818002545e-10
Tbx18	1.98765	1.66968015394968e-05		Egln1	-0.623435	0.0189928		Syt2	1.07704	1.92613668051524e-08		Lzts3	-0.837785	1.17728329380731e-10
Sgcg	0.664659	1.72930669026771e-05		Tor3a	-0.608686	0.0190093		Col13a1	0.611087	2.06110240813143e-08		Acsm5	-2.60181	1.27804312878763e-10
Ptger3	1.52812	1.86816409797475e-05		Cdh1	-0.881551	0.019905		Sntb1	0.975661	2.12836652954224e-08		Erich4	-2.643	1.29509459767597e-10
Neurl1b	1.74758	1.91725756048339e-05		Tada2b	-0.823341	0.0206979		Gm20559	1.25499	2.34350294719337e-08		Gabra4	-1.35011	1.33891109597268e-10
Prr16	0.923514	2.19063552695932e-05		Gm5454	-1.11232	0.02108		Cfh	1.65071	2.7513628475626e-08		Dsp	-0.612597	1.51184511015663e-10
Mpped2	0.759163	2.27488097816828e-05		Adora2a	-1.05332	0.0211949		Ddr2	1.07795	2.75602635865733e-08		Steap2	-0.863804	1.58633883561472e-10
C1qtnf7	0.900097	2.27648292285666e-05		Bhlhe41	-0.896886	0.0228761		Dmpk	0.800951	2.81527982461948e-08		Gpx3	-0.9008	1.74712767898424e-10
Edn3	0.750332	2.40825643935378e-05		Foxj1	-0.858026	0.0234748		Chst8	0.969382	2.86642930781118e-08		Cpne8	-1.79333	1.80349032883892e-10
S100a10	0.717839	2.40825643935378e-05		D630003M21Rik	-0.857384	0.0239941		Syt13	1.25928	2.88022525424529e-08		Xylt1	-0.751823	1.85376112111249e-10
Iigp1	1.1932	2.52490504448067e-05		Lad1	-0.630263	0.0244658		Car9	1.31349	2.95122528473713e-08		Ehd2	-0.769148	1.95819217256825e-10
Syt2	1.01253	2.60537460011787e-05		Rtl4	-0.977265	0.0248381		Gm44907	1.30338	3.02582067666052e-08		Slc6a15	-1.30124	1.95819217256825e-10
Slc38a3	0.674632	2.65672602377733e-05		Gm48495	-0.648811	0.0251446		Elavl2	1.11724	3.02960057134019e-08		Yaf2	-0.719355	1.95975531917327e-10
Lockd	0.672127	2.72498749554141e-05		Tmem229a	-0.900018	0.0260919		Rab27b	1.03971	3.28084564243402e-08		Alpl	-0.801453	2.04482456926203e-10
Col5a3	2.71755	2.74249732865904e-05		Kcnj16	-1.14238	0.0263123		Prima1	1.76887	3.38684199724097e-08		Fads3	-0.902716	2.18797882357606e-10
Tbxa2r	1.46462	2.81041374463592e-05		Il4ra	-0.580227	0.0264993		Cntn1	2.46829	3.65769956059275e-08		Hspa1b	-1.3934	2.36352577623463e-10
Plac1	1.42463	2.90473196392096e-05		Zkscan7	-0.766658	0.0274075		Pcsk5	0.630351	4.01856171490659e-08		Top1mt	-1.09341	2.42478390792799e-10
Creb3l1	1.40945	2.94547057740449e-05		Stum	-0.889461	0.0276215		Dnm3os	1.43934	4.36021873841148e-08		Dab2	-0.810495	2.42715704745324e-10
Gabrb2	0.982814	2.97397671059739e-05		Pdzd7	-1.04304	0.0280686		Trim9	0.843717	4.5497217265638e-08		Hid1	-1.25138	2.60391910244322e-10
Dnaja4	0.966881	3.06533509350041e-05		Derl3	-0.62875	0.0286512		Lancl3	1.41394	4.80417809863695e-08		Ppp1r13b	-0.764951	2.72333148322499e-10
Epor	0.771033	3.15523681763991e-05		Lrp3	-0.658523	0.0286994		Slc4a5	1.49681	5.41689176906327e-08		ENSMUSG00000117422	-1.37026	2.78598462668062e-10
Sned1	1.25067	3.25834416084437e-05		Dpp4	-0.702699	0.0289643		Adam23	1.16457	5.46068266751463e-08		Trps1	-0.590006	2.90332389680738e-10
Twist1	1.52361	3.32542167400334e-05		Doc2a	-0.775655	0.0289911		Lyst	0.694533	5.50062364349304e-08		Ak4	-0.691661	3.09493290481743e-10
Tmem132b	1.2675	3.32951471240776e-05		Ntsr2	-1.10382	0.0290969		Fgf13	1.2772	5.97334275226702e-08		Acot4	-1.30185	3.14282405216815e-10
Srsf12	0.78574	3.41951054176554e-05		6720482G16Rik	-0.923434	0.0305527		Abcd2	1.63765	6.0594922041596e-08		Col4a5	-0.60797	3.14876064737133e-10
Limch1	0.668149	3.68850846698634e-05		Zswim6	-0.587138	0.031903		Naip5	2.66827	6.06698628880009e-08		Chdh	-1.22027	3.16560242187836e-10
Fbln2	1.18671	3.74970067078028e-05		AI606181	-0.632456	0.0327777		Fstl4	2.15246	6.11122957324836e-08		Fbxo40	-2.18269	3.26931677785998e-10
Angptl4	0.922624	3.91477034523377e-05		Adnp	-0.650573	0.0331195		Lgals1	0.911887	6.72987275102117e-08		Syt17	-1.17002	3.3764093930007e-10
Spats2l	0.598877	3.92483275545639e-05		2900026A02Rik	-0.607047	0.0334546		Kcnd2	2.64459	6.7533050507658e-08		Hsd17b2	-2.6553	3.58509668371688e-10
Gem	1.23578	3.98215618112227e-05		Nkd2	-0.653576	0.033767		Mirg	1.56454	6.80745748614731e-08		Golm1	-0.605967	3.76285035030686e-10
Neil3	0.580982	4.0690284508741e-05		Gm48042	-0.787492	0.0342376		L3mbtl4	1.84911	7.88773591626528e-08		Itga3	-0.761984	3.76285035030686e-10
Pdzrn4	1.99217	4.08619820258899e-05		Aldh3b2	-1.00091	0.0344008		Ano3	1.80624	8.04539282518263e-08		Itih2	-2.56481	3.90815821624212e-10
Slc19a3	1.78427	4.11139358341161e-05		Nap1l2	-0.953308	0.0354943		Syt4	1.54726	8.68406734992483e-08		Slc4a10	-2.20193	4.1440842844641e-10
Fn1	0.641294	4.24121614348913e-05		Ptchd4	-1.1749	0.036171		Adamts4	0.658715	8.92519897541846e-08		Keg1	-1.42181	4.38745398282733e-10
Col16a1	2.21942	4.47196432376733e-05		Gm45153	-0.587106	0.0370403		Ednra	0.663348	9.01036064656714e-08		Pard3b	-0.584173	4.73407869665035e-10
Galnt5	0.736305	4.54764211563391e-05		Pnmal1	-0.671731	0.0373329		Hsd17b14	0.800825	9.36179084143324e-08		Cbfa2t3	-1.76793	4.88435384843407e-10
Tnfsf13b	2.16295	4.80574442068337e-05		A730046J19Rik	-1.24392	0.0376703		Gm14204	1.54566	9.42820106346627e-08		Synm	-1.05851	4.88585907616809e-10
Fhl2	0.858663	4.96347303193649e-05		Chrnb2	-1.42593	0.0379949		4930523C07Rik	0.657991	9.74237811489015e-08		Sostdc1	-1.27622	5.02603698726516e-10
Fap	2.6153	5.03771273095008e-05		Sept4	-0.661237	0.0380004		Cxcl14	0.911228	1.06923227651145e-07		Slc1a1	-1.10807	5.14017822071128e-10
Hspa1a	0.859031	5.0626108934055e-05		Hrc	-1.01853	0.0383047		S1pr3	0.731746	1.1279632683237e-07		Enpp2	-0.775874	6.10162307947052e-10
Klf5	0.949839	5.26439978726376e-05		Umod	-2.25598	0.0385684		Trpv6	1.37919	1.16232492435329e-07		Gm22614	-2.62976	6.34450806108477e-10
Tubb2a	0.651625	5.29808285620429e-05		Kif26a	-0.680232	0.0394686		Slc27a1	0.595531	1.21429104303206e-07		Matn1	-4.59985	6.7471285606577e-10
Tubb6	0.761229	5.35886885087128e-05		9030612E09Rik	-0.598003	0.039951		Kcnj5	0.81089	1.22066301176659e-07		Steap3	-2.10993	7.41323721119396e-10
Fam49a	0.75235	5.35886885087128e-05		Map3k21	-0.924732	0.0403818		Bsn	1.18334	1.22066301176659e-07		Hykk	-1.33102	7.5533174516563e-10
Wisp1	1.12312	5.66447571180285e-05		4833412C15Rik	-0.629498	0.0410194		Rasgrp3	0.987895	1.22589868985133e-07		Gas2	-0.657057	7.93502151184694e-10
Igdcc4	0.586443	5.83582383352404e-05		Plekhb1	-1.01588	0.0435598		Kif21b	0.868559	1.22923693059498e-07		Gm9347	-0.821173	8.33120319792613e-10
Cxcl16	1.30196	5.87970683756828e-05		Wdr17	-0.796011	0.0452366		Ptgr1	0.655759	1.26735758516041e-07		Ugt2b38	-2.05384	8.57685991465648e-10
Kctd8	1.88504	6.20900728037454e-05		Gm5953	-0.595624	0.0452761		Clu	0.613853	1.29496904467784e-07		Glud1	-0.603465	8.76386871354176e-10
5930412G12Rik	0.764398	6.44530677457547e-05		Has2os	-0.7369	0.0458048		Cox4i2	1.14294	1.49517815167109e-07		Sult1d1	-1.46428	9.52118057247396e-10
Gm26523	1.70927	6.45532641417852e-05		Cldn6	-0.708379	0.0466406		Trim29	2.34101	1.51201215944571e-07		Adhfe1	-1.12451	9.80809303397546e-10
Arl4a	0.616346	6.5879433871887e-05		Gm12830	-0.728228	0.0471925		F13a1	2.08687	1.61930001726482e-07		Prr5l	-0.745273	9.96758539688822e-10
Adam33	2.01279	6.5879433871887e-05		Fermt1	-0.873429	0.0475413		Rnasel	0.715115	1.74403288395219e-07		Thnsl2	-0.943599	1.0929257237993e-09
Hoxb4	0.582489	6.63984538413357e-05		Egr4	-0.978543	0.049139		Lynx1	1.31454	1.91956573543726e-07		Fgf20	-1.64228	1.4040185367615e-09
B830012L14Rik	2.52705	6.76857723903972e-05						Bcat1	0.894958	1.92905307870034e-07		Mgst1	-0.684787	1.45508636052146e-09
Ifitm3	1.03026	6.77090046640802e-05						Krt1	2.15808	1.9430544326287e-07		Bst1	-3.19549	1.66632354751046e-09
Bgn	1.94145	7.0182532944963e-05						Rab38	1.2916	1.95642164562962e-07		Egfr	-0.915763	1.70102783575304e-09
Trabd2b	0.753602	7.14676898763535e-05						Sfrp1	0.623557	1.98390237016709e-07		Uap1l1	-1.0442	1.75372383648807e-09
Tulp1	0.828186	7.23816419103262e-05						B3galt1	0.913951	2.17992360650865e-07		Slc22a28	-2.55319	1.91180611666326e-09
Enpp4	0.583265	7.26398255331453e-05						Arhgap45	1.27783	2.38143908075676e-07		Osgin1	-1.47656	2.0302576403548e-09
Dio3os	1.31641	7.82801164190144e-05						Slc2a3	1.04006	2.39723139639026e-07		Fabp3-ps1	-2.12617	2.07943664314397e-09
Gap43	1.07866	8.27942957030786e-05						Gbgt1	2.42491	2.39917409830684e-07		Ranbp3l	-2.08527	2.18292720147676e-09
Spon2	2.46547	8.35279984440608e-05						Angpt4	2.37067	2.39917409830684e-07		Gss	-0.711653	2.2354755342841e-09
Hoxb1	1.47898	8.50076937526474e-05						Ighm	3.6158	2.42599320895979e-07		Cldn5	-0.810445	2.48340516120231e-09
Dact1	0.764357	8.74018798513971e-05						Hoxa4	1.24448	2.73108577924556e-07		Vat1	-0.66924	2.50124434510067e-09
Hhipl1	1.43543	0.00010015						Jag1	0.632969	2.73422533582313e-07		C1qtnf7	-1.26602	2.50599313778788e-09
Ar	0.929317	0.000100682						Rassf3	0.608225	2.78405835322818e-07		Nfkbie	-1.13193	2.54728074766889e-09
Fgd5	0.931766	0.00010488						Fam234b	0.709215	2.80023967603344e-07		Kirrel2	-2.4085	2.74060081276608e-09
Hoxaas2	1.24232	0.000104924						Kcnq4	1.08411	2.87802143357179e-07		Slco1a6	-1.99007	2.76378108243737e-09
Lgi3	1.0553	0.000113893						Ripk3	0.787692	2.91008062049182e-07		Mogat2	-1.88346	2.91815382054521e-09
Daam2	1.14326	0.000115091						Gmpr	0.881959	2.98970110985168e-07		Nfkbia	-0.697162	3.04040565673071e-09
Rasd2	0.922849	0.000116594						Npas4	1.48269	3.00942845347102e-07		Cables1	-0.969084	3.16693770781092e-09
Nostrin	1.47874	0.000124637						Rassf2	0.810644	3.17248925111369e-07		Igfbp6	-1.06722	3.26401043962434e-09
Sqor	1.1199	0.000134402						Ldb2	1.19949	3.45001808605092e-07		Slc10a2	-2.18344	3.34858814813186e-09
Clstn2	0.94522	0.000137449						4933403O08Rik	1.58477	3.47476284901069e-07		BC025446	-1.47001	3.58027744739214e-09
Aox3	1.74309	0.000138582						Adgrg4	2.21295	3.75641393307197e-07		Rassf10	-0.794649	3.66608274972208e-09
Zfpm2	1.09482	0.000138695						Mrvi1	1.19137	3.78598573637492e-07		Sh3tc1	-1.53771	3.71625121113135e-09
Cysltr1	0.899729	0.000140573						A2m	2.28091	3.80542020804464e-07		Serpinf2	-1.77095	3.97484212254217e-09
Il1rap	0.92257	0.00014554						Sct	1.25884	3.83593299144776e-07		Abtb2	-1.05568	4.20311682189417e-09
Efemp1	0.992561	0.000146125						Susd4	0.721755	3.97326844784239e-07		Slc26a1	-1.12017	4.28423662448277e-09
2310015A10Rik	0.741132	0.000147436						Fry	0.699956	4.18860459803419e-07		Glyat	-1.35365	4.39011430465025e-09
Nfix	1.53479	0.000148144						Lepr	1.10472	4.68845024722379e-07		Gadd45a	-0.729406	4.44557091184355e-09
Klf4	1.20938	0.000151292						Tbx3os1	2.76807	4.88602279400763e-07		Serpina10	-3.38763	4.6388133886894e-09
Gli2	1.11393	0.000152367						Vegfc	0.653162	4.90537054306136e-07		Pip5kl1	-2.27235	4.67234198716262e-09
Plscr2	1.36006	0.000153916						Plcb1	0.830967	4.93176659910713e-07		Iqsec1	-0.63628	4.8552046859663e-09
Stbd1	0.765503	0.0001582						Klhl13	0.580263	4.98882254814427e-07		Adgrg1	-0.785248	5.04530790538051e-09
Trim12a	1.0769	0.000168513						Col14a1	1.15244	5.01621534097202e-07		Aldh9a1	-0.604233	5.80271906424683e-09
Lsamp	1.06607	0.000168513						Rapgef5	0.612345	5.48649630651472e-07		Fam107b	-0.696995	6.19838624745329e-09
Tmem200a	1.58409	0.000169348						Fcrls	3.38298	5.57111503592286e-07		Vcpkmt	-0.937586	6.21342738378563e-09
Msx2	0.699805	0.000181329						AF529169	1.99088	5.83188006266366e-07		Lrrc19	-1.76925	6.65975809883715e-09
Twist2	1.56176	0.000182046						Tchp	0.649301	6.06583029834224e-07		Apom	-1.3097	6.75135865195862e-09
Egfr	1.74227	0.000183421						Cacna1c	1.05155	6.0796885979288e-07		C1qtnf3	-1.19531	7.44979078045954e-09
Lrriq1	2.02082	0.000183736						Olfm4	1.1704	6.65370301440678e-07		G6pc	-3.09723	7.64012124105181e-09
S100a6	1.71584	0.000183736						Gcgr	1.35554	6.98602342870214e-07		Gsta1	-2.11844	8.35220392124874e-09
Cthrc1	0.714382	0.000185853						Bmp5	2.90458	7.00686421225966e-07		Clrn1	-1.65771	9.8156281313209e-09
Hic1	1.01096	0.000186303						Rgs5	0.600213	7.17227554377263e-07		Pmepa1	-0.72338	9.85690039160676e-09
Cygb	1.38904	0.000194498						Gm37818	1.84641	7.31471929996654e-07		Foxi1	-3.00419	9.96168453469527e-09
Bcl6	0.810303	0.000206402						9230112J17Rik	1.9418	7.50877041710697e-07		Abcg1	-0.69873	1.00740989433689e-08
Acpp	0.757762	0.000219779						Adarb1	0.621726	8.17343622552309e-07		Gipc2	-1.20292	1.00740989433689e-08
Tmtc1	1.96607	0.000235057						Gpr176	1.29914	8.54222424938756e-07		H2-DMb1	-1.06485	1.0338599784347e-08
Stra6l	1.3856	0.000243348						Cd300ld4	3.06798	9.14233304321642e-07		Cpn1	-0.791038	1.09578497985648e-08
Hoxa2	0.789022	0.00025188						Nptxr	0.792756	9.21629968428434e-07		Kcnh3	-1.8747	1.09578497985648e-08
Rgs9bp	1.46971	0.000258378						Zkscan16	1.18555	9.22856935968567e-07		Fut9	-1.15723	1.24094680827851e-08
Klhl3	1.0832	0.000273344						9330182L06Rik	0.818481	9.8959740806179e-07		Cd55b	-2.15599	1.30065858702137e-08
Ace2	2.12992	0.000275487						Scube2	1.4372	1.00043688349131e-06		A1cf	-1.44975	1.32824260084301e-08
Upk1a	0.937836	0.000278183						Cyp4v3	1.30822	1.02139149981814e-06		Pgm2l1	-0.66338	1.8291786145531e-08
Col6a6	1.2549	0.000280338						Fmo2	0.733027	1.02893118847393e-06		Wt1os	-0.747488	1.85827531012042e-08
Ptgfr	1.1047	0.00028484						Rmst	1.32335	1.05858414987143e-06		Hsd3b5	-2.35651	2.03470145348137e-08
Ltbp4	0.847129	0.000288315						Rit2	1.90108	1.27990454245988e-06		Tent5c	-0.772871	2.14484814888852e-08
Rab38	0.951361	0.000290219						Pcsk2	0.888512	1.28389312713849e-06		Gpc4	-0.665285	2.28955037421697e-08
Hspa1b	0.71399	0.000290779						Pdgfra	1.40145	1.28803987516357e-06		Eci3	-1.62846	2.45489975285008e-08
Adamts2	1.5178	0.000292751						Slc2a10	0.906681	1.31968301723555e-06		Acss1	-1.13778	2.49590604130137e-08
Krt75	1.0357	0.000294142						Cdh24	0.62913	1.32553353516983e-06		Ttr	-2.94397	2.54751933719063e-08
Frrs1l	1.21521	0.000304094						Hey2	0.937514	1.35223551394516e-06		Map3k14	-0.877127	2.67600255801435e-08
Scin	1.75557	0.000307555						Sim2	0.995104	1.39392252368667e-06		Cyp2j11	-1.67017	3.05853788277755e-08
Sema3c	0.766714	0.000309136						Gcnt4	1.22978	1.56153358727333e-06		Gm19211	-2.01127	3.07440408529062e-08
Col9a3	1.10425	0.000311221						Kel	2.23619	1.80094779134864e-06		Rassf8	-0.627389	3.08015787432066e-08
G0s2	1.00185	0.000317616						Adgre1	3.37275	1.91246347830288e-06		Abca5	-0.621114	3.48431035253494e-08
Fgf11	0.990133	0.000319181						Defb25	1.08798	1.95253761855328e-06		Zfpm1	-0.921427	3.50849112422194e-08
2010110K18Rik	1.21582	0.000327954						Kcp	0.78249	1.95946389738967e-06		Cyr61	-0.637489	3.78920916025474e-08
Glipr2	0.590076	0.00033047						Efcc1	1.59596	2.12995636369211e-06		Mt2	-1.03259	3.88610238597163e-08
Zfp536	1.02649	0.000332089						Snapc1	0.651731	2.13586170270019e-06		Bpnt1	-0.696047	3.98742697903941e-08
Lrrtm1	1.0599	0.000333464						Rerg	0.777546	2.18719280187457e-06		Cd164	-0.605353	4.03169315345824e-08
Ccbe1	1.63134	0.000339068						D430041D05Rik	0.932322	2.22766760939787e-06		Atp1b1	-0.829218	4.08486513711438e-08
4930447C04Rik	0.794356	0.000348527						Man1c1	0.811194	2.25125413280011e-06		Sept4	-0.778418	4.34049203396644e-08
A730020E08Rik	1.37586	0.000354629						Naip6	2.90894	2.35853314327311e-06		Upb1	-1.85705	4.39068364277076e-08
Cracr2a	0.922972	0.000367159						Dio3os	1.69551	2.65849619395745e-06		Slc5a9	-1.84205	4.44783967873361e-08
Ppargc1a	0.958628	0.000367843						Rgs7	1.85656	2.78329372815497e-06		Pla1a	-1.57315	4.82308534287553e-08
Grm7	1.14303	0.000381774						Crb1	1.60954	2.88441408009578e-06		Adcy2	-0.765815	5.00284992832922e-08
Snca	0.6595	0.000414021						Phactr3	1.39322	2.94857167285726e-06		Cldn1	-0.7321	5.22550052548124e-08
Cavin3	0.657091	0.000414021						Phf21b	1.18711	2.96396597622227e-06		Rarres1	-1.97223	5.28099314396177e-08
Arhgdib	1.15818	0.000417763						Plpp4	0.995215	2.99273843998224e-06		Slco2a1	-0.782283	5.34164338790627e-08
Gli1	0.988542	0.000417763						Cldn11	0.956339	3.04607808961063e-06		Halr1	-2.17823	5.34164338790627e-08
Pdgfrb	0.883977	0.000423212						Mrc1	2.59801	3.40929995196179e-06		Dmgdh	-1.82035	5.49918513622858e-08
Wnt11	0.77633	0.000428908						Ndrg4	0.651273	3.42873736106351e-06		Cpb2	-1.24615	5.95166055661553e-08
Fmo1	2.77621	0.000428908						Neurl1a	0.980073	3.49946056706945e-06		Veph1	-1.0773	6.28062145819382e-08
Slc7a7	0.626675	0.000429311						Ptchd1	1.89021	3.69489917820572e-06		Eps8l2	-0.853038	6.28073731708542e-08
Cabcoco1	1.49717	0.000442598						Clstn3	0.862751	3.75552465080425e-06		Amigo1	-0.893437	6.31039731970924e-08
Adam23	0.726343	0.000445779						D030068K23Rik	2.3075	3.87290330428323e-06		Rdh1	-2.19247	6.58285461496204e-08
Il1rl2	1.89871	0.000450753						Acvrl1	1.00127	3.87990276859359e-06		Ugt2b34	-1.2447	6.65718362333156e-08
Kcnj8	2.27794	0.000452818						Oasl1	1.50475	4.08719400066876e-06		Lrba	-0.607095	6.66139758829534e-08
Mrvi1	1.75026	0.000452919						Cap2	0.580589	4.28661973666905e-06		Tmem47	-0.670118	7.19427463744985e-08
Arsj	1.6737	0.000460299						Ryr2	1.17081	4.40753262295445e-06		Arhgap26	-0.592483	7.26330085916098e-08
Hoxa4	0.819742	0.000472923						Emilin2	0.890325	4.70163406288783e-06		Bdnf	-1.67171	7.46713121118964e-08
Gm37124	0.919372	0.00047864						Rad9b	0.794923	4.79391796479362e-06		Gm15638	-1.99377	7.64598079829343e-08
Gm45714	0.869369	0.000487291						Lilr4b	3.50856	4.86377914224733e-06		H2-Q7	-0.739082	7.69222431808825e-08
Ahnak	1.41227	0.000495131						Popdc3	1.91511	4.91234358746806e-06		C1ra	-1.11129	7.9663372816317e-08
Tagln2	0.862822	0.000501153						Hpgds	1.26312	5.02417526529064e-06		Clmp	-0.649516	8.52392187908053e-08
Rhbdl3	1.34976	0.00050453						Mical1	0.723504	5.69000135146329e-06		Myof	-0.614325	8.64372904246815e-08
Gm15478	1.51737	0.000511868						Ank1	1.12127	5.79835127971596e-06		Gab2	-0.624299	8.96458742036224e-08
Nipal1	1.56953	0.000548222						Ebf4	0.726814	5.81751987302502e-06		Rbpms2	-0.868872	8.96458742036224e-08
Ppp1r12b	0.654324	0.000550627						Gm49083	1.2031	6.07415479098292e-06		Gk	-0.774102	1.0809554676839e-07
Zbtb4	1.12601	0.00058426						Col22a1	1.23491	6.42075118035911e-06		Cdk18	-1.08166	1.09030601497641e-07
Rtl3	1.80142	0.000589319						Igsf21	1.44949	6.52248287328307e-06		Fbp2	-1.18914	1.15699879965682e-07
Thsd7a	1.37587	0.000605598						Serpinb1a	1.45838	6.59742843007932e-06		Wasl	-0.641593	1.17530217216302e-07
Angptl7	2.28855	0.000615255						Ube2l6	1.00127	7.24618682527307e-06		Entpd5	-0.59795	1.26255782926431e-07
Nudt17	0.620945	0.00062025						Pde1c	0.88966	7.40132614670701e-06		Crispld1	-0.731378	1.42872612347189e-07
Pcdh20	2.23613	0.000632222						Gabrb2	0.994978	8.11750296231526e-06		Cndp2	-0.71875	1.4528229388773e-07
Grin2d	1.06848	0.000632222						Adgrb3	1.89714	8.34721423377399e-06		Pgm1	-0.813685	1.49517815167109e-07
Epha3	1.78738	0.000635774						Mcoln2	1.98763	8.50488889996811e-06		Nacc2	-0.634776	1.52524030694198e-07
Greb1	0.602864	0.00064661						Art5	1.228	9.38251578284879e-06		Ugt1a9	-1.87827	1.58136140930426e-07
Arhgef39	0.650833	0.000661978						Vstm2l	1.92341	9.62651294281802e-06		Plekha2	-0.817433	1.62518128540627e-07
Naprt	1.09059	0.000668346						Vegfd	1.0663	9.73164568573898e-06		Cldn6	-0.629813	1.62608341924818e-07
Plac9a	2.12828	0.000671452						Kcne1l	0.772634	9.97996415247395e-06		Snx7	-0.688027	1.72557217192939e-07
Mgst2	1.23563	0.000699488						Aspg	1.20618	1.03095220488061e-05		Marveld1	-0.644928	1.79216927938348e-07
Astn2	0.98011	0.00071687						Map7d3	1.5085	1.06943087260407e-05		Hpca	-2.18334	1.81243549283002e-07
Mgat4c	3.76381	0.000732606						Sorcs3	1.01214	1.07936776763881e-05		Prss35	-1.66842	1.84227950001644e-07
Igfbp3	1.17943	0.000752695						Mcoln3	0.942696	1.1486302804216e-05		Egr1	-0.823152	1.87229712248511e-07
Tesmin	1.21317	0.000757169						C1qa	3.06697	1.15875487993625e-05		Slc16a10	-0.591723	1.89662317140906e-07
Ndufa4l2	2.26984	0.000759383						Elmod1	1.57576	1.18384513784872e-05		Comp	-2.27073	1.91941235011916e-07
Rapgef5	0.78049	0.000759383						Egflam	0.64934	1.20088334328763e-05		Slc16a12	-1.09722	1.92905307870034e-07
Aqp1	2.31933	0.000760165						Gm14267	2.30838	1.22048669644243e-05		Pkhd1	-0.965506	1.92905307870034e-07
Eno2	0.966405	0.000772429						Gm33195	1.09217	1.340277490138e-05		Lrrc10b	-1.53022	1.93620509609301e-07
Fxyd1	0.878386	0.000788108						Efcab1	1.72812	1.37723904207704e-05		Igfbp1	-1.53813	1.94696387609586e-07
Ppp1r3c	1.06419	0.000802032						Mbnl3	0.794547	1.41111181792484e-05		Med27	-0.866046	1.97299511298057e-07
Fam163a	1.62584	0.000802257						C230034O21Rik	1.00982	1.42226896157042e-05		Fga	-2.06333	1.97299511298057e-07
Sparcl1	1.31156	0.000810013						Csgalnact1	1.26701	1.44954188414299e-05		Gm27222	-1.77115	1.97299511298057e-07
Tmem63a	0.794385	0.000835654						Gm12454	1.20004	1.46247817245636e-05		Fgb	-1.62153	1.99785692533958e-07
Cacna2d3	1.99061	0.000891724						Cacna1b	1.2216	1.53793887143045e-05		Shisa6	-1.15994	2.16752306472873e-07
Myl9	0.668474	0.00090383						Pthlh	1.60873	1.54331093265675e-05		Hapln1	-1.36059	2.44487126783499e-07
Slc16a2	1.17012	0.000959753						Trp73	1.42145	1.64646002226666e-05		Nars2	-0.859475	2.4980602139474e-07
Rrad	1.04634	0.000962683						D330020A13Rik	1.15196	1.6785087043432e-05		Fuca2	-0.667592	2.51312673827517e-07
Cyp4v3	1.24115	0.000963671						Hoxb3os	0.892268	1.70999792314273e-05		Cldn19	-0.838756	2.53097353732184e-07
Col24a1	1.44945	0.000991791						Mdga1	0.629819	1.7157851919216e-05		Habp2	-1.02422	2.54363079139074e-07
Hoxc5	0.602111	0.00100147						St6gal2	1.25255	1.73388420170792e-05		Stx11	-1.01346	2.60527454357136e-07
Styk1	1.29526	0.00100333						Oacyl	1.01602	1.7674778884232e-05		Slc22a22	-3.49827	2.6982398539145e-07
Cyp2s1	1.58669	0.00102106						Bcl2a1d	3.28357	1.88763068610895e-05		Aqp6	-3.02863	2.75410102868847e-07
Tph1	1.42026	0.00102454						Wscd2	1.66617	1.97384267626556e-05		Thrb	-1.79543	3.05445584963898e-07
Gca	0.897691	0.00108738						Lyz2	3.56692	2.01526195360402e-05		Pknox2	-0.74271	3.06142979808671e-07
Grasp	0.679422	0.00111461						Gm27000	2.2954	2.01684379096638e-05		Umod	-2.08766	3.68611034450262e-07
Mxd3	0.61246	0.00114077						Acot11	0.912564	2.03745090428281e-05		Atp8b1	-1.0369	4.13154574662365e-07
Fxyd7	1.5496	0.00115456						Jak3	1.07001	2.0421864962291e-05		Trim47	-1.12669	4.30317416933111e-07
Cd55	0.65323	0.00119262						Wnt2	1.62137	2.08502423659814e-05		Ugt1a10	-1.71738	4.35901637832903e-07
Il1r1	1.91298	0.00124011						Adam22	0.580402	2.17234313257833e-05		Zadh2	-0.594518	4.4973561026753e-07
Tshz3	2.10605	0.00124292						Mfsd4b4	0.799422	2.2713093039707e-05		Defb19	-1.94446	4.60442929559297e-07
Peak1	0.794189	0.00124575						Ahrr	1.49141	2.28581724472266e-05		Nmrk1	-1.06117	4.61922211789527e-07
Slc15a2	2.02781	0.0012706						Cd14	2.39658	2.32411381190269e-05		Syne3	-0.849937	5.0973511138294e-07
Ctsk	2.05945	0.00127437						Grik1	1.44839	2.47385106524677e-05		Itih5	-1.0191	5.32267760022719e-07
Tmem117	1.23101	0.00128663						Mef2c	0.839151	2.57296074433282e-05		Nes	-0.598692	5.47886857067675e-07
Tmsb4x	0.611854	0.00128957						Pf4	3.1754	2.58960958338443e-05		Tnfsf15	-1.38373	5.59889573256429e-07
Adcyap1r1	2.66724	0.00133799						Trim30d	1.92068	2.59361893473847e-05		Dlgap1	-0.900507	5.75510147117118e-07
Dpyd	0.828821	0.0013781						Ifi204	2.11748	2.86084520676086e-05		9130410C08Rik	-1.24407	5.91577106088032e-07
Bcl2l14	1.4943	0.00139457						Rtn1	0.917626	2.89144701239228e-05		Greb1l	-1.02384	6.53033528719701e-07
Pcdh11x	1.95703	0.0013959						Platr14	1.60557	2.90537693733492e-05		Plau	-0.671522	6.60623509131405e-07
Rerg	0.596385	0.00141176						Arhgap36	1.27694	3.00595641224601e-05		Endou	-2.26377	6.67754111916965e-07
Cyp2u1	1.28248	0.00142192						Spon2	1.5037	3.07991528692999e-05		Slc25a21	-1.32121	6.81049443076917e-07
Nap1l3	0.621801	0.00143253						Cntn4	1.94854	3.2079437665784e-05		Syngr2	-0.60602	7.95189304854571e-07
Cpz	0.677039	0.00147477						Gprc5a	0.667871	3.22297141840548e-05		Adamts16	-0.86693	8.21744348254937e-07
Ntn1	1.45165	0.00147721						Sbspon	1.08276	3.29220291992501e-05		Stx7	-0.59923	8.2556074035304e-07
Gpm6b	0.722593	0.00151396						Cldn3	1.0001	3.35976078224548e-05		Optn	-0.894551	8.90209403019974e-07
Gm45671	2.23685	0.00153101						Cd86	2.7793	3.4736985154999e-05		Cbr1	-0.581511	9.04347863129647e-07
Adam12	0.980767	0.00153694						Prdm16	0.722133	3.53257235525092e-05		Emp2	-0.598349	9.26556176765804e-07
Htra3	0.762055	0.0015698						Alx4	1.34479	3.7262607254563e-05		Sema4g	-0.609245	9.62226280546724e-07
Pid1	0.774853	0.0016578						Fcer1g	2.8569	3.79421991637657e-05		Dcxr	-0.96558	1.00223468457747e-06
Hoxd1	0.879622	0.0017176						Slc2a13	0.688099	3.87910246284952e-05		Ptgis	-1.15235	1.0793862501466e-06
Sh3pxd2a	0.714933	0.00172925						Rgs11	1.32717	3.93772500409916e-05		Rbfox3	-1.52837	1.08969231437403e-06
Pdgfd	0.643887	0.00186064						Dock3	0.980072	4.03025888080958e-05		Ppp1r3b	-0.927704	1.10057035784463e-06
Rftn2	1.24512	0.00199649						Slc17a4	0.896676	4.06510182724559e-05		Csdc2	-0.699976	1.15658724929676e-06
Ano4	2.14068	0.00203773						Cnrip1	0.796546	4.13525685951879e-05		Speg	-0.774834	1.1944495340405e-06
Galnt16	1.02094	0.00203846						Lrrtm1	0.948344	4.20069127171188e-05		Ihh	-2.67732	1.23820134461425e-06
Bace2	1.82323	0.00204029						D330046F09Rik	1.92367	4.20828189368676e-05		Traf1	-1.39447	1.26166133398785e-06
Sema4f	0.652456	0.00217469						Igsf9	0.591192	4.21087556065566e-05		Adgrv1	-0.910536	1.26184784117255e-06
Kifc1	0.609562	0.00222285						Abcc9	1.09352	4.21662020029211e-05		Gm15318	-1.48193	1.29512989303442e-06
Hoxa1	1.33622	0.00223172						Unc13c	1.21044	4.24791061163845e-05		Col9a1	-0.988623	1.34553851502693e-06
Otud1	0.68017	0.00225367						Dlk1	0.742122	4.32436910286082e-05		Mt1	-0.815277	1.35223551394516e-06
Nod1	1.14434	0.00225367						Cysltr1	1.54768	4.33286349516373e-05		Susd3	-1.57246	1.37879754236561e-06
Gm14267	1.05219	0.00225491						Brinp2	1.20118	4.35026850261011e-05		Amn	-1.0913	1.44653387881472e-06
Pde1a	1.49201	0.00226549						Gm43719	1.75601	4.36456983216001e-05		Nectin1	-0.591722	1.48880369156743e-06
Gm31369	1.43178	0.00228339						Adamts20	0.756249	4.36666348311005e-05		Mpp3	-0.809063	1.56382169544419e-06
Kcnt2	2.23667	0.00233205						P4ha2	0.634681	4.51694035504773e-05		Adamts12	-0.610654	1.56643261595262e-06
Cox4i2	0.775055	0.00241243						Ly6h	1.79627	4.60922696806391e-05		Pik3cb	-0.618603	1.59832306571194e-06
9230112J17Rik	0.880801	0.00258892						Tyrobp	3.17334	4.67588872566699e-05		Slc25a13	-0.58931	1.6318163129173e-06
Tmem191c	0.66217	0.00258978						1110002E22Rik	0.831441	4.70809597622844e-05		C2cd4a	-1.64603	1.68585698568932e-06
Pm20d1	1.18144	0.00280887						Cd300c2	3.21198	4.72653452882342e-05		Tmem252	-0.818444	1.7587599837086e-06
Slc16a7	0.632609	0.00282629						Csf2rb	3.18227	4.729934487686e-05		Acot3	-2.09873	1.86702379917494e-06
BC030500	0.993454	0.00288866						Entpd1	2.48015	4.88583030424611e-05		Maf	-0.592044	1.91016825390704e-06
Hlx	1.82462	0.00310106						Gad1	1.38707	5.10411474501006e-05		Eya1	-0.730893	1.91246347830288e-06
Acvrl1	1.16865	0.00310106						Dnah8	1.46636	5.2385810869779e-05		Agxt2	-1.143	1.97731600379231e-06
Egfl6	1.02094	0.00313452						Fndc1	1.89206	5.32117564968124e-05		Sigirr	-1.3629	2.07766359151681e-06
Ifi35	0.972675	0.00315305						Slitrk2	0.807122	5.41244608709225e-05		Gm42778	-0.911125	2.15410038103414e-06
Rab32	0.8389	0.00315305						Gm16485	1.55847	5.48259305737524e-05		Ttc7	-0.888248	2.16751743386573e-06
Gabra1	0.836495	0.00324748						Bin2	3.38802	5.9176179141728e-05		Trim7	-1.20313	2.16781444639387e-06
Lmo1	0.589666	0.00333254						Ccdc184	1.78083	5.92377841785988e-05		Aqp2	-1.69206	2.26670142984786e-06
Slitrk5	1.58004	0.00338629						Wnt16	0.893916	6.28548071105432e-05		Slc18a1	-1.57464	2.3266945047014e-06
Jak3	0.785963	0.00338911						Arsa	0.651469	6.59096187696095e-05		Srd5a1	-0.631813	2.45660399780025e-06
Arhgap45	0.649004	0.00344344						C3ar1	2.69632	6.96172637871289e-05		Atp2a1	-1.02925	2.47507221090574e-06
Actg2	1.89331	0.00347204						Ccdc60	1.59072	7.25334220449059e-05		Kcnn4	-1.95891	2.51909232182025e-06
Gm16701	1.49921	0.00356841						Ifi207	2.47497	7.26161935046957e-05		Smim24	-0.866298	2.52435908986484e-06
Lox	0.739675	0.00360186						Mettl27	0.688933	7.34734826333206e-05		Cyba	-0.631714	2.56218965817859e-06
Rasgrp3	0.780496	0.00360652						Trpa1	2.70206	7.41254701250433e-05		Pipox	-0.891108	2.68238962848073e-06
Sdk2	0.624901	0.00366075						Il1r1	0.777643	7.56769065536231e-05		Bmp2k	-0.584283	2.72116012572075e-06
Notum	0.611723	0.00371168						Fcgr3	2.92028	7.72974237467812e-05		Chrna9	-2.30249	2.72867049827011e-06
Slc4a4	0.757673	0.00371795						Upk3b	1.44158	7.93106497336914e-05		Tle4	-0.628077	2.98467877520104e-06
Fli1	0.849815	0.00374849						Tlr4	1.0053	8.07958728335821e-05		Sgms1	-0.628015	3.00481730410212e-06
Jam2	0.758867	0.00375467						Dmc1	0.918735	8.07958728335821e-05		Slc4a7	-0.604353	3.01593287859379e-06
Pdlim1	0.640112	0.00377931						Il1b	3.13038	8.57059597209827e-05		Slc23a3	-1.37889	3.01959006608637e-06
C130060K24Rik	0.960091	0.00382463						Dock10	0.990457	8.57872413443669e-05		Srxn1	-0.701131	3.08110806185069e-06
Adra1b	1.45402	0.00385205						Sema4f	0.965319	8.68057500267255e-05		Ugt1a7c	-0.836785	3.19522810736813e-06
Cyp2d22	0.817508	0.0038688						Syt5	0.989948	9.01515814514858e-05		Arg1	-1.0756	3.31826473109913e-06
Enpep	0.619236	0.0038764						Cd33	3.06609	9.11063531314211e-05		Inf2	-0.803471	3.4258455461991e-06
Nrsn2	1.47336	0.00391362						Plac8	0.725291	9.11231010648416e-05		Elovl2	-0.612174	3.63710609435498e-06
Tm4sf1	1.13609	0.00391362						Plac1	1.41595	9.11231010648416e-05		Slc12a3	-1.69324	4.14803261902032e-06
Ica1l	0.828215	0.00392502						Irak2	0.594629	9.42284574007949e-05		Asb9	-1.0875	4.28661973666905e-06
Ccdc106	0.715394	0.00395794						Aatk	0.746356	9.47924512560872e-05		2510016D11Rik	-1.88363	4.37295600604205e-06
Col9a2	1.19957	0.0040945						4930550C14Rik	1.14004	9.72976047486327e-05		Gm43032	-2.32481	4.40400685995852e-06
Phactr3	0.689334	0.00411561						Tmem178	0.669088	9.73743943568676e-05		Rin1	-1.17614	4.47741768407755e-06
Kcna5	0.683074	0.00411561						C920021L13Rik	1.42807	9.74847590156528e-05		Crtac1	-1.1091	4.54945152174145e-06
Wscd2	1.09505	0.00418978						Wif1	1.34859	9.81532421618468e-05		Mmp9	-1.26141	5.28699072296583e-06
Fam129a	0.955005	0.00422502						Dpf1	0.982869	0.000101601		Asl	-0.589436	5.42746892481133e-06
Nts	4.316	0.00427539						Tmem86a	0.788615	0.000105058		Tst	-0.758661	5.56912529318063e-06
C430049B03Rik	0.607351	0.00428218						Ms4a7	2.98493	0.000107318		Glyctk	-1.5213	5.62743287574154e-06
Lrrc17	1.03192	0.00433867						Cx3cr1	3.35648	0.000107827		Faah	-0.89635	5.70315008512993e-06
Fam196a	0.835492	0.00443227						Ltbp4	0.616697	0.000108173		Palm3	-0.814752	5.81751987302502e-06
Abca1	0.850673	0.00445027						Cyp2j9	0.885046	0.000108605		Nox4	-0.952741	5.81842881190239e-06
Emcn	1.36245	0.00457198						Agtr2	1.05163	0.000112689		Chrnb1	-0.86725	5.88950460679924e-06
Kctd14	1.35941	0.00479222						Fbln2	0.617399	0.000116227		Gimd1	-1.74219	5.89810557775773e-06
C1rl	0.823417	0.00479487						C1qc	2.73225	0.000118748		Acaa1b	-1.08267	6.03690534127858e-06
Il15	1.51896	0.00498493						Col6a5	3.08954	0.000121389		ccdc198	-0.791061	6.34591365818131e-06
Adgra1	0.917213	0.00511113						Npas3	0.788576	0.000121389		Nhsl2	-0.598799	6.91194088427148e-06
Rgs5	1.03293	0.00513235						Sh2b2	0.676329	0.000122289		Arfgef3	-0.587423	7.01276346947194e-06
Rassf8	0.690314	0.00514829						1700039E22Rik	0.859648	0.000122289		Xpnpep2	-1.13366	7.3740673640479e-06
Col15a1	2.38717	0.00514887						Scn7a	1.46571	0.000122712		Med13	-0.642694	7.38220664986957e-06
Tpbgl	0.905749	0.00516036						Trpc4	0.980411	0.000125109		Gm24187	-0.955336	7.65918354837663e-06
Junos	1.08991	0.00519209						Hgf	1.58357	0.000125344		Ankrd12	-0.694616	7.66001324205907e-06
Csrnp3	1.35949	0.00520462						Gm44164	1.0278	0.00012738		Esrrb	-2.01056	8.50488889996811e-06
Adrb2	0.993756	0.00521581						9530036M11Rik	1.38178	0.000129457		Sgpp1	-0.582077	8.55786704827921e-06
Emp1	1.30411	0.00522304						Nlrp3	2.61401	0.000129746		Ptprq	-3.01159	8.59249281185913e-06
Fam181b	0.915695	0.00530603						Bfsp1	1.30968	0.000131894		Kcnj12	-1.98592	8.79763349257599e-06
Hopx	1.19144	0.0053567						Wdfy4	2.29042	0.000132339		Sugct	-1.07963	8.92676167944411e-06
Pld5	1.32205	0.00540039						Ano5	1.2105	0.000132884		Hnf1a	-0.975972	9.95642357796887e-06
Qpct	0.73457	0.00549906						Nckap1l	2.83106	0.000133452		Vnn1	-1.60583	9.97190229892674e-06
Cdc42ep1	1.0959	0.00559002						Adgrb2	0.608874	0.000138608		Acpp	-0.615197	1.04680820279051e-05
Gm37899	1.8343	0.00570243						Cytip	1.10668	0.000138959		Foxj1	-0.996382	1.15092956804243e-05
Irak2	0.656686	0.00590234						Lrrc17	0.629932	0.000141931		C130021I20Rik	-0.968971	1.22492074399021e-05
Irf4	1.19481	0.00602267						Slc26a8	1.06802	0.000142031		S100g	-1.35831	1.28668823286223e-05
Klf2	1.21938	0.00603783						Plscr4	1.08026	0.00014248		Slc52a3	-1.08399	1.36170981605198e-05
Arhgef9	0.586634	0.00615396						Skap1	0.898593	0.000144399		Chrnb4	-1.48167	1.38997953553298e-05
Slitrk4	1.07695	0.00618623						Tnfaip6	0.724915	0.000144399		Ace2	-0.738314	1.42634980374014e-05
Spag16	0.89544	0.00635516						Gabra2	1.93146	0.000147294		Acox2	-4.3289	1.43644241226491e-05
Lgals3bp	0.600517	0.00640362						Rab15	0.699641	0.000148254		E330021D16Rik	-2.1592	1.58076758243062e-05
Glt8d2	1.11324	0.00640609						Ms4a6d	2.90731	0.00015718		Calcrl	-0.646236	1.67467428717311e-05
Ren1	3.12874	0.0065674						5330417C22Rik	0.974068	0.000162871		Gm43190	-1.32281	1.68078788715319e-05
Syt1	1.47096	0.0065872						Fes	0.79571	0.000163725		Cystm1	-0.808468	1.73790960938922e-05
Cilp	1.54319	0.00668474						Ms4a14	4.73549	0.000163751		Inhbb	-0.797389	1.7905448005751e-05
Arntl2	1.09277	0.0067925						Ccdc88b	2.66501	0.0001668		Prss12	-0.867438	1.93219595509888e-05
Rxrg	1.08021	0.00694534						Laptm5	2.62794	0.000173172		Cds1	-0.633377	1.97000812584418e-05
Trim12c	0.714595	0.00701046						Slc13a5	1.05236	0.000174911		Gm12829	-0.961237	1.97498252372357e-05
Celf4	0.806647	0.00714866						Dio3	0.718192	0.000179353		Hist1h1c	-0.904359	1.98853001411394e-05
Esr1	1.42836	0.00725214						Adamts5	0.754572	0.000185537		Wnt5b	-0.613142	1.99416719251334e-05
Camk1d	0.629109	0.0072528						Nckap5	1.08909	0.000186157		Abcc2	-0.793268	2.01526195360402e-05
Npb	0.94032	0.00731665						Snai2	0.762819	0.00018741		Cpeb1	-1.52301	2.11100587650886e-05
Khdrbs2	0.942855	0.00754841						Stra6	0.852979	0.000189097		Miox	-3.16164	2.1321103212349e-05
Angptl1	2.07293	0.00763009						Esr1	1.04119	0.000200454		Hist1h1e	-1.42915	2.14721733746405e-05
Cyr61	0.787213	0.00767041						Lilrb4a	2.9467	0.000201412		Sucnr1	-1.4744	2.25242123266944e-05
Cacna1d	1.00701	0.00776387						C1qb	2.70859	0.000204822		Etv1	-0.678238	2.32549705439851e-05
B3gnt8	0.633233	0.00776387						Tcp11	0.887388	0.00020843		Slc16a6	-0.588025	2.48344248891864e-05
Cavin2	1.23619	0.00790131						Chst3	0.812507	0.000218776		Baiap2l2	-0.905346	2.51974653290416e-05
Prss35	1.81817	0.00795989						A730020E08Rik	1.26844	0.000223576		Abca13	-1.4545	2.56013885424489e-05
Hspb8	0.704951	0.00800019						Spock3	0.967498	0.000223875		Gm266	-0.610002	2.73642924284434e-05
Sorcs3	1.24833	0.00800592						Col3a1	0.942757	0.000232397		Ankrd1	-1.14728	2.75826374981741e-05
Alox5ap	0.852825	0.00808932						Gm37090	0.799478	0.000236346		Selenop	-0.862458	2.78927762566242e-05
Gucy1b1	0.582005	0.00833829						Ptprc	1.61272	0.00024077		Unc5a	-1.14902	2.86738065495466e-05
Rgs10	0.807712	0.00842378						Rps6ka4	0.66388	0.000245222		Esrp2	-0.744214	3.07762461779471e-05
Dennd2c	0.599816	0.00858631						Il1a	2.91398	0.000250703		Sema3d	-0.6695	3.57583818049029e-05
Mdga1	0.589572	0.00867823						Ppp1r14a	1.23224	0.000252659		Arap2	-0.845413	3.74204868869134e-05
Rnase4	0.718164	0.0087746						Acacb	0.638671	0.000252708		Zfp185	-0.935643	3.75453730866147e-05
Mgarp	0.879664	0.0089865						Tmem45a	0.877572	0.000256111		Akr1c19	-0.69931	3.79350973907937e-05
Nav3	1.23435	0.00911139						Trank1	0.74126	0.000258401		Flvcr2	-0.847704	3.83064856915606e-05
Fgf18	1.19291	0.00914174						Grm8	1.45649	0.000262759		P2ry14	-1.35659	4.07203060877972e-05
Mdfic	0.975499	0.00914174						Zkscan2	0.677167	0.000272977		Pecam1	-0.935206	4.13163106020794e-05
Mertk	0.678938	0.00929442						Srpx	0.924951	0.000277045		Mamdc2	-1.35637	4.13525685951879e-05
Alk	1.16566	0.00942155						Adamtsl4	0.751048	0.000289635		Trpv4	-0.764969	4.17350124684873e-05
1700001O22Rik	0.845124	0.00945471						Qpct	1.02984	0.000293845		E030013I19Rik	-1.30464	4.38086139376405e-05
Rab40b	0.749496	0.00953631						Rgs9bp	0.933737	0.000296998		Cyp2e1	-2.704	4.52803427691538e-05
L1cam	0.854298	0.00959945						Gbp5	2.38234	0.000301546		Mkx	-1.22825	4.52860857714619e-05
Akr1c14	1.20731	0.00959945						Mkrn2os	0.776712	0.000307618		Dusp15	-0.996904	4.66773063598822e-05
Sphk1	1.50853	0.00991253						Bmp3	0.640296	0.00031911		Stard10	-0.639815	4.88758847525645e-05
Btc	1.0515	0.00993303						Tnf	2.32279	0.000319169		Gpr155	-0.744695	5.2385810869779e-05
Trpm5	1.10426	0.0099741						Spi1	2.56738	0.000320034		Dao	-0.740175	5.2385810869779e-05
Reln	0.804825	0.010107						Vipr2	1.4666	0.000320715		Gm16867	-0.731036	5.43602421159698e-05
Tspo	0.7456	0.0101374						Mgp	0.698186	0.000321086		Slc51b	-1.25907	5.55959026284461e-05
Acot11	0.604423	0.0102151						Trim12a	0.867663	0.000324422		Bdh2	-0.707395	6.44058112053895e-05
Pdlim2	0.680165	0.0102685						Srgn	2.29296	0.000326265		Me1	-0.795737	6.52896777732373e-05
Coro2b	0.72124	0.0102685						Anxa8	2.36696	0.000333375		Fam107a	-0.789198	6.95305240410816e-05
Gm45194	1.09015	0.010542						Carmil2	1.04744	0.000339421		Phyhipl	-0.918223	7.18230938677439e-05
Mst1r	1.29857	0.0105865						Slfn2	2.36403	0.000341631		Insc	-1.53466	8.241723633305e-05
Tcp11	0.828344	0.0109412						Grid2	1.2879	0.000351314		Cd59b	-1.16537	8.3799044203881e-05
Erich2os	0.811375	0.0109606						Snca	1.23633	0.00035614		Atp6v0d2	-1.15351	8.40943788627399e-05
Gm15222	0.844638	0.0110414						Hcls1	2.36108	0.000360163		Lhx1	-0.589846	8.41412514476244e-05
Rxfp2	1.25993	0.0110446						Fcgr1	2.76358	0.000360394		Serpina1b	-1.56121	8.54263375275156e-05
Neu3	0.583173	0.0111832						Clec4e	2.22594	0.000369076		Slc13a3	-2.70256	8.59486009374348e-05
Slitrk6	2.29302	0.011436						Scarna17	0.992245	0.000378187		Wnt7b	-0.857157	8.62152541742281e-05
Sox6	0.96681	0.0114779						Spag16	1.34307	0.000378811		Aqp11	-1.00182	8.75010484432596e-05
Cacna1c	1.48952	0.0116995						Tnfrsf1b	2.33801	0.00037949		Akr1c21	-2.37509	8.75010484432596e-05
Kcnh1	1.36251	0.0120653						Bcl2a1b	2.73018	0.000391847		Slc22a26	-2.41952	9.128706841881e-05
Fah	1.44583	0.0121528						Ica1	0.602867	0.000391847		Ly96	-0.778302	9.45384107117937e-05
Ccdc3	1.0989	0.0123779						Gper1	0.745094	0.000399908		Gm5678	-1.22573	0.000102252
Galnt14	0.786786	0.0125398						Ccl4	2.38621	0.000409156		Pdgfb	-0.783168	0.000108173
Slc25a21	1.36597	0.0126685						Zfp783	0.623396	0.000423526		Frg2f1	-0.719699	0.000108918
Ngf	1.0194	0.0127021						Wnt2b	1.04324	0.000427255		Frmd3	-0.963275	0.00010936
Fam155a	1.48917	0.0128368						Sec14l2	0.7016	0.000432763		Wdr66	-1.21203	0.000109509
Pi15	3.15507	0.0129769						Parvb	0.731527	0.000433198		Gldn	-0.622714	0.000109653
Kctd12b	0.740044	0.0130522						Lrrc7	1.29417	0.000446059		Pdzd3	-1.14309	0.000115044
Car3	1.90692	0.0131293						Ccl3	2.36889	0.000446251		Smim1	-0.60339	0.00011579
Mcc	0.614569	0.0132721						Casp4	1.46276	0.000447864		Relb	-0.663508	0.000117212
Abcg5	0.910518	0.013277						Eno2	0.59164	0.000454886		Kazald1	-0.902149	0.000118435
Socs2	0.676791	0.0133702						Gabre	0.750337	0.000456301		Plppr4	-0.835571	0.000118671
Acta2	0.99877	0.0136702						Ephb6	0.610972	0.000457305		Tcerg1l	-1.7122	0.000121389
Mt3	0.750649	0.0136829						Hpse	0.642335	0.000458926		Steap1	-0.919745	0.00012189
Fmod	1.37708	0.0137298						Hlx	1.13908	0.000459066		Rbm47	-0.680712	0.000129293
Colgalt2	0.885594	0.0138044						Camk1d	0.990798	0.000473346		Adgrf5	-0.621272	0.000130672
Drd4	0.684457	0.0138763						Hcar1	0.86768	0.000477458		Mfsd4b5	-1.53274	0.000131083
Asic3	0.994362	0.0141153						Hk3	2.78011	0.000489522		Cys1	-0.619159	0.000131736
Bhmt2	0.992396	0.0143023						Cd53	2.76197	0.000489522		Fmo4	-1.29972	0.000134392
Tcf15	1.05778	0.0147494						Spaca1	1.51126	0.000503498		Gm45838	-1.46339	0.000137042
Col11a1	0.61782	0.01509						Unc5d	1.05699	0.000505616		Galnt14	-0.664316	0.000137804
Pcsk2	1.05328	0.0151814						Lst1	2.92578	0.000508688		Calb1	-0.984323	0.00014059
Map3k8	0.791972	0.015484						AI839979	1.0714	0.000509123		Itgb8	-0.647887	0.000141679
Cxcl13	2.49209	0.0155757						Cyth4	3.7194	0.00053427		Abcb9	-0.982367	0.000150671
Kcna1	1.59503	0.0156382						Pqlc3	0.640428	0.000534289		Gm12678	-1.47683	0.000154534
Klhl1	3.34911	0.016001						Galnt6	1.72981	0.000535842		C1rb	-0.973417	0.000156435
Cldn11	0.709618	0.0162729						Grm7	0.748272	0.000536975		Rab6b	-0.584983	0.000158614
Car13	0.765856	0.0163103						Itgb2	2.76233	0.000543168		Sost	-0.797385	0.000176456
Arhgef19	0.937742	0.0167826						Alox15	0.844482	0.000546042		Exoc6	-0.593893	0.000178677
Brinp2	1.01943	0.0176623						4930447C04Rik	1.19551	0.000551395		2610528J11Rik	-1.24409	0.000184364
Chrna4	0.58318	0.0177738						Gpnmb	0.911707	0.000558166		Tyw3	-0.717938	0.000185744
Vgll3	1.8798	0.0183608						Gm49477	1.5577	0.000571665		Paxx	-0.771575	0.000194263
Gsdmd	1.10157	0.0185643						Fibcd1	0.788865	0.000615846		Aldh1a7	-1.63719	0.00019687
Ablim2	1.06726	0.0187958						Lpcat2	0.725267	0.000628977		Kitl	-0.722895	0.000198144
Rbp4	0.740925	0.0187981						Gap43	1.02964	0.000630701		Cntn6	-1.297	0.000198222
Dmpk	0.757839	0.0190093						C5ar1	2.51772	0.000632469		Cenpv	-0.588888	0.000199921
Caly	0.784902	0.0191754						Gli2	0.642265	0.000639963		Ugt8a	-1.16758	0.00020289
Svep1	0.606111	0.0196389						Zfp286	0.648055	0.000642571		Slc4a9	-1.2408	0.000207215
Ttc12	0.966526	0.0198806						Cybb	2.60183	0.000643306		mt-Rnr1	-0.734916	0.000208126
Gpr135	1.0765	0.0201027						Gm43445	0.93481	0.000657036		Kcnj1	-1.15822	0.000211986
Epas1	1.28772	0.0202593						Rftn1	1.20933	0.000657134		Ntf3	-0.722213	0.0002136
2410004P03Rik	1.09671	0.0205528						Ccr1	2.47319	0.000681269		Dusp14	-0.638858	0.000220012
Efhc1	0.725951	0.0206667						Ano2	1.62679	0.000697205		Serpina1a	-1.37783	0.000226889
Gm29771	1.51715	0.0206748						Apba1	0.771082	0.000698974		Tbcc	-0.635621	0.000227639
Clca3a1	2.11785	0.0217465						Rnf180	0.778417	0.000715415		0610005C13Rik	-0.894452	0.000236324
Gbp2	2.88863	0.0217839						Ctss	2.38914	0.000731355		Rnd2	-0.64777	0.000238151
Nipal2	0.85007	0.0218315						Tmem100	0.696807	0.000751818		Pbld1	-0.986527	0.000242879
H2-T10	0.664946	0.0218315						Uba7	1.10318	0.000764179		Stpg1	-0.972033	0.000254538
Iqgap2	0.602838	0.0218315						Dhdh	0.661937	0.000777084		Apba2	-0.92358	0.000255844
Ranbp3l	1.30854	0.0220681						Gabrg3	0.994812	0.000796549		Baiap2	-0.692012	0.000255844
Rassf9	0.648104	0.0221904						Grem1	0.710324	0.000818499		Eda2r	-0.948139	0.000258317
Caln1	1.29033	0.0221967						Csf3	1.95384	0.000836497		Aqp7	-1.11282	0.000279284
Ccdc74a	0.65001	0.0223485						Gm37233	0.987751	0.000847799		Colgalt2	-1.08717	0.000280733
Phlda2	0.866976	0.0224205						Ebf1	0.903258	0.000848621		Gm24245	-1.11674	0.00028224
Cybrd1	1.30849	0.0224464						Fhl2	0.598205	0.000850337		Clic3	-1.04054	0.000292281
Shank1	0.614877	0.0226829						Gm13710	1.39105	0.000851197		Clrn3	-0.612555	0.00029264
Gm33148	0.7574	0.0233348						Col9a3	0.884629	0.000854261		Bdh1	-0.644917	0.000294013
Fst	0.633013	0.0238543						Ly9	3.19744	0.00086382		Gm29418	-1.35186	0.000296156
Ryr3	1.40089	0.0244404						Sall3	0.696531	0.000876479		Slc5a3	-0.600724	0.000302479
Ccl11	2.07294	0.0246377						Duxbl1	0.602178	0.000878591		Lims2	-1.0555	0.000302666
Col23a1	0.761027	0.0246943						Tex15	0.888091	0.000891412		Slc41a2	-1.08562	0.000313833
ENSMUSG00000117655	1.36595	0.024843						Rasgrp2	0.725768	0.000891789		Macrod2	-0.588555	0.00034164
Fam198a	1.48874	0.0251033						Rab36	0.590192	0.000898569		Mir6236	-0.943942	0.000344769
Mdfi	0.926783	0.0251033						Caskin1	0.585868	0.000941918		Slc25a45	-0.950409	0.000350606
Nfatc2	0.985235	0.0254902						Pik3r5	1.92071	0.000961603		Acss2	-0.631389	0.000352955
Slc35g2	0.654885	0.0258474						Rgs1	2.0677	0.000984711		Cldn9	-0.719341	0.000354199
Adcy4	1.49374	0.0260924						Serinc2	0.667993	0.000989767		Eda	-0.60505	0.000360163
Ndp	2.42249	0.0267031						Actc1	1.31946	0.000996908		Pde4b	-0.780424	0.000369076
4933412E12Rik	0.792973	0.0270716						Gm13418	1.83327	0.000997627		Hpgd	-0.905321	0.000382264
Scn3a	1.24685	0.0272004						Myo5c	0.633878	0.00100953		Amacr	-0.651929	0.000382264
Npy2r	2.68713	0.0274423						Abcg5	1.08266	0.00104466		2310014F06Rik	-0.697857	0.000386696
Gm6213	0.749843	0.0275423						Sspo	1.34335	0.00105477		Kcnip2	-0.780331	0.000390089
Pou3f1	0.70139	0.0276444						Myom1	0.849109	0.00108655		Nceh1	-0.615929	0.000401927
Irf8	0.740898	0.0277372						Psd2	0.834533	0.00109882		Gm6652	-1.16136	0.000410824
Casp12	1.58641	0.0278072						Mroh7	1.21027	0.00114639		Gm5626	-0.753227	0.000415941
Synpr	0.675189	0.0281974						Dnah7a	0.976906	0.00114841		Camk2a	-0.676143	0.000417556
Atf3	1.00191	0.0282277						Adamts18	0.625226	0.0012233		Selenbp2	-0.7459	0.000422292
Stac	0.826507	0.0286198						Klb	1.1461	0.00122855		Arid3b	-0.6932	0.000436226
Csf1	0.729897	0.0286533						Gm43352	1.04394	0.00123749		Hapln3	-0.699689	0.000443442
Plekha4	0.649387	0.0290145						Csf2rb2	2.53958	0.0012636		Rtl8a	-0.59709	0.000446193
Itga2b	1.25256	0.0290478						Gm43859	0.98629	0.00127322		Pgf	-0.981873	0.000457193
Adamts6	1.32948	0.0291262						Gm48796	0.709086	0.00131387		Kcnj16	-0.8216	0.000458336
Fmo6	1.12436	0.0292105						Slc9a4	1.71072	0.00132216		Gm15728	-1.28294	0.000467912
Slco2a1	0.981213	0.0294417						Kcnd1	0.686229	0.00132216		Prkcz	-0.643072	0.000491099
Pcsk1n	0.830166	0.0294417						Msx2	1.3835	0.00132655		Rdh16	-1.92247	0.000498466
Col8a1	1.18838	0.0300448						Myh11	1.04452	0.00132747		1110008P14Rik	-0.688788	0.000501113
Igf2os	0.68665	0.0305243						B230334C09Rik	1.14426	0.00134112		Rrad	-0.602359	0.000515901
Slc9a2	1.16921	0.0307614						Rgs9	0.688506	0.00136431		Fam72a	-0.687679	0.000519143
Calr3	0.625073	0.0309018						Ms4a4a	2.52956	0.0013704		Gpm6a	-0.763656	0.000526752
Gm49266	1.06852	0.0311221						Spink8	1.06668	0.0013824		Slc7a9	-0.735245	0.000547536
Sfrp4	2.02069	0.0318956						Sgsm1	0.654652	0.00140569		H2-T23	-0.798496	0.000548589
A230050P20Rik	0.904709	0.0321616						Il15	0.940082	0.00142263		Tmem120b	-0.679054	0.000550242
Jph4	0.583759	0.0323037						Inhba	1.3217	0.00142599		Atp6v1g3	-2.13453	0.000567583
Prickle2	0.581451	0.0324633						Slc17a8	1.46449	0.00144413		Bhlhe41	-0.700135	0.000587075
Mirg	1.63721	0.0325419						Ifi203	1.65347	0.0014853		Gm8893	-1.20047	0.000589838
Tnfrsf23	0.772934	0.0326511						Hsd11b1	1.17888	0.0015145		2810039B14Rik	-0.767431	0.000603002
Tmem178	0.594399	0.0326578						Plek	2.32467	0.00154488		Dnajc6	-1.19171	0.000605253
Lamp5	0.643217	0.0333071						Maob	1.07021	0.00161082		Slc44a4	-0.87344	0.000620922
Sertad4	0.581679	0.0340158						Slc38a6	0.588823	0.00163603		Sgms2	-0.760139	0.000624265
Gm7265	0.903149	0.0340816						Slc12a8	1.20187	0.00165031		Cckbr	-1.25076	0.000678434
Grk3	0.61507	0.0344781						Ghrl	0.732115	0.00165632		Slc51a	-1.17984	0.00070053
Dnm3	0.706607	0.0345224						Crabp1	0.670897	0.00166836		CT010467.1	-1.10957	0.000705834
Arsi	1.90038	0.0346873						Gm9860	1.0725	0.0016912		Gm11992	-1.0404	0.000714907
Lgals9	1.30788	0.0350354						Fam229b	0.733109	0.00170854		Fgd3	-1.28071	0.00072494
Dlg2	1.09563	0.0355266						Ccl2	2.10985	0.00174491		Krt8	-0.596407	0.000767203
Ptgs1	0.771012	0.0359991						Stag3	0.963015	0.0018094		Zfp758	-0.794809	0.000776556
Prrt4	0.735433	0.0366921						ENSMUSG00000117406	0.658985	0.00183114		Slc26a4	-1.94562	0.000779302
Opcml	1.6671	0.0370105						Sgce	0.667954	0.00183389		Mcrip2	-0.703689	0.000781312
Them7	0.90519	0.0373329						Reln	0.804303	0.00186597		Hpn	-0.600124	0.000795096
Adgre5	0.920992	0.0376859						Dsc2	0.609775	0.00186859		Syt12	-0.698816	0.000801635
Cyp2j9	0.673424	0.0378811						Shd	0.594424	0.00197087		Plagl1	-0.584867	0.000825476
Tmem200b	0.859788	0.0385854						Gm17396	0.622469	0.0019817		Ehhadh	-0.639266	0.000835924
Gria1	2.19573	0.0390954						Dcstamp	1.34781	0.00198176		Gm13855	-0.959604	0.000865872
Grid1	1.19412	0.0396427						Cxcl2	1.79475	0.00199378		Gpr182	-0.679792	0.0008895
C1qtnf3	0.994733	0.0400457						Rpgrip1	0.851075	0.0019996		Fa2h	-1.13889	0.000902718
Bmp5	1.63107	0.0402263						Thbs4	0.755944	0.00200779		Hivep2	-0.853124	0.00096307
Nptxr	0.618309	0.0413427						Irf8	0.655578	0.00202568		Atp13a4	-1.32118	0.00100115
Epha5	1.0129	0.0421058						Dok3	0.740351	0.00208545		Samd9l	-0.713389	0.00100891
Fbxw10	0.694206	0.0421296						Cd40	1.3255	0.00211058		Tpmt	-0.657155	0.00100953
Hpse	0.632213	0.043135						Ccl9	2.83591	0.00212804		Lrrc18	-1.05028	0.00102996
Pi16	1.02959	0.0431649						C630043F03Rik	0.612304	0.00213203		Gpat3	-0.820611	0.00103392
Slc2a3	0.68304	0.0433689						Acsbg1	0.97135	0.00217295		Fabp7	-1.1812	0.00108655
Slc6a17	0.75879	0.044269						Cdh23	0.972599	0.00223838		Extl1	-1.53314	0.0011154
Rims1	0.581042	0.0443205						Ifnb1	2.47155	0.00225814		Slc16a5	-1.37584	0.00112194
Gas6	1.23014	0.0445164						Gm20274	0.888032	0.00228308		Gm23935	-0.767166	0.00114887
Rgs9	0.586778	0.0447236						Scn2b	0.714568	0.00230466		Tmem163	-1.21118	0.00116999
Map7d3	0.806328	0.0447679						Rtn4rl2	0.988318	0.00231222		H2-Eb1	-1.06637	0.00117897
Synpo2	1.05032	0.0452366						Gpbar1	1.48186	0.00232189		Nectin4	-1.14777	0.0011853
Thbs4	0.603979	0.0452775						Rgs22	1.07209	0.00232227		Nxph3	-1.03006	0.0012233
Trnp1	0.642852	0.0453843						Gm26586	0.759488	0.00234018		Adra2b	-1.69901	0.00127837
Abcc9	1.06151	0.0454665						Cnn1	1.28856	0.00237115		Prelid3a	-0.744685	0.00128274
Tekt2	0.69574	0.045776						Nudt16	0.757492	0.00239735		Slc47a1	-0.637671	0.00132398
Baiap2l2	0.689514	0.045979						Igsf6	1.67331	0.00240288		Vwce	-0.932292	0.00132482
Sp5	0.600422	0.0462958						Col5a3	1.13168	0.0024272		Gm24270	-0.773469	0.00133283
Hapln1	1.24049	0.0469545						Cntnap2	0.784079	0.0024614		Cldn8	-0.87483	0.0013526
C130075A20Rik	1.22513	0.0471819						Lmod1	0.685434	0.00246202		Ccdc122	-1.73522	0.00141245
Nfatc1	0.708946	0.049139						Prdm1	0.746406	0.00246202		Gm13337	-0.981803	0.00147836
								Rasgef1b	0.642865	0.00246202		Nlrp6	-1.22801	0.0015015
								Gm5530	1.10723	0.00248125		Gprin3	-1.0903	0.00150845
								Ripor2	0.680341	0.00249529		C1s2	-0.906588	0.00158764
								Ifitm1	0.638236	0.00250954		Vgf	-1.49015	0.00160921
								Stk32a	1.09125	0.00252999		Tacstd2	-0.774277	0.00161436
								Ccdc81	1.33315	0.00253634		Sfmbt2	-0.603824	0.00169513
								Plppr1	0.803256	0.0025584		Mlycd	-0.608585	0.00189406
								Gm10544	1.23243	0.00258117		Tmc3	-1.25602	0.0018973
								Zmynd15	0.892244	0.00260061		P2rx4	-0.622673	0.00190737
								Six1	1.09333	0.00260561		Pdlim2	-0.793003	0.00191303
								Gm45819	0.622495	0.00262885		Ctxn3	-0.663217	0.00201074
								Mamdc4	0.648369	0.00263294		Dclk3	-0.925285	0.0020257
								Gm26578	1.20916	0.00264687		Eid3	-0.946627	0.00214922
								Cd46	0.928095	0.00269669		Schip1	-0.896646	0.00225256
								Gm48653	1.2918	0.00271183		Cd34	-0.98652	0.00232617
								A330074K22Rik	1.17132	0.00275632		Ermap	-1.03377	0.00238654
								Gm35339	0.621269	0.00277048		Bdkrb2	-0.743043	0.0023869
								Rassf9	0.755148	0.00277993		Vit	-0.626604	0.00240393
								Nap1l3	0.692535	0.00278101		Pklr	-0.686697	0.00248033
								Nlrc5	1.58034	0.00284455		Gm26719	-1.58082	0.00249071
								Nfam1	1.66646	0.00285591		Bid	-0.589297	0.00249643
								Olr1	4.18027	0.00287307		Ehf	-1.00229	0.00261739
								Ripply3	0.841555	0.00288944		AC154766.1	-1.60178	0.00263706
								Hic1	0.750194	0.00292003		Pxmp2	-0.971909	0.0026732
								Ikbke	0.610969	0.0029568		Rcan2	-0.613299	0.00268133
								Esyt3	1.13619	0.00296632		Sh3rf3	-0.717319	0.00270067
								Gm2885	1.32349	0.00299817		Hist1h2bg	-0.768807	0.00271053
								Slc15a3	1.97816	0.00301773		Rtl4	-1.31311	0.00275632
								Bank1	2.81004	0.00302447		Sult1b1	-0.997892	0.00275973
								Npy1r	1.49192	0.00303412		Unc5cl	-0.821655	0.00278708
								Rgs6	0.664536	0.00308497		Gm26603	-0.927623	0.00287767
								Ptprz1	1.03218	0.00313755		Tmem117	-0.747584	0.00293082
								9330132A10Rik	1.34194	0.00314226		Pgam2	-0.747076	0.00293083
								Mmrn1	4.94865	0.00318624		Dhrs3	-0.643033	0.00294811
								Zfp575	0.981896	0.00321823		Ostf1	-0.6013	0.00296135
								Adcyap1r1	1.24508	0.00323228		Spsb1	-0.736476	0.00302942
								Tap2	0.798727	0.00325615		Rab3il1	-0.768408	0.00306928
								Ccrl2	2.08267	0.00332788		6030408B16Rik	-0.963829	0.00310489
								Kcnh8	0.72359	0.00335013		Ncald	-0.637923	0.00310785
								Cd1d1	0.673277	0.00335215		A730049H05Rik	-0.914692	0.00314371
								Gria4	1.06372	0.00335363		Kng2	-1.42822	0.00315081
								Gm33148	1.32304	0.0034008		Lif	-0.767869	0.00336604
								Tmem200a	1.6189	0.00341725		Prkcq	-0.668942	0.00337209
								Nlrx1	0.605568	0.00347432		Hist3h2a	-0.778539	0.00343583
								Fam131b	1.11138	0.00349298		mt-Atp8	-0.859554	0.00350815
								Gli1	0.893375	0.00350773		Lypla1	-0.593595	0.00355799
								Nrxn1	1.21454	0.00356715		Ddc	-0.737055	0.00373205
								Ccl7	2.34023	0.0036378		Pitx2	-1.69012	0.00375611
								Sp100	1.41551	0.0036557		Rims4	-0.840645	0.00376403
								Fbxo27	0.853243	0.00366166		Ttll10	-0.815834	0.00383661
								Ifi205	1.83819	0.00371623		Gm15564	-0.792648	0.0038995
								Stum	0.64541	0.00371921		Ppm1e	-0.582392	0.0039163
								Dnase1l2	0.938183	0.00380219		Perp	-0.68675	0.00394219
								Kndc1	0.996865	0.00384367		Mlf1	-0.601472	0.00404439
								Arl5c	0.806152	0.00393852		Krt8-ps	-0.612554	0.00418304
								Aif1	2.36237	0.003949		Hist1h1b	-1.00654	0.00420753
								Casp12	1.91483	0.00396859		Tmem169	-0.746741	0.00426854
								Tlr7	2.11627	0.00405293		Rab17	-0.874816	0.00433246
								Slco2b1	2.2369	0.00410957		Gm8341	-0.798617	0.00438408
								Epsti1	1.54082	0.00413812		mt-Atp6	-0.64168	0.00441232
								Grin2a	1.37023	0.00414365		Gm49492	-0.683353	0.00445311
								Egr4	0.98358	0.00419492		Aifm3	-0.738027	0.00455898
								Rtkn2	0.646479	0.00419971		Gm45257	-1.45421	0.00465541
								Notum	0.642641	0.00420111		Aqp3	-0.73995	0.00472189
								BC028528	0.72697	0.00429221		Gm25911	-0.75323	0.00488404
								Nxph4	1.43256	0.00435034		Tgtp1	-1.55229	0.00492374
								Agap2	0.784868	0.00435193		Trim63	-0.690749	0.00513079
								Rab7b	2.25125	0.00438408		Cdc42ep1	-0.634327	0.00519033
								Tram1l1	0.797503	0.00441232		Sgk2	-0.890809	0.00519653
								Pla2g15	0.611129	0.00445006		Smagp	-0.626592	0.00524467
								Vav1	3.43504	0.00445006		Tmem125	-1.11491	0.00549152
								Lyve1	2.20663	0.00445311		Prkcb	-1.27805	0.00590242
								Tle6	0.624992	0.00450026		Gm42544	-0.752132	0.00614604
								Hvcn1	0.716715	0.00450167		Chst5	-1.15809	0.00622318
								Myo1f	2.7022	0.00450449		Lars2	-0.74275	0.00622318
								Abcg3	2.35784	0.00452896		Map2k3os	-0.89219	0.00635505
								Clec4n	2.96058	0.00462435		Tmod1	-0.680601	0.00646618
								Tnfsf13b	1.22473	0.0046649		mt-Nd4	-0.591234	0.00673098
								Cd84	3.57654	0.00473238		Cd44	-0.794936	0.00681363
								Kcnab1	0.816197	0.00485192		Ppp2r2b	-0.797962	0.00687322
								Scin	0.581678	0.00490098		Insl6	-1.04534	0.00690492
								Baalc	1.05254	0.00494548		Tmem45b	-0.772505	0.00691084
								2810032G03Rik	1.02588	0.00494849		Cbs	-0.734226	0.00705155
								Ifi209	1.45037	0.00495949		Spock1	-1.14077	0.00739056
								Snhg11	0.986713	0.00495949		Actn3	-0.646506	0.00748506
								Cxcl16	0.678038	0.00497739		Them4	-0.722924	0.0076158
								Ly86	2.67315	0.00508881		Cideb	-0.894412	0.0076158
								Duxbl2	0.849798	0.00509032		Elmo1	-0.939601	0.00773649
								Syt1	1.10712	0.00511767		Gimap4	-1.13922	0.00783795
								Hck	1.64752	0.00514853		mt-Te	-0.873908	0.00787493
								Cygb	0.726029	0.00520634		Trim71	-0.701639	0.00807338
								Xkr5	0.648463	0.00523397		Fam189a1	-0.816331	0.00807523
								Gm44597	0.848669	0.00524907		Gm12892	-0.810854	0.00826319
								Gabra3	0.907941	0.00528349		Gm32391	-1.01429	0.00831644
								Mtcp1	0.630289	0.00529284		Gm9869	-1.29038	0.00833793
								Gm13305	0.900659	0.00533006		Mustn1	-0.735991	0.0087946
								P2rx7	0.933993	0.00563839		Tmem72	-0.760048	0.00884551
								Gata5	1.22475	0.00570655		Rpp25	-0.673378	0.0090002
								Gm16386	0.628303	0.00575706		Ggact	-0.65721	0.00900364
								Gm42944	0.988681	0.00582536		Slc40a1	-0.671316	0.00903578
								Acap1	1.22894	0.00594755		Nabp1	-0.597296	0.00947824
								Nup62cl	0.902095	0.00600595		Gm27715	-1.07181	0.0095162
								Chrdl1	0.718605	0.00614709		Xlr3c	-1.12713	0.0104498
								Tlr2	0.9915	0.00622437		Gm44120	-0.902798	0.0105937
								Ndufa4l2	1.31525	0.00624415		Fermt1	-0.699354	0.0106994
								Catsperg1	1.08047	0.00641225		Tex45	-1.53751	0.0108403
								Stab1	1.64648	0.00644563		Gm22068	-1.22007	0.0108438
								Gm45515	1.37396	0.00644775		Mcmdc2	-0.735778	0.0112847
								Gbp9	0.941096	0.00645209		Pbld2	-0.703416	0.0115913
								Jdp2	0.684149	0.00656187		Glud-ps	-0.614147	0.0121299
								Spic	2.18259	0.00666225		Ppara	-0.706959	0.0123545
								Lcat	0.667684	0.0066897		Gm7072	-0.618802	0.0131483
								Gm26770	0.984378	0.00684795		Cyp1a1	-0.863916	0.0136149
								G0s2	0.964864	0.00690786		Baz1a	-0.638733	0.0139237
								Cd38	0.899264	0.00699949		Nme5	-0.890369	0.0140587
								Ptafr	2.14513	0.00710668		Sprr1a	-1.05287	0.0158763
								Stac	0.976234	0.00711861		Fam151a	-0.956296	0.0161077
								Vsir	2.00393	0.00720308		Sfn	-0.600725	0.0165369
								H3f3aos	0.894595	0.0073153		Zfp469	-0.98762	0.0166078
								Myo3b	1.05486	0.00741407		Mdfic	-0.58726	0.0172923
								Gm10591	3.10123	0.00745185		Rhcg	-0.867376	0.0173788
								Bcl2a1a	2.32422	0.00761053		Gm17056	-0.760083	0.0174383
								Ptpre	0.727267	0.00791334		Eddm3b	-1.12147	0.0174982
								H2-D1	0.591591	0.00796199		Gm5320	-1.01532	0.0176054
								Pdlim1	0.816111	0.00799589		Arxes2	-0.590848	0.0183009
								P2ry2	0.897528	0.00810698		Tcea3	-0.595362	0.0186314
								Scn1a	1.14256	0.00814401		Serpina3g	-0.671362	0.0187002
								Il1rl2	0.824507	0.00816896		1700025A08Rik	-0.863249	0.0188504
								Tac2	0.91965	0.00824881		Gm48990	-0.669833	0.0191259
								Scgn	1.49358	0.00824881		Gm43429	-0.801573	0.0193217
								Inpp5d	1.96249	0.00826272		Syna	-1.17127	0.0193919
								Pld4	1.52088	0.00828385		Hist1h2bq	-0.634726	0.0194734
								Areg	0.761422	0.00836137		Slc12a1	-0.961848	0.0200528
								She	1.01834	0.00836568		9930012K11Rik	-0.753877	0.0201844
								Atl1	0.691503	0.00836568		9930111J21Rik2	-1.02061	0.0216066
								Cmklr1	1.7927	0.0085022		Ptprb	-0.800079	0.0219558
								Hs6st3	0.957876	0.00852206		Podn	-0.699499	0.0223363
								Lamp5	0.969589	0.00858546		Vwa1	-0.865597	0.0224734
								Abca6	0.94615	0.00872823		Vamp5	-1.11248	0.0226004
								D330041H03Rik	0.608078	0.00888351		Defb1	-1.26657	0.0227605
								B130046B21Rik	0.802386	0.00893779		Atp6v1c2	-0.74936	0.0228475
								E130317F20Rik	0.594764	0.00900226		Klk1	-1.47444	0.0228587
								Gm15719	0.848132	0.0090633		mt-Ta	-0.929644	0.0229466
								Themis2	1.27542	0.00914146		Gm45053	-1.03286	0.0236709
								Drd4	1.46032	0.00920275		AC135964.2	-1.04314	0.0237837
								Lrrc32	0.61899	0.00921955		Cyp2j13	-1.4266	0.0238916
								Edil3	1.0394	0.00934136		Gm16499	-0.68463	0.0239957
								A230083G16Rik	0.611937	0.00948544		Scn5a	-0.641715	0.0241094
								Dnah7c	0.603078	0.00957112		Matn4	-1.17192	0.0245235
								Nmnat2	0.758945	0.00960786		Mageb3	-0.694761	0.0246031
								Edn2	0.837138	0.00966096		Slc2a9	-0.842592	0.024738
								Ifi211	1.71417	0.00974135		Lsmem1	-0.669566	0.0251284
								Slc5a7	1.32292	0.00989997		Tgm1	-0.632219	0.025533
								Slitrk1	0.882935	0.0100957		Ybx1-ps2	-0.619981	0.025533
								Isg20	1.04339	0.0102748		Cyp24a1	-1.24737	0.0257857
								Cyp4f37	0.920918	0.0104429		Bsnd	-0.964399	0.0279835
								Gm13199	0.784404	0.0105648		H2-Q5	-0.614844	0.0280162
								Gm38399	0.752584	0.0106794		Chac2	-0.674589	0.0288194
								Dcaf12l2	1.25599	0.0107791		Has1	-0.616645	0.0288738
								Gm43013	0.875451	0.0108428		Serpina1e	-1.01262	0.0310668
								Plbd1	0.800749	0.0108428		Bcar3	-0.615403	0.0314461
								Filip1	1.05039	0.0108865		Gm31166	-0.847977	0.0318475
								Gm17501	0.73222	0.0109335		Slc13a2	-0.772393	0.0321926
								Caps2	1.09324	0.0112249		Tgtp2	-1.40777	0.0324569
								Asic2	0.588782	0.0112882		Dnah12	-1.0505	0.0328443
								Pi15	0.873926	0.011452		Adra1b	-0.8393	0.0328856
								Parp14	0.769685	0.0118588		Kcnj10	-0.693793	0.0352627
								Cxcl3	1.67126	0.0119482		Chst9	-0.726081	0.035666
								AC158605.1	0.908358	0.0119653		Sox7	-0.778623	0.0363608
								Slc32a1	0.93437	0.012188		Fam241a	-0.588413	0.0363963
								Gm13652	0.876616	0.0122453		2510017J16Rik	-0.637376	0.0373749
								Terb1	1.12853	0.0125959		Rab39b	-0.679449	0.0375291
								Lrriq1	0.893428	0.0126053		Slc6a4	-0.823281	0.0379772
								Gm43672	0.606482	0.0127876		Gpr146	-0.740607	0.03823
								5730409E04Rik	0.689675	0.0128205		2310030G06Rik	-0.62818	0.0383126
								Atp10b	1.04815	0.0130671		Qprt	-0.614628	0.0384293
								Ly6g6d	0.993873	0.0131102		Ak7	-0.940763	0.0391068
								A230072C01Rik	0.678659	0.0133784		Gm12895	-1.00432	0.0396678
								Olfm2	0.687574	0.013412		Gm20236	-1.21036	0.0408948
								B3gnt9	0.784505	0.0135307		Scnn1g	-0.718024	0.0416321
								Neurl1b	0.610663	0.0136033		Gm18562	-0.756273	0.0421378
								Sox21	1.11464	0.0136133		Rps11-ps4	-1.03409	0.0434674
								Ms4a6b	2.01346	0.0136572		Cracr2b	-0.588161	0.0447252
								Nrros	0.887073	0.0141784		Wnt9a	-0.898489	0.0453206
								Fgd2	0.829715	0.0142781		March1	-0.628862	0.0456194
								Postn	0.65906	0.0142798		Hecw2	-0.77772	0.0473466
								6330537M06Rik	0.635706	0.0143164		Gm13767	-0.643142	0.0477995
								Gm37226	0.944439	0.0143322		Pacsin1	-0.852337	0.0490753
								Slitrk4	0.929666	0.0145536		Adcy10	-0.952545	0.0496386
								Pappa2	0.641225	0.0145599		Osbp2	-0.591265	0.0497918
								Baiap3	0.804089	0.0146061
								Efhc1	0.85758	0.01488
								Slc11a1	1.83669	0.0151649
								Cd4	1.31053	0.0151876
								Gpr156	0.928082	0.0155042
								Arhgef37	0.994993	0.0155157
								Mndal	1.48975	0.0158857
								Gm26724	0.67073	0.0162707
								Trim30a	1.61544	0.0167659
								Cracr2a	0.713982	0.0168462
								Thsd1	0.861118	0.0170368
								Clec4a1	2.20297	0.0171735
								4933439K11Rik	0.944842	0.0172923
								C530005A16Rik	0.929743	0.0172923
								Gm32618	0.621761	0.0175961
								Lrrc3	0.623347	0.0176528
								Gm37581	0.935404	0.0176677
								Bik	0.722868	0.0178562
								Gpr62	0.709687	0.0178964
								Agr2	1.00552	0.0185527
								Zeb2os	1.0249	0.0189318
								Gnal	0.62238	0.018963
								Ms4a6c	2.40362	0.0191471
								Adgrf1	0.829658	0.0192939
								Mpeg1	1.97728	0.0193596
								Grin2d	0.743975	0.0194217
								9930120I10Rik	0.693227	0.0194632
								Trim5	0.709253	0.0195609
								Tesc	0.782643	0.019647
								Gm37893	0.632822	0.0197703
								Angptl4	0.61149	0.0198531
								Pick1	0.59474	0.0199646
								Frmpd3	1.06151	0.0199764
								Gjb6	0.919377	0.0201334
								Rac2	2.13501	0.0201853
								Gm26852	0.892352	0.0202508
								Gm16409	0.592677	0.0203166
								Gm16425	0.955797	0.0203166
								Gm20544	0.687211	0.0206061
								Rhebl1	0.591838	0.0206181
								Atp4a	0.846074	0.0206683
								Hoxd13	1.09028	0.020735
								Mmp19	1.08978	0.0215855
								Gm2719	0.82859	0.0216016
								Gm14221	2.08276	0.02247
								Il10	1.40533	0.0227193
								Adrb2	0.667208	0.0228038
								Aim2	1.20257	0.0228475
								Gm13071	0.73596	0.0229549
								Msr1	1.89127	0.0234172
								3010003L21Rik	0.615897	0.0234548
								Lrrc8e	0.806863	0.0235781
								Tcam1	0.687227	0.0236306
								Tmem121	1.10581	0.023918
								Zfp853	0.883789	0.0243445
								Slfn5	0.58707	0.0243461
								4833422C13Rik	0.637144	0.024586
								Dock2	1.72307	0.0247213
								Palm2	1.19212	0.024868
								Clca3a1	0.736284	0.0252295
								Nmi	0.63971	0.0253935
								Gm45464	0.709724	0.0253935
								Clec7a	2.86887	0.0254316
								Cfap45	1.14042	0.0255397
								Fbln5	0.841518	0.0256512
								Loxl4	0.908236	0.0258174
								Pir	0.799391	0.0258259
								Slc25a48	0.657197	0.0258446
								Tgfbr3l	0.758901	0.0259385
								Ikzf1	1.26137	0.0260995
								Rorb	0.766871	0.0261156
								Ncf1	0.935528	0.0261219
								Gm37309	0.765739	0.0264452
								Gm37833	0.990079	0.0269903
								Ifih1	0.613766	0.0270817
								Plcxd3	0.942457	0.0271496
								4930581F22Rik	0.743932	0.0273423
								Lbx2	0.737816	0.0274736
								Mir155hg	0.982203	0.0277689
								Drp2	0.70773	0.0280065
								Apobec1	2.89293	0.0286661
								Lrrc25	2.36629	0.0286791
								Akap6	0.793669	0.0293358
								Ooep	0.857612	0.0296179
								Lcp1	1.5924	0.0298169
								Gm43913	0.831517	0.029951
								Flt3l	0.843826	0.0299746
								AC154258.1	0.881639	0.0301273
								Nefl	0.930892	0.0301515
								Gm20707	0.681725	0.0301571
								Neil2	0.725251	0.0302647
								Gm5796	0.870797	0.0303412
								Fam71e1	0.762866	0.0303504
								Glipr1	0.949505	0.0303504
								Gm26530	0.643387	0.0304598
								Myo16	0.957318	0.0305209
								Fam241b	0.589435	0.03075
								Tmc5	0.891811	0.030755
								Tnnt2	0.854525	0.0315723
								Rgs10	0.775079	0.0320526
								Krt79	1.12363	0.0322636
								Nrg4	0.770331	0.0332216
								Crisp1	2.79815	0.0335712
								Gm47573	1.04123	0.0336971
								AA414768	0.720886	0.0340975
								Atf1-ps	0.758019	0.0346106
								Col8a2	0.608203	0.0350377
								Cfap46	0.898632	0.0351882
								Gm9776	0.880324	0.0352627
								Gm13684	0.712315	0.0353225
								Pik3ap1	1.49923	0.0354892
								B130034C11Rik	0.583928	0.0354923
								Ccno	0.663453	0.0373532
								Ccdc69	0.800786	0.0374259
								Gm37553	1.14314	0.0378316
								Fam228b	0.613572	0.0383126
								Gm10643	0.586731	0.0395962
								Coro1a	1.1803	0.0396678
								Gm24119	0.743079	0.039815
								Fam221a	0.731148	0.0399777
								Tlr9	1.0319	0.0400335
								St8sia4	0.753063	0.0400354
								Gucy2c	1.51699	0.0401862
								Plpp7	0.934853	0.0410035
								Gm12176	0.981275	0.0410114
								Tdrd1	0.866505	0.0411159
								Upk1a	0.630802	0.0412465
								Creb3l4	0.601484	0.0417408
								Fgf11	0.585306	0.042247
								Fcgr4	2.29083	0.0424415
								Slfn8	0.732202	0.0428081
								Cfap126	0.680421	0.0430773
								Alpk3	0.650372	0.0430773
								Klc3	0.580112	0.0431913
								Gm16574	0.67265	0.0440982
								Dio2	0.959626	0.045002
								8430406P12Rik	0.618106	0.0457662
								Gm43333	1.66792	0.0460508
								Gpr85	1.49988	0.0469093
								Hhipl1	0.839655	0.0476443
								Ccl12	1.90392	0.0477995
								Gm10571	0.814621	0.0483333
								Galnt5	0.586295	0.0484238
								Clec10a	1.63639	0.0485547
								Ogn	0.613167	0.0495479
								Gm3052	1.31696	0.0495479
								Malrd1	0.690669	0.0496386
								Sstr2	0.842823	0.0496703

## Sheet: Supplementary Data 5
Supplementary table 5. GO analysis of DEGs identified in sorted tdT+ Six2-ENLT1 mutant cells from E14.5 and E18.5 kidneys
One-sided Fisher’s Exact test
Sorted Six2-ENLT1_E14.5_Up (FDR < 0.001)
Category	Term	Count	%	PValue	Genes	List Total	Pop Hits	Pop Total	Fold Enrichment	Bonferroni	Benjamini	FDR
GOTERM_BP_DIRECT	GO:0007275~multicellular organism development	125	13.8274	1.3731e-26	ENSMUSG00000048078, ENSMUSG00000024140, ENSMUSG00000043219, ENSMUSG00000022485, ENSMUSG00000022484, ENSMUSG00000044548, ENSMUSG00000001661, ENSMUSG00000047414, ENSMUSG00000067780, ENSMUSG00000001823, ENSMUSG00000006958, ENSMUSG00000021319, ENSMUSG00000068079, ENSMUSG00000007805, ENSMUSG00000036523, ENSMUSG00000035799, ENSMUSG00000031465, ENSMUSG00000030772, ENSMUSG00000028173, ENSMUSG00000015957,…	815	1099	20399	2.84684	5.43885e-23	5.43747e-23	5.26309e-23
GOTERM_BP_DIRECT	GO:0009952~anterior/posterior pattern specification	34	3.76106	3.76261e-18	ENSMUSG00000079277, ENSMUSG00000075394, ENSMUSG00000043219, ENSMUSG00000022485, ENSMUSG00000022484, ENSMUSG00000001661, ENSMUSG00000021994, ENSMUSG00000001288, ENSMUSG00000068079, ENSMUSG00000019789, ENSMUSG00000038227, ENSMUSG00000018973, ENSMUSG00000036602, ENSMUSG00000030103, ENSMUSG00000014704, ENSMUSG00000048402, ENSMUSG00000042499, ENSMUSG00000079560, ENSMUSG00000029844, ENSMUSG00000021469,…	815	128	20399	6.64845	1.49037e-14	7.44998e-15	7.21105e-15
GOTERM_BP_DIRECT	GO:0030198~extracellular matrix organization	40	4.42478	8.0302e-18	ENSMUSG00000027570, ENSMUSG00000004098, ENSMUSG00000029675, ENSMUSG00000058897, ENSMUSG00000033453, ENSMUSG00000027750, ENSMUSG00000053441, ENSMUSG00000026042, ENSMUSG00000026043, ENSMUSG00000043719, ENSMUSG00000029231, ENSMUSG00000056174, ENSMUSG00000063564, ENSMUSG00000042961, ENSMUSG00000028626, ENSMUSG00000022324, ENSMUSG00000001506, ENSMUSG00000046169, ENSMUSG00000038463, ENSMUSG00000066113,…	815	186	20399	5.38268	3.18076e-14	1.05999e-14	1.02599e-14
GOTERM_BP_DIRECT	GO:0001501~skeletal system development	31	3.4292	1.11583e-14	ENSMUSG00000079277, ENSMUSG00000075394, ENSMUSG00000052430, ENSMUSG00000026042, ENSMUSG00000026043, ENSMUSG00000043219, ENSMUSG00000022484, ENSMUSG00000048776, ENSMUSG00000027339, ENSMUSG00000001661, ENSMUSG00000024940, ENSMUSG00000001506, ENSMUSG00000048616, ENSMUSG00000021613, ENSMUSG00000001823, ENSMUSG00000006958, ENSMUSG00000029661, ENSMUSG00000032179, ENSMUSG00000014704, ENSMUSG00000048402,…	815	135	20399	5.7475	4.44157e-11	1.10467e-11	1.06925e-11
GOTERM_BP_DIRECT	GO:0001649~osteoblast differentiation	27	2.98673	1.11728e-13	ENSMUSG00000008136, ENSMUSG00000054675, ENSMUSG00000052430, ENSMUSG00000054196, ENSMUSG00000027230, ENSMUSG00000029335, ENSMUSG00000005124, ENSMUSG00000001506, ENSMUSG00000048616, ENSMUSG00000037370, ENSMUSG00000045573, ENSMUSG00000029816, ENSMUSG00000020427, ENSMUSG00000024529, ENSMUSG00000006958, ENSMUSG00000007805, ENSMUSG00000035799, ENSMUSG00000028195, ENSMUSG00000015957, ENSMUSG00000020053,…	815	109	20399	6.19995	4.42398e-10	8.84889e-11	8.5651e-11
GOTERM_BP_DIRECT	GO:0048704~embryonic skeletal system morphogenesis	20	2.21239	9.33205e-13	ENSMUSG00000079277, ENSMUSG00000075394, ENSMUSG00000014603, ENSMUSG00000014704, ENSMUSG00000043219, ENSMUSG00000026586, ENSMUSG00000079560, ENSMUSG00000027966, ENSMUSG00000020875, ENSMUSG00000038253, ENSMUSG00000000942, ENSMUSG00000038692, ENSMUSG00000032717, ENSMUSG00000038236, ENSMUSG00000038227, ENSMUSG00000018973, ENSMUSG00000050368, ENSMUSG00000036602, ENSMUSG00000036139, ENSMUSG00000035799	815	60	20399	8.34315	3.69662e-09	6.15915e-10	5.96162e-10
GOTERM_BP_DIRECT	GO:0048706~embryonic skeletal system development	18	1.99115	5.7756e-12	ENSMUSG00000015957, ENSMUSG00000014704, ENSMUSG00000043219, ENSMUSG00000042448, ENSMUSG00000022485, ENSMUSG00000024990, ENSMUSG00000040856, ENSMUSG00000079560, ENSMUSG00000001661, ENSMUSG00000021994, ENSMUSG00000001506, ENSMUSG00000048616, ENSMUSG00000020875, ENSMUSG00000024713, ENSMUSG00000038253, ENSMUSG00000031616, ENSMUSG00000038227, ENSMUSG00000036139	815	51	20399	8.83392	2.28772e-08	3.26734e-09	3.16255e-09
GOTERM_BP_DIRECT	GO:0007155~cell adhesion	64	7.07965	9.14855e-12	ENSMUSG00000031391, ENSMUSG00000056174, ENSMUSG00000022762, ENSMUSG00000047414, ENSMUSG00000035273, ENSMUSG00000037892, ENSMUSG00000041592, ENSMUSG00000068196, ENSMUSG00000037379, ENSMUSG00000054555, ENSMUSG00000034664, ENSMUSG00000061080, ENSMUSG00000005397, ENSMUSG00000055333, ENSMUSG00000032036, ENSMUSG00000059974, ENSMUSG00000052062, ENSMUSG00000026193, ENSMUSG00000024053, ENSMUSG00000032076,…	815	619	20399	2.58786	3.62375e-08	4.52853e-09	4.3833e-09
GOTERM_BP_DIRECT	GO:0001525~angiogenesis	41	4.5354	1.30585e-11	ENSMUSG00000000392, ENSMUSG00000057722, ENSMUSG00000054690, ENSMUSG00000028024, ENSMUSG00000020160, ENSMUSG00000024140, ENSMUSG00000000530, ENSMUSG00000056174, ENSMUSG00000026365, ENSMUSG00000005148, ENSMUSG00000046768, ENSMUSG00000028108, ENSMUSG00000024620, ENSMUSG00000022309, ENSMUSG00000031616, ENSMUSG00000068196, ENSMUSG00000032625, ENSMUSG00000045092, ENSMUSG00000034664, ENSMUSG00000057967,…	815	295	20399	3.47867	5.17245e-08	5.74573e-09	5.56146e-09
GOTERM_BP_DIRECT	GO:0051216~cartilage development	23	2.54425	2.05518e-11	ENSMUSG00000079277, ENSMUSG00000032179, ENSMUSG00000075394, ENSMUSG00000052430, ENSMUSG00000054252, ENSMUSG00000026043, ENSMUSG00000027544, ENSMUSG00000026365, ENSMUSG00000026586, ENSMUSG00000028565, ENSMUSG00000022025, ENSMUSG00000029335, ENSMUSG00000079560, ENSMUSG00000027966, ENSMUSG00000021994, ENSMUSG00000048616, ENSMUSG00000041540, ENSMUSG00000021469, ENSMUSG00000037370, ENSMUSG00000066687,…	815	96	20399	5.99664	8.14056e-08	8.1385e-09	7.87749e-09
GOTERM_BP_DIRECT	GO:0030335~positive regulation of cell migration	37	4.09292	2.01872e-10	ENSMUSG00000028780, ENSMUSG00000027695, ENSMUSG00000028883, ENSMUSG00000029231, ENSMUSG00000028864, ENSMUSG00000004655, ENSMUSG00000041417, ENSMUSG00000020122, ENSMUSG00000024620, ENSMUSG00000001506, ENSMUSG00000029816, ENSMUSG00000040260, ENSMUSG00000007805, ENSMUSG00000014599, ENSMUSG00000045092, ENSMUSG00000050315, ENSMUSG00000019647, ENSMUSG00000032006, ENSMUSG00000035799, ENSMUSG00000062209,…	815	269	20399	3.44271	7.99615e-07	7.2674e-08	7.03433e-08
GOTERM_BP_DIRECT	GO:0007169~transmembrane receptor protein tyrosine kinase signaling pathway	24	2.65487	4.00335e-10	ENSMUSG00000033544, ENSMUSG00000062209, ENSMUSG00000031465, ENSMUSG00000029245, ENSMUSG00000032584, ENSMUSG00000055471, ENSMUSG00000054252, ENSMUSG00000029231, ENSMUSG00000055254, ENSMUSG00000024366, ENSMUSG00000026674, ENSMUSG00000020122, ENSMUSG00000021365, ENSMUSG00000024620, ENSMUSG00000022103, ENSMUSG00000027859, ENSMUSG00000061132, ENSMUSG00000014361, ENSMUSG00000062991, ENSMUSG00000022309,…	815	121	20399	4.96452	1.58572e-06	1.3211e-07	1.27874e-07
GOTERM_BP_DIRECT	GO:0051965~positive regulation of synapse assembly	18	1.99115	5.85542e-09	ENSMUSG00000033214, ENSMUSG00000034648, ENSMUSG00000032452, ENSMUSG00000028782, ENSMUSG00000055254, ENSMUSG00000002885, ENSMUSG00000041417, ENSMUSG00000023885, ENSMUSG00000047414, ENSMUSG00000046699, ENSMUSG00000071424, ENSMUSG00000047787, ENSMUSG00000022514, ENSMUSG00000024647, ENSMUSG00000036295, ENSMUSG00000045871, ENSMUSG00000060780, ENSMUSG00000074736	815	76	20399	5.92803	2.3193e-05	1.78365e-06	1.72645e-06
GOTERM_BP_DIRECT	GO:0007165~signal transduction	100	11.0619	1.60192e-08	ENSMUSG00000048078, ENSMUSG00000060477, ENSMUSG00000028108, ENSMUSG00000042249, ENSMUSG00000022489, ENSMUSG00000021676, ENSMUSG00000073557, ENSMUSG00000038668, ENSMUSG00000031343, ENSMUSG00000007653, ENSMUSG00000015957, ENSMUSG00000034738, ENSMUSG00000081683, ENSMUSG00000003974, ENSMUSG00000064325, ENSMUSG00000002885, ENSMUSG00000029309, ENSMUSG00000026678, ENSMUSG00000022514, ENSMUSG00000068122,…	815	1400	20399	1.78782	6.34501e-05	4.53115e-06	4.38583e-06
GOTERM_BP_DIRECT	GO:1905606~regulation of presynapse assembly	13	1.43805	2.17687e-08	ENSMUSG00000033214, ENSMUSG00000034912, ENSMUSG00000043557, ENSMUSG00000046699, ENSMUSG00000071424, ENSMUSG00000025889, ENSMUSG00000022514, ENSMUSG00000024647, ENSMUSG00000044674, ENSMUSG00000045871, ENSMUSG00000062991, ENSMUSG00000060780, ENSMUSG00000035653	815	39	20399	8.34315	8.62223e-05	5.74695e-06	5.56264e-06
GOTERM_BP_DIRECT	GO:0030199~collagen fibril organization	15	1.65929	4.59765e-08	ENSMUSG00000029661, ENSMUSG00000032231, ENSMUSG00000026042, ENSMUSG00000022371, ENSMUSG00000019916, ENSMUSG00000026043, ENSMUSG00000026674, ENSMUSG00000041559, ENSMUSG00000027966, ENSMUSG00000001506, ENSMUSG00000026837, ENSMUSG00000024529, ENSMUSG00000036545, ENSMUSG00000036446, ENSMUSG00000074934	815	58	20399	6.47313	0.000182096	1.13792e-05	1.10143e-05
GOTERM_BP_DIRECT	GO:0009954~proximal/distal pattern formation	11	1.21681	6.61214e-08	ENSMUSG00000025407, ENSMUSG00000020875, ENSMUSG00000001656, ENSMUSG00000038210, ENSMUSG00000022484, ENSMUSG00000048402, ENSMUSG00000042499, ENSMUSG00000038227, ENSMUSG00000050368, ENSMUSG00000036139, ENSMUSG00000074934	815	28	20399	9.833	0.000261873	1.54024e-05	1.49084e-05
GOTERM_BP_DIRECT	GO:0007399~nervous system development	44	4.86726	8.26517e-08	ENSMUSG00000028780, ENSMUSG00000004031, ENSMUSG00000032584, ENSMUSG00000028883, ENSMUSG00000020181, ENSMUSG00000056596, ENSMUSG00000031391, ENSMUSG00000024366, ENSMUSG00000059361, ENSMUSG00000004558, ENSMUSG00000024501, ENSMUSG00000020122, ENSMUSG00000044548, ENSMUSG00000043557, ENSMUSG00000022103, ENSMUSG00000102697, ENSMUSG00000064293, ENSMUSG00000027419, ENSMUSG00000037892, ENSMUSG00000062991,…	815	444	20399	2.4804	0.00032733	1.81834e-05	1.76002e-05
GOTERM_BP_DIRECT	GO:0030324~lung development	22	2.43363	9.10994e-08	ENSMUSG00000029563, ENSMUSG00000008575, ENSMUSG00000010797, ENSMUSG00000029231, ENSMUSG00000026043, ENSMUSG00000024140, ENSMUSG00000027875, ENSMUSG00000027820, ENSMUSG00000020053, ENSMUSG00000024990, ENSMUSG00000048402, ENSMUSG00000020122, ENSMUSG00000046318, ENSMUSG00000021994, ENSMUSG00000025407, ENSMUSG00000022306, ENSMUSG00000021217, ENSMUSG00000038253, ENSMUSG00000024529, ENSMUSG00000030218,…	815	135	20399	4.07887	0.00036078	1.8987e-05	1.83781e-05
GOTERM_BP_DIRECT	GO:0010628~positive regulation of gene expression	54	5.97345	1.55104e-07	ENSMUSG00000033016, ENSMUSG00000054675, ENSMUSG00000015627, ENSMUSG00000032285, ENSMUSG00000021994, ENSMUSG00000026728, ENSMUSG00000041670, ENSMUSG00000027859, ENSMUSG00000021319, ENSMUSG00000035873, ENSMUSG00000019789, ENSMUSG00000035799, ENSMUSG00000026193, ENSMUSG00000015957, ENSMUSG00000055254, ENSMUSG00000045827, ENSMUSG00000020053, ENSMUSG00000040016, ENSMUSG00000026879, ENSMUSG00000038253,…	815	619	20399	2.18351	0.00061418	3.00311e-05	2.90679e-05
GOTERM_BP_DIRECT	GO:0045766~positive regulation of angiogenesis	24	2.65487	1.59256e-07	ENSMUSG00000027460, ENSMUSG00000031465, ENSMUSG00000061878, ENSMUSG00000024053, ENSMUSG00000000530, ENSMUSG00000028864, ENSMUSG00000004655, ENSMUSG00000031380, ENSMUSG00000049115, ENSMUSG00000046318, ENSMUSG00000028108, ENSMUSG00000023886, ENSMUSG00000004951, ENSMUSG00000021994, ENSMUSG00000040152, ENSMUSG00000015053, ENSMUSG00000020676, ENSMUSG00000005836, ENSMUSG00000034881, ENSMUSG00000054555,…	815	164	20399	3.66285	0.000630613	3.00311e-05	2.90679e-05
GOTERM_BP_DIRECT	GO:0008217~regulation of blood pressure	17	1.88053	2.1335e-07	ENSMUSG00000029661, ENSMUSG00000054640, ENSMUSG00000005220, ENSMUSG00000051331, ENSMUSG00000028024, ENSMUSG00000000530, ENSMUSG00000049115, ENSMUSG00000031616, ENSMUSG00000030249, ENSMUSG00000035783, ENSMUSG00000047250, ENSMUSG00000050541, ENSMUSG00000019943, ENSMUSG00000030247, ENSMUSG00000033910, ENSMUSG00000070645, ENSMUSG00000036437	815	85	20399	5.00589	0.000844721	3.68655e-05	3.56832e-05
GOTERM_BP_DIRECT	GO:0045944~positive regulation of transcription from RNA polymerase II promoter	89	9.84513	2.14118e-07	ENSMUSG00000000093, ENSMUSG00000033016, ENSMUSG00000008575, ENSMUSG00000015627, ENSMUSG00000041959, ENSMUSG00000024140, ENSMUSG00000000530, ENSMUSG00000041515, ENSMUSG00000022484, ENSMUSG00000005148, ENSMUSG00000021994, ENSMUSG00000045954, ENSMUSG00000021356, ENSMUSG00000040187, ENSMUSG00000068079, ENSMUSG00000019789, ENSMUSG00000036446, ENSMUSG00000038227, ENSMUSG00000018973, ENSMUSG00000036602,…	815	1263	20399	1.76375	0.000847761	3.68655e-05	3.56832e-05
GOTERM_BP_DIRECT	GO:0007507~heart development	34	3.76106	2.53792e-07	ENSMUSG00000033016, ENSMUSG00000028780, ENSMUSG00000059325, ENSMUSG00000015627, ENSMUSG00000055044, ENSMUSG00000026043, ENSMUSG00000000530, ENSMUSG00000022262, ENSMUSG00000042745, ENSMUSG00000043639, ENSMUSG00000006235, ENSMUSG00000097084, ENSMUSG00000020644, ENSMUSG00000022306, ENSMUSG00000037370, ENSMUSG00000046169, ENSMUSG00000024529, ENSMUSG00000062991, ENSMUSG00000019848, ENSMUSG00000015843,…	815	307	20399	2.77199	0.00100476	4.18756e-05	4.05326e-05
GOTERM_BP_DIRECT	GO:0030154~cell differentiation	81	8.96018	2.85841e-07	ENSMUSG00000030782, ENSMUSG00000028780, ENSMUSG00000059325, ENSMUSG00000054675, ENSMUSG00000062859, ENSMUSG00000023092, ENSMUSG00000009628, ENSMUSG00000048078, ENSMUSG00000024261, ENSMUSG00000024140, ENSMUSG00000031391, ENSMUSG00000097084, ENSMUSG00000021994, ENSMUSG00000041670, ENSMUSG00000024905, ENSMUSG00000038541, ENSMUSG00000021319, ENSMUSG00000068079, ENSMUSG00000007805, ENSMUSG00000069041,…	815	1119	20399	1.81178	0.00113158	4.52772e-05	4.38251e-05
GOTERM_BP_DIRECT	GO:0003151~outflow tract morphogenesis	14	1.54867	4.36977e-07	ENSMUSG00000000093, ENSMUSG00000028780, ENSMUSG00000029675, ENSMUSG00000015957, ENSMUSG00000028004, ENSMUSG00000040152, ENSMUSG00000048616, ENSMUSG00000021469, ENSMUSG00000022306, ENSMUSG00000044674, ENSMUSG00000066026, ENSMUSG00000018604, ENSMUSG00000019789, ENSMUSG00000036437	815	59	20399	5.93919	0.00172937	0.0000664447228277711+AD27	6.43138e-05
GOTERM_BP_DIRECT	GO:0048146~positive regulation of fibroblast proliferation	16	1.76991	4.53032e-07	ENSMUSG00000061878, ENSMUSG00000010797, ENSMUSG00000031451, ENSMUSG00000026193, ENSMUSG00000032231, ENSMUSG00000029231, ENSMUSG00000004655, ENSMUSG00000020053, ENSMUSG00000026674, ENSMUSG00000056481, ENSMUSG00000020122, ENSMUSG00000024620, ENSMUSG00000021994, ENSMUSG00000082361, ENSMUSG00000019768, ENSMUSG00000032006	815	79	20399	5.06926	0.00179285	6.64447e-05	6.43138e-05
GOTERM_BP_DIRECT	GO:0007411~axon guidance	25	2.76549	7.50517e-07	ENSMUSG00000028780, ENSMUSG00000028883, ENSMUSG00000055022, ENSMUSG00000031391, ENSMUSG00000024366, ENSMUSG00000022324, ENSMUSG00000021994, ENSMUSG00000047414, ENSMUSG00000048616, ENSMUSG00000064293, ENSMUSG00000020902, ENSMUSG00000031616, ENSMUSG00000019647, ENSMUSG00000030223, ENSMUSG00000029245, ENSMUSG00000063531, ENSMUSG00000048402, ENSMUSG00000020099, ENSMUSG00000021268, ENSMUSG00000027524,…	815	192	20399	3.25904	0.00296839	0.000106145	0.00010274
GOTERM_BP_DIRECT	GO:0010811~positive regulation of cell-substrate adhesion	12	1.32743	1.41697e-06	ENSMUSG00000040152, ENSMUSG00000005397, ENSMUSG00000028195, ENSMUSG00000000402, ENSMUSG00000031391, ENSMUSG00000068196, ENSMUSG00000028004, ENSMUSG00000042961, ENSMUSG00000035258, ENSMUSG00000034488, ENSMUSG00000064080, ENSMUSG00000023886	815	46	20399	6.52942	0.00559689	0.000193489	0.000187284
GOTERM_BP_DIRECT	GO:0042060~wound healing	18	1.99115	1.66003e-06	ENSMUSG00000033016, ENSMUSG00000026193, ENSMUSG00000029231, ENSMUSG00000026043, ENSMUSG00000004655, ENSMUSG00000020053, ENSMUSG00000021253, ENSMUSG00000020122, ENSMUSG00000024620, ENSMUSG00000021994, ENSMUSG00000001506, ENSMUSG00000048616, ENSMUSG00000021469, ENSMUSG00000045730, ENSMUSG00000028919, ENSMUSG00000035273, ENSMUSG00000024529, ENSMUSG00000062991	815	110	20399	4.09573	0.0065538	0.00021266	0.00020584
GOTERM_BP_DIRECT	GO:0030178~negative regulation of Wnt signaling pathway	13	1.43805	1.66476e-06	ENSMUSG00000028031, ENSMUSG00000030772, ENSMUSG00000031661, ENSMUSG00000042988, ENSMUSG00000027004, ENSMUSG00000044548, ENSMUSG00000020218, ENSMUSG00000043099, ENSMUSG00000021319, ENSMUSG00000032717, ENSMUSG00000031548, ENSMUSG00000070867, ENSMUSG00000071847	815	56	20399	5.81041	0.00657244	0.00021266	0.00020584
GOTERM_BP_DIRECT	GO:0006811~ion transport	50	5.53097	2.27081e-06	ENSMUSG00000027577, ENSMUSG00000001027, ENSMUSG00000021991, ENSMUSG00000057182, ENSMUSG00000047976, ENSMUSG00000041078, ENSMUSG00000051726, ENSMUSG00000032769, ENSMUSG00000019943, ENSMUSG00000031343, ENSMUSG00000007653, ENSMUSG00000056025, ENSMUSG00000054640, ENSMUSG00000058248, ENSMUSG00000051331, ENSMUSG00000022032, ENSMUSG00000060882, ENSMUSG00000060961, ENSMUSG00000092083, ENSMUSG00000040896,…	815	605	20399	2.06855	0.00895435	0.000281013	0.000272
GOTERM_BP_DIRECT	GO:0007193~adenylate cyclase-inhibiting G-protein coupled receptor signaling pathway	13	1.43805	2.4709e-06	ENSMUSG00000024211, ENSMUSG00000049511, ENSMUSG00000022220, ENSMUSG00000028004, ENSMUSG00000040133, ENSMUSG00000044034, ENSMUSG00000067586, ENSMUSG00000031616, ENSMUSG00000053368, ENSMUSG00000038587, ENSMUSG00000045092, ENSMUSG00000056755, ENSMUSG00000038668	815	58	20399	5.61005	0.0097395	0.000296508	0.000286999
GOTERM_BP_DIRECT	GO:0019233~sensory perception of pain	15	1.65929	2.59225e-06	ENSMUSG00000052572, ENSMUSG00000027820, ENSMUSG00000003974, ENSMUSG00000042448, ENSMUSG00000027577, ENSMUSG00000004655, ENSMUSG00000060882, ENSMUSG00000057182, ENSMUSG00000044288, ENSMUSG00000027859, ENSMUSG00000045573, ENSMUSG00000031616, ENSMUSG00000032769, ENSMUSG00000047250, ENSMUSG00000036437	815	79	20399	4.75243	0.0102154	0.00030192	0.000292238
GOTERM_BP_DIRECT	GO:0008284~positive regulation of cell proliferation	53	5.86283	2.72848e-06	ENSMUSG00000000093, ENSMUSG00000029231, ENSMUSG00000005148, ENSMUSG00000006235, ENSMUSG00000024620, ENSMUSG00000021994, ENSMUSG00000020467, ENSMUSG00000027859, ENSMUSG00000020902, ENSMUSG00000031712, ENSMUSG00000032006, ENSMUSG00000000184, ENSMUSG00000026193, ENSMUSG00000055254, ENSMUSG00000031380, ENSMUSG00000020053, ENSMUSG00000026674, ENSMUSG00000048402, ENSMUSG00000079560, ENSMUSG00000027524,…	815	662	20399	2.00387	0.0107493	0.000308708	0.000298808
GOTERM_BP_DIRECT	GO:0045893~positive regulation of transcription, DNA-templated	57	6.30531	3.80681e-06	ENSMUSG00000000093, ENSMUSG00000030782, ENSMUSG00000033016, ENSMUSG00000008575, ENSMUSG00000015627, ENSMUSG00000055044, ENSMUSG00000024140, ENSMUSG00000000530, ENSMUSG00000041515, ENSMUSG00000005148, ENSMUSG00000021994, ENSMUSG00000021356, ENSMUSG00000001506, ENSMUSG00000040187, ENSMUSG00000041390, ENSMUSG00000036602, ENSMUSG00000015957, ENSMUSG00000040138, ENSMUSG00000020053, ENSMUSG00000049775,…	815	742	20399	1.92275	0.0149657	0.000418749	0.00040532
GOTERM_BP_DIRECT	GO:0050679~positive regulation of epithelial cell proliferation	16	1.76991	5.12345e-06	ENSMUSG00000062209, ENSMUSG00000032179, ENSMUSG00000029563, ENSMUSG00000010797, ENSMUSG00000000184, ENSMUSG00000042745, ENSMUSG00000020053, ENSMUSG00000048402, ENSMUSG00000020122, ENSMUSG00000021994, ENSMUSG00000048616, ENSMUSG00000039377, ENSMUSG00000032419, ENSMUSG00000031548, ENSMUSG00000019768, ENSMUSG00000035799	815	95	20399	4.21549	0.0200895	0.000548347	0.000530761
GOTERM_BP_DIRECT	GO:0090090~negative regulation of canonical Wnt signaling pathway	19	2.10177	7.19553e-06	ENSMUSG00000028031, ENSMUSG00000030772, ENSMUSG00000031661, ENSMUSG00000015957, ENSMUSG00000054196, ENSMUSG00000042988, ENSMUSG00000027004, ENSMUSG00000044548, ENSMUSG00000022676, ENSMUSG00000021994, ENSMUSG00000025407, ENSMUSG00000048616, ENSMUSG00000044674, ENSMUSG00000021319, ENSMUSG00000031548, ENSMUSG00000096606, ENSMUSG00000030223, ENSMUSG00000071856, ENSMUSG00000074934	815	135	20399	3.52266	0.0280993	0.00074985	0.000725802
GOTERM_BP_DIRECT	GO:0051897~positive regulation of protein kinase B signaling	24	2.65487	9.47527e-06	ENSMUSG00000062209, ENSMUSG00000031451, ENSMUSG00000032584, ENSMUSG00000026193, ENSMUSG00000019929, ENSMUSG00000055254, ENSMUSG00000028864, ENSMUSG00000020053, ENSMUSG00000026674, ENSMUSG00000063531, ENSMUSG00000020099, ENSMUSG00000020122, ENSMUSG00000024620, ENSMUSG00000040152, ENSMUSG00000042453, ENSMUSG00000035273, ENSMUSG00000062991, ENSMUSG00000019890, ENSMUSG00000022309, ENSMUSG00000034472,…	815	207	20399	2.90196	0.0368361	0.000952772	0.000922216
GOTERM_BP_DIRECT	GO:0016525~negative regulation of angiogenesis	16	1.76991	9.77226e-06	ENSMUSG00000027460, ENSMUSG00000031465, ENSMUSG00000003032, ENSMUSG00000019929, ENSMUSG00000028782, ENSMUSG00000064325, ENSMUSG00000021186, ENSMUSG00000063531, ENSMUSG00000022025, ENSMUSG00000023885, ENSMUSG00000021268, ENSMUSG00000040152, ENSMUSG00000045730, ENSMUSG00000021702, ENSMUSG00000038253, ENSMUSG00000019647	815	100	20399	4.00471	0.0379685	0.000952772	0.000922216
GOTERM_BP_DIRECT	GO:0016055~Wnt signaling pathway	26	2.87611	9.86456e-06	ENSMUSG00000030782, ENSMUSG00000010797, ENSMUSG00000042988, ENSMUSG00000004558, ENSMUSG00000044548, ENSMUSG00000005124, ENSMUSG00000021994, ENSMUSG00000018012, ENSMUSG00000037370, ENSMUSG00000043099, ENSMUSG00000040260, ENSMUSG00000021319, ENSMUSG00000070867, ENSMUSG00000030772, ENSMUSG00000028031, ENSMUSG00000028173, ENSMUSG00000031661, ENSMUSG00000015957, ENSMUSG00000081683, ENSMUSG00000040138,…	815	237	20399	2.74585	0.0383202	0.000952772	0.000922216
Sorted Six2-ENLT1_E14.5_Down (FDR < 0.05)
Category	Term	Count	%	PValue	Genes	List Total	Pop Hits	Pop Total	Fold Enrichment	Bonferroni	Benjamini	FDR
GOTERM_BP_DIRECT	GO:0007275~multicellular organism development	64	13.6752	2.56235e-14	ENSMUSG00000004891, ENSMUSG00000079259, ENSMUSG00000059049, ENSMUSG00000078202, ENSMUSG00000001300, ENSMUSG00000045515, ENSMUSG00000026768, ENSMUSG00000024868, ENSMUSG00000020105, ENSMUSG00000026923, ENSMUSG00000067786, ENSMUSG00000046167, ENSMUSG00000044461, ENSMUSG00000010175, ENSMUSG00000030701, ENSMUSG00000028072, ENSMUSG00000018698, ENSMUSG00000014773, ENSMUSG00000057315, ENSMUSG00000048001,…	406	1099	20399	2.92594	7.34506e-11	7.336e-11	7.26682e-11
GOTERM_BP_DIRECT	GO:0007399~nervous system development	28	5.98291	2.97507e-07	ENSMUSG00000004891, ENSMUSG00000059146, ENSMUSG00000001300, ENSMUSG00000026768, ENSMUSG00000045515, ENSMUSG00000008658, ENSMUSG00000046167, ENSMUSG00000032846, ENSMUSG00000052516, ENSMUSG00000028072, ENSMUSG00000018698, ENSMUSG00000014773, ENSMUSG00000035314, ENSMUSG00000057897, ENSMUSG00000031285, ENSMUSG00000040957, ENSMUSG00000056486, ENSMUSG00000048001, ENSMUSG00000026235, ENSMUSG00000025089,…	406	444	20399	3.16853	0.000851697	0.000402006	0.000398215
GOTERM_BP_DIRECT	GO:0030154~cell differentiation	49	10.4701	4.33028e-07	ENSMUSG00000001300, ENSMUSG00000026768, ENSMUSG00000026923, ENSMUSG00000046167, ENSMUSG00000055409, ENSMUSG00000039835, ENSMUSG00000028072, ENSMUSG00000018698, ENSMUSG00000014773, ENSMUSG00000057315, ENSMUSG00000048001, ENSMUSG00000024176, ENSMUSG00000049577, ENSMUSG00000079481, ENSMUSG00000042677, ENSMUSG00000042594, ENSMUSG00000040693, ENSMUSG00000040254, ENSMUSG00000035187, ENSMUSG00000010461,…	406	1119	20399	2.20013	0.00123942	0.000402006	0.000398215
GOTERM_BP_DIRECT	GO:0001822~kidney development	17	3.63248	5.61658e-07	ENSMUSG00000027381, ENSMUSG00000078302, ENSMUSG00000050295, ENSMUSG00000024134, ENSMUSG00000025089, ENSMUSG00000008999, ENSMUSG00000026768, ENSMUSG00000045515, ENSMUSG00000042942, ENSMUSG00000022367, ENSMUSG00000020679, ENSMUSG00000044254, ENSMUSG00000039474, ENSMUSG00000010175, ENSMUSG00000030963, ENSMUSG00000018698, ENSMUSG00000057329	406	178	20399	4.79857	0.00160729	0.000402006	0.000398215
GOTERM_BP_DIRECT	GO:0001656~metanephros development	9	1.92308	1.47283e-06	ENSMUSG00000024134, ENSMUSG00000048387, ENSMUSG00000022330, ENSMUSG00000052516, ENSMUSG00000026768, ENSMUSG00000025932, ENSMUSG00000018698, ENSMUSG00000042942, ENSMUSG00000057329	406	42	20399	10.7665	0.00420931	0.000843344	0.000835391
GOTERM_BP_DIRECT	GO:0010628~positive regulation of gene expression	32	6.83761	2.52493e-06	ENSMUSG00000036923, ENSMUSG00000078302, ENSMUSG00000028364, ENSMUSG00000050295, ENSMUSG00000059146, ENSMUSG00000008999, ENSMUSG00000045515, ENSMUSG00000041378, ENSMUSG00000024868, ENSMUSG00000026923, ENSMUSG00000062078, ENSMUSG00000001802, ENSMUSG00000036585, ENSMUSG00000014773, ENSMUSG00000033634, ENSMUSG00000038418, ENSMUSG00000028211, ENSMUSG00000048387, ENSMUSG00000024176, ENSMUSG00000028698,…	406	619	20399	2.59742	0.00720534	0.00120481	0.00119345
GOTERM_BP_DIRECT	GO:0001657~ureteric bud development	9	1.92308	5.83198e-06	ENSMUSG00000021614, ENSMUSG00000050295, ENSMUSG00000048387, ENSMUSG00000019913, ENSMUSG00000052516, ENSMUSG00000008999, ENSMUSG00000025932, ENSMUSG00000018698, ENSMUSG00000057329	406	50	20399	9.04389	0.0165641	0.00238528	0.00236278
GOTERM_BP_DIRECT	GO:0007155~cell adhesion	31	6.62393	7.00487e-06	ENSMUSG00000054793, ENSMUSG00000027111, ENSMUSG00000059049, ENSMUSG00000024087, ENSMUSG00000028364, ENSMUSG00000001300, ENSMUSG00000026841, ENSMUSG00000026840, ENSMUSG00000025650, ENSMUSG00000027356, ENSMUSG00000026768, ENSMUSG00000041378, ENSMUSG00000017344, ENSMUSG00000021614, ENSMUSG00000022505, ENSMUSG00000074505, ENSMUSG00000032796, ENSMUSG00000074272, ENSMUSG00000048001, ENSMUSG00000026235,…	406	619	20399	2.51625	0.0198621	0.00245059	0.00242748
GOTERM_BP_DIRECT	GO:0001525~angiogenesis	20	4.2735	7.70356e-06	ENSMUSG00000004791, ENSMUSG00000057315, ENSMUSG00000030671, ENSMUSG00000049791, ENSMUSG00000059588, ENSMUSG00000024087, ENSMUSG00000026241, ENSMUSG00000050295, ENSMUSG00000001300, ENSMUSG00000041688, ENSMUSG00000042677, ENSMUSG00000021457, ENSMUSG00000020357, ENSMUSG00000026923, ENSMUSG00000019880, ENSMUSG00000036585, ENSMUSG00000036144, ENSMUSG00000032238, ENSMUSG00000031502, ENSMUSG00000033721	406	295	20399	3.40636	0.0218215	0.00245059	0.00242748
GOTERM_BP_DIRECT	GO:0006816~calcium ion transport	13	2.77778	4.68015e-05	ENSMUSG00000032741, ENSMUSG00000054342, ENSMUSG00000057897, ENSMUSG00000059588, ENSMUSG00000030592, ENSMUSG00000024112, ENSMUSG00000027950, ENSMUSG00000020788, ENSMUSG00000020723, ENSMUSG00000024617, ENSMUSG00000030302, ENSMUSG00000050777, ENSMUSG00000030730	406	150	20399	4.35447	0.125447	0.0133993	0.0132729
GOTERM_BP_DIRECT	GO:0017158~regulation of calcium ion-dependent exocytosis	6	1.28205	5.99736e-05	ENSMUSG00000058420, ENSMUSG00000020847, ENSMUSG00000020848, ENSMUSG00000052301, ENSMUSG00000049303, ENSMUSG00000024743	406	22	20399	13.7029	0.157827	0.0156095	0.0154623
GOTERM_BP_DIRECT	GO:0048514~blood vessel morphogenesis	7	1.49573	8.1478e-05	ENSMUSG00000032796, ENSMUSG00000020357, ENSMUSG00000021457, ENSMUSG00000024087, ENSMUSG00000001300, ENSMUSG00000031502, ENSMUSG00000041688	406	37	20399	9.50559	0.208134	0.0194393	0.019256
GOTERM_BP_DIRECT	GO:0006874~cellular calcium ion homeostasis	11	2.35043	0.000132455	ENSMUSG00000020788, ENSMUSG00000014813, ENSMUSG00000030592, ENSMUSG00000026241, ENSMUSG00000026576, ENSMUSG00000030302, ENSMUSG00000030963, ENSMUSG00000022533, ENSMUSG00000030730, ENSMUSG00000027887, ENSMUSG00000057329	406	119	20399	4.64439	0.315712	0.0265904	0.0263397
GOTERM_BP_DIRECT	GO:0042474~middle ear morphogenesis	6	1.28205	0.000140329	ENSMUSG00000052957, ENSMUSG00000010461, ENSMUSG00000024134, ENSMUSG00000048387, ENSMUSG00000022330, ENSMUSG00000025932	406	26	20399	11.5947	0.330973	0.0265904	0.0263397
GOTERM_BP_DIRECT	GO:0061304~retinal blood vessel morphogenesis	4	0.854701	0.000148602	ENSMUSG00000032796, ENSMUSG00000049791, ENSMUSG00000024087, ENSMUSG00000031502	406	6	20399	33.4959	0.34664	0.0265904	0.0263397
GOTERM_BP_DIRECT	GO:0002504~antigen processing and presentation of peptide or polysaccharide antigen via MHC class II	4	0.854701	0.000148602	ENSMUSG00000036594, ENSMUSG00000073421, ENSMUSG00000079547, ENSMUSG00000060586	406	6	20399	33.4959	0.34664	0.0265904	0.0263397
GOTERM_BP_DIRECT	GO:0007605~sensory perception of sound	17	3.63248	0.000169878	ENSMUSG00000049791, ENSMUSG00000041607, ENSMUSG00000024330, ENSMUSG00000027950, ENSMUSG00000043850, ENSMUSG00000020733, ENSMUSG00000000303, ENSMUSG00000021636, ENSMUSG00000074818, ENSMUSG00000030905, ENSMUSG00000039474, ENSMUSG00000023959, ENSMUSG00000010461, ENSMUSG00000030029, ENSMUSG00000038248, ENSMUSG00000030302, ENSMUSG00000069170	406	281	20399	3.03966	0.38527	0.0273533	0.0270953
GOTERM_BP_DIRECT	GO:0001945~lymph vessel development	5	1.06838	0.000175668	ENSMUSG00000020357, ENSMUSG00000021457, ENSMUSG00000050295, ENSMUSG00000001300, ENSMUSG00000010175	406	15	20399	16.7479	0.395382	0.0273533	0.0270953
GOTERM_BP_DIRECT	GO:0030182~neuron differentiation	16	3.4188	0.000181527	ENSMUSG00000048001, ENSMUSG00000025089, ENSMUSG00000000126, ENSMUSG00000082229, ENSMUSG00000041120, ENSMUSG00000039095, ENSMUSG00000026923, ENSMUSG00000044254, ENSMUSG00000035187, ENSMUSG00000038765, ENSMUSG00000010086, ENSMUSG00000030302, ENSMUSG00000018698, ENSMUSG00000014773, ENSMUSG00000051149, ENSMUSG00000035314	406	254	20399	3.16497	0.405444	0.0273533	0.0270953
GOTERM_BP_DIRECT	GO:2001222~regulation of neuron migration	6	1.28205	0.00020293	ENSMUSG00000057897, ENSMUSG00000000303, ENSMUSG00000024617, ENSMUSG00000035187, ENSMUSG00000021294, ENSMUSG00000032846	406	28	20399	10.7665	0.440801	0.0290494	0.0287754
GOTERM_BP_DIRECT	GO:0048793~pronephros development	4	0.854701	0.00025622	ENSMUSG00000020679, ENSMUSG00000048387, ENSMUSG00000022330, ENSMUSG00000018698	406	7	20399	28.7108	0.519971	0.0349313	0.0346019
GOTERM_BP_DIRECT	GO:0007420~brain development	17	3.63248	0.000293583	ENSMUSG00000011877, ENSMUSG00000034227, ENSMUSG00000028184, ENSMUSG00000004891, ENSMUSG00000031285, ENSMUSG00000048001, ENSMUSG00000050295, ENSMUSG00000070570, ENSMUSG00000026768, ENSMUSG00000045515, ENSMUSG00000020486, ENSMUSG00000050947, ENSMUSG00000067786, ENSMUSG00000051159, ENSMUSG00000052516, ENSMUSG00000030302, ENSMUSG00000031502	406	295	20399	2.89541	0.568697	0.0382058	0.0378455
GOTERM_BP_DIRECT	GO:0030336~negative regulation of cell migration	12	2.5641	0.000309684	ENSMUSG00000053141, ENSMUSG00000020733, ENSMUSG00000000303, ENSMUSG00000024087, ENSMUSG00000028211, ENSMUSG00000014813, ENSMUSG00000010529, ENSMUSG00000026235, ENSMUSG00000017950, ENSMUSG00000041378, ENSMUSG00000000120, ENSMUSG00000057329	406	157	20399	3.84029	0.58814	0.0385489	0.0381853
Sorted Six2-ENLT1_E18.5_Up (FDR < 0.001)
Category	Term	Count	%	PValue	Genes	List Total	Pop Hits	Pop Total	Fold Enrichment	Bonferroni	Benjamini	FDR
GOTERM_BP_DIRECT	GO:0009952~anterior/posterior pattern specification	46	3.91489	3.3133e-26	ENSMUSG00000079277, ENSMUSG00000025491, ENSMUSG00000075394, ENSMUSG00000000690, ENSMUSG00000027996, ENSMUSG00000043219, ENSMUSG00000022485, ENSMUSG00000022484, ENSMUSG00000001661, ENSMUSG00000021994, ENSMUSG00000001288, ENSMUSG00000038721, ENSMUSG00000000938, ENSMUSG00000019789, ENSMUSG00000038227, ENSMUSG00000036602, ENSMUSG00000038700, ENSMUSG00000014704, ENSMUSG00000043969, ENSMUSG00000048763,…	1040	128	20399	7.04893	1.5112e-22	1.51086e-22	1.45089e-22
GOTERM_BP_DIRECT	GO:0007275~multicellular organism development	138	11.7447	3.56408e-23	ENSMUSG00000000690, ENSMUSG00000005583, ENSMUSG00000031075, ENSMUSG00000029671, ENSMUSG00000048078, ENSMUSG00000043219, ENSMUSG00000025355, ENSMUSG00000022485, ENSMUSG00000022484, ENSMUSG00000063626, ENSMUSG00000002111, ENSMUSG00000001661, ENSMUSG00000027938, ENSMUSG00000021313, ENSMUSG00000067780, ENSMUSG00000001823, ENSMUSG00000051367, ENSMUSG00000018654, ENSMUSG00000038700, ENSMUSG00000036766,…	1040	1099	20399	2.46296	1.62558e-19	8.12609e-20	7.80355e-20
GOTERM_BP_DIRECT	GO:0007155~cell adhesion	92	7.82979	2.74941e-20	ENSMUSG00000016918, ENSMUSG00000032243, ENSMUSG00000032087, ENSMUSG00000000290, ENSMUSG00000026841, ENSMUSG00000024421, ENSMUSG00000031391, ENSMUSG00000056174, ENSMUSG00000029797, ENSMUSG00000022762, ENSMUSG00000024109, ENSMUSG00000042286, ENSMUSG00000091345, ENSMUSG00000028909, ENSMUSG00000035273, ENSMUSG00000037892, ENSMUSG00000041592, ENSMUSG00000038147, ENSMUSG00000052336, ENSMUSG00000052698,…	1040	619	20399	2.91523	1.25401e-16	4.17911e-17	4.01323e-17
GOTERM_BP_DIRECT	GO:0048704~embryonic skeletal system morphogenesis	28	2.38298	1.45332e-19	ENSMUSG00000079277, ENSMUSG00000075394, ENSMUSG00000005583, ENSMUSG00000000690, ENSMUSG00000032087, ENSMUSG00000043219, ENSMUSG00000026586, ENSMUSG00000051367, ENSMUSG00000038721, ENSMUSG00000038227, ENSMUSG00000036602, ENSMUSG00000038700, ENSMUSG00000034612, ENSMUSG00000014704, ENSMUSG00000048763, ENSMUSG00000040310, ENSMUSG00000079560, ENSMUSG00000043342, ENSMUSG00000020875, ENSMUSG00000038253,…	1040	60	20399	9.1534	6.62858e-16	1.65678e-16	1.59102e-16
GOTERM_BP_DIRECT	GO:0006954~inflammatory response	68	5.78723	2.22327e-17	ENSMUSG00000003283, ENSMUSG00000096596, ENSMUSG00000026365, ENSMUSG00000020581, ENSMUSG00000060477, ENSMUSG00000027217, ENSMUSG00000079293, ENSMUSG00000021994, ENSMUSG00000015340, ENSMUSG00000042286, ENSMUSG00000044583, ENSMUSG00000105504, ENSMUSG00000067586, ENSMUSG00000035352, ENSMUSG00000052336, ENSMUSG00000037731, ENSMUSG00000031712, ENSMUSG00000033538, ENSMUSG00000018930, ENSMUSG00000029026,…	1040	414	20399	3.22169	1.01403e-13	2.02762e-14	1.94714e-14
GOTERM_BP_DIRECT	GO:0030198~extracellular matrix organization	44	3.74468	2.68316e-17	ENSMUSG00000027570, ENSMUSG00000004098, ENSMUSG00000029675, ENSMUSG00000058897, ENSMUSG00000033453, ENSMUSG00000027750, ENSMUSG00000053441, ENSMUSG00000026042, ENSMUSG00000026043, ENSMUSG00000029231, ENSMUSG00000025355, ENSMUSG00000056174, ENSMUSG00000063564, ENSMUSG00000020583, ENSMUSG00000042961, ENSMUSG00000028626, ENSMUSG00000022324, ENSMUSG00000024401, ENSMUSG00000001506, ENSMUSG00000022449,…	1040	186	20399	4.63997	1.22379e-13	2.0392e-14	1.95826e-14
GOTERM_BP_DIRECT	GO:0001501~skeletal system development	35	2.97872	4.40694e-15	ENSMUSG00000079277, ENSMUSG00000075394, ENSMUSG00000052430, ENSMUSG00000026042, ENSMUSG00000026043, ENSMUSG00000043219, ENSMUSG00000022484, ENSMUSG00000048776, ENSMUSG00000027339, ENSMUSG00000001661, ENSMUSG00000086903, ENSMUSG00000001506, ENSMUSG00000048616, ENSMUSG00000001823, ENSMUSG00000000938, ENSMUSG00000038700, ENSMUSG00000032179, ENSMUSG00000014704, ENSMUSG00000027204, ENSMUSG00000027102,…	1040	135	20399	5.08522	2.02549e-11	2.87081e-12	2.75686e-12
GOTERM_BP_DIRECT	GO:0048706~embryonic skeletal system development	21	1.78723	1.98398e-13	ENSMUSG00000016918, ENSMUSG00000000690, ENSMUSG00000015957, ENSMUSG00000014704, ENSMUSG00000043219, ENSMUSG00000042448, ENSMUSG00000022485, ENSMUSG00000040856, ENSMUSG00000079560, ENSMUSG00000001661, ENSMUSG00000021994, ENSMUSG00000001506, ENSMUSG00000048616, ENSMUSG00000043342, ENSMUSG00000020875, ENSMUSG00000024713, ENSMUSG00000038253, ENSMUSG00000031616, ENSMUSG00000038227, ENSMUSG00000038700,…	1040	51	20399	8.07653	9.04888e-10	1.13087e-10	1.08598e-10
GOTERM_BP_DIRECT	GO:0007165~signal transduction	127	10.8085	1.87466e-10	ENSMUSG00000042804, ENSMUSG00000048078, ENSMUSG00000060477, ENSMUSG00000063626, ENSMUSG00000042249, ENSMUSG00000022489, ENSMUSG00000064272, ENSMUSG00000046961, ENSMUSG00000040061, ENSMUSG00000038665, ENSMUSG00000039116, ENSMUSG00000052336, ENSMUSG00000058715, ENSMUSG00000031343, ENSMUSG00000007653, ENSMUSG00000037846, ENSMUSG00000032311, ENSMUSG00000031340, ENSMUSG00000015957, ENSMUSG00000081683,…	1040	1400	20399	1.77931	8.55031e-07	9.49827e-08	9.12126e-08
GOTERM_BP_DIRECT	GO:0002376~immune system process	67	5.70213	2.26335e-10	ENSMUSG00000003283, ENSMUSG00000030142, ENSMUSG00000015947, ENSMUSG00000028028, ENSMUSG00000059089, ENSMUSG00000041515, ENSMUSG00000046805, ENSMUSG00000026288, ENSMUSG00000026365, ENSMUSG00000004730, ENSMUSG00000021356, ENSMUSG00000072620, ENSMUSG00000044583, ENSMUSG00000105504, ENSMUSG00000038147, ENSMUSG00000052336, ENSMUSG00000037731, ENSMUSG00000037379, ENSMUSG00000033538, ENSMUSG00000039236,…	1040	563	20399	2.33422	1.03231e-06	1.03209e-07	9.9112e-08
GOTERM_BP_DIRECT	GO:0006811~ion transport	70	5.95745	2.90956e-10	ENSMUSG00000031075, ENSMUSG00000059003, ENSMUSG00000021991, ENSMUSG00000021313, ENSMUSG00000047976, ENSMUSG00000015340, ENSMUSG00000041078, ENSMUSG00000020704, ENSMUSG00000032769, ENSMUSG00000030650, ENSMUSG00000031343, ENSMUSG00000007653, ENSMUSG00000056025, ENSMUSG00000032034, ENSMUSG00000035506, ENSMUSG00000058248, ENSMUSG00000051331, ENSMUSG00000022032, ENSMUSG00000029868, ENSMUSG00000060882,…	1040	605	20399	2.26944	1.32705e-06	1.20614e-07	1.15827e-07
GOTERM_BP_DIRECT	GO:0051965~positive regulation of synapse assembly	21	1.78723	8.27164e-10	ENSMUSG00000034648, ENSMUSG00000032452, ENSMUSG00000008153, ENSMUSG00000028782, ENSMUSG00000055254, ENSMUSG00000059146, ENSMUSG00000049112, ENSMUSG00000041417, ENSMUSG00000023885, ENSMUSG00000024109, ENSMUSG00000046699, ENSMUSG00000071424, ENSMUSG00000024647, ENSMUSG00000036790, ENSMUSG00000036295, ENSMUSG00000060780, ENSMUSG00000064177, ENSMUSG00000020704, ENSMUSG00000075478, ENSMUSG00000031558,…	1040	76	20399	5.41977	3.77269e-06	3.14322e-07	3.01846e-07
GOTERM_BP_DIRECT	GO:0051216~cartilage development	23	1.95745	2.08569e-09	ENSMUSG00000034612, ENSMUSG00000079277, ENSMUSG00000032179, ENSMUSG00000016918, ENSMUSG00000075394, ENSMUSG00000052430, ENSMUSG00000026043, ENSMUSG00000027358, ENSMUSG00000027996, ENSMUSG00000027544, ENSMUSG00000048763, ENSMUSG00000026365, ENSMUSG00000026586, ENSMUSG00000022025, ENSMUSG00000029335, ENSMUSG00000020583, ENSMUSG00000079560, ENSMUSG00000021994, ENSMUSG00000048616, ENSMUSG00000021469,…	1040	96	20399	4.69929	9.5128e-06	6.69366e-07	6.42797e-07
GOTERM_BP_DIRECT	GO:0007166~cell surface receptor signaling pathway	36	3.06383	2.19975e-09	ENSMUSG00000031298, ENSMUSG00000015947, ENSMUSG00000028782, ENSMUSG00000023274, ENSMUSG00000031391, ENSMUSG00000059089, ENSMUSG00000026640, ENSMUSG00000025475, ENSMUSG00000004730, ENSMUSG00000022103, ENSMUSG00000029778, ENSMUSG00000041293, ENSMUSG00000022901, ENSMUSG00000073530, ENSMUSG00000039116, ENSMUSG00000032769, ENSMUSG00000058715, ENSMUSG00000050896, ENSMUSG00000079419, ENSMUSG00000081683,…	1040	221	20399	3.19511	1.0033e-05	6.69366e-07	6.42797e-07
GOTERM_BP_DIRECT	GO:0001819~positive regulation of cytokine production	22	1.87234	2.20186e-09	ENSMUSG00000030142, ENSMUSG00000027398, ENSMUSG00000054580, ENSMUSG00000032076, ENSMUSG00000016529, ENSMUSG00000026177, ENSMUSG00000058099, ENSMUSG00000027995, ENSMUSG00000040856, ENSMUSG00000027399, ENSMUSG00000044811, ENSMUSG00000029468, ENSMUSG00000024401, ENSMUSG00000021994, ENSMUSG00000023349, ENSMUSG00000047810, ENSMUSG00000045322, ENSMUSG00000051439, ENSMUSG00000044583, ENSMUSG00000068122,…	1040	88	20399	4.90361	1.00426e-05	6.69366e-07	6.42797e-07
GOTERM_BP_DIRECT	GO:0032731~positive regulation of interleukin-1 beta production	19	1.61702	3.08751e-09	ENSMUSG00000073490, ENSMUSG00000032691, ENSMUSG00000000982, ENSMUSG00000027995, ENSMUSG00000029468, ENSMUSG00000026536, ENSMUSG00000079293, ENSMUSG00000024401, ENSMUSG00000021994, ENSMUSG00000047821, ENSMUSG00000090272, ENSMUSG00000071203, ENSMUSG00000105504, ENSMUSG00000037860, ENSMUSG00000030579, ENSMUSG00000039005, ENSMUSG00000033538, ENSMUSG00000073489, ENSMUSG00000054203	1040	66	20399	5.64658	1.4082e-05	8.7994e-07	8.45012e-07
GOTERM_BP_DIRECT	GO:0009954~proximal/distal pattern formation	13	1.10638	4.08088e-09	ENSMUSG00000022484, ENSMUSG00000048402, ENSMUSG00000042499, ENSMUSG00000025407, ENSMUSG00000043342, ENSMUSG00000020875, ENSMUSG00000001656, ENSMUSG00000038210, ENSMUSG00000000938, ENSMUSG00000038227, ENSMUSG00000050368, ENSMUSG00000036139, ENSMUSG00000074934	1040	28	20399	9.1067	1.86127e-05	1.05238e-06	1.01061e-06
GOTERM_BP_DIRECT	GO:0045471~response to ethanol	26	2.21277	4.15413e-09	ENSMUSG00000030043, ENSMUSG00000059003, ENSMUSG00000059146, ENSMUSG00000027875, ENSMUSG00000068614, ENSMUSG00000027559, ENSMUSG00000040147, ENSMUSG00000024401, ENSMUSG00000022620, ENSMUSG00000029778, ENSMUSG00000044288, ENSMUSG00000026527, ENSMUSG00000045573, ENSMUSG00000030209, ENSMUSG00000038067, ENSMUSG00000039579, ENSMUSG00000070348, ENSMUSG00000032691, ENSMUSG00000020053, ENSMUSG00000040613,…	1040	126	20399	4.04742	1.89468e-05	1.05238e-06	1.01061e-06
GOTERM_BP_DIRECT	GO:0045944~positive regulation of transcription from RNA polymerase II promoter	113	9.61702	5.15753e-09	ENSMUSG00000005583, ENSMUSG00000031870, ENSMUSG00000022484, ENSMUSG00000002111, ENSMUSG00000027938, ENSMUSG00000051367, ENSMUSG00000018654, ENSMUSG00000038700, ENSMUSG00000029026, ENSMUSG00000032033, ENSMUSG00000016529, ENSMUSG00000053552, ENSMUSG00000000982, ENSMUSG00000048763, ENSMUSG00000020053, ENSMUSG00000045903, ENSMUSG00000072294, ENSMUSG00000048402, ENSMUSG00000036192, ENSMUSG00000064043,…	1040	1263	20399	1.75489	2.35232e-05	1.23781e-06	1.18867e-06
GOTERM_BP_DIRECT	GO:0055085~transmembrane transport	54	4.59574	1.8603e-08	ENSMUSG00000055489, ENSMUSG00000031075, ENSMUSG00000040505, ENSMUSG00000053025, ENSMUSG00000074968, ENSMUSG00000021313, ENSMUSG00000047976, ENSMUSG00000032769, ENSMUSG00000035506, ENSMUSG00000058248, ENSMUSG00000051331, ENSMUSG00000028970, ENSMUSG00000029868, ENSMUSG00000060882, ENSMUSG00000063873, ENSMUSG00000064329, ENSMUSG00000092083, ENSMUSG00000040896, ENSMUSG00000068323, ENSMUSG00000024737,…	1040	456	20399	2.32276	8.48446e-05	4.24148e-06	4.07312e-06
GOTERM_BP_DIRECT	GO:0034765~regulation of ion transmembrane transport	26	2.21277	6.82911e-08	ENSMUSG00000015968, ENSMUSG00000023033, ENSMUSG00000021991, ENSMUSG00000004113, ENSMUSG00000021730, ENSMUSG00000047976, ENSMUSG00000043673, ENSMUSG00000015340, ENSMUSG00000045534, ENSMUSG00000020704, ENSMUSG00000070304, ENSMUSG00000034810, ENSMUSG00000032034, ENSMUSG00000058248, ENSMUSG00000051331, ENSMUSG00000060882, ENSMUSG00000028631, ENSMUSG00000064329, ENSMUSG00000009731, ENSMUSG00000040896,…	1040	144	20399	3.54149	0.000311427	1.43881e-05	1.3817e-05
GOTERM_BP_DIRECT	GO:0009410~response to xenobiotic stimulus	42	3.57447	6.94162e-08	ENSMUSG00000055026, ENSMUSG00000033278, ENSMUSG00000039419, ENSMUSG00000040505, ENSMUSG00000028463, ENSMUSG00000059003, ENSMUSG00000027875, ENSMUSG00000027996, ENSMUSG00000068614, ENSMUSG00000040147, ENSMUSG00000021575, ENSMUSG00000024401, ENSMUSG00000029778, ENSMUSG00000022488, ENSMUSG00000001506, ENSMUSG00000015340, ENSMUSG00000024107, ENSMUSG00000030249, ENSMUSG00000032769, ENSMUSG00000019726,…	1040	323	20399	2.55048	0.000316557	1.43881e-05	1.3817e-05
GOTERM_BP_DIRECT	GO:0035249~synaptic transmission, glutamatergic	16	1.3617	8.28048e-08	ENSMUSG00000008153, ENSMUSG00000059003, ENSMUSG00000024211, ENSMUSG00000056073, ENSMUSG00000025892, ENSMUSG00000002771, ENSMUSG00000071424, ENSMUSG00000062151, ENSMUSG00000041078, ENSMUSG00000045730, ENSMUSG00000020524, ENSMUSG00000022935, ENSMUSG00000030209, ENSMUSG00000039579, ENSMUSG00000036510, ENSMUSG00000019935	1040	56	20399	5.60412	0.000377602	1.6417e-05	1.57653e-05
GOTERM_BP_DIRECT	GO:0007268~chemical synaptic transmission	30	2.55319	1.04792e-07	ENSMUSG00000055026, ENSMUSG00000039419, ENSMUSG00000053025, ENSMUSG00000059003, ENSMUSG00000056073, ENSMUSG00000025892, ENSMUSG00000025496, ENSMUSG00000004113, ENSMUSG00000024109, ENSMUSG00000062151, ENSMUSG00000020524, ENSMUSG00000041552, ENSMUSG00000045573, ENSMUSG00000030209, ENSMUSG00000039579, ENSMUSG00000036422, ENSMUSG00000066392, ENSMUSG00000056755, ENSMUSG00000007653, ENSMUSG00000031343,…	1040	189	20399	3.1134	0.000477844	1.93888e-05	1.86192e-05
GOTERM_BP_DIRECT	GO:0043410~positive regulation of MAPK cascade	31	2.6383	1.06298e-07	ENSMUSG00000028581, ENSMUSG00000057722, ENSMUSG00000059146, ENSMUSG00000027358, ENSMUSG00000028864, ENSMUSG00000023274, ENSMUSG00000021253, ENSMUSG00000024401, ENSMUSG00000045730, ENSMUSG00000066258, ENSMUSG00000064177, ENSMUSG00000038147, ENSMUSG00000030921, ENSMUSG00000053647, ENSMUSG00000035711, ENSMUSG00000057455, ENSMUSG00000029026, ENSMUSG00000055471, ENSMUSG00000048583, ENSMUSG00000026395,…	1040	200	20399	3.04024	0.000484709	1.93888e-05	1.86192e-05
GOTERM_BP_DIRECT	GO:0030335~positive regulation of cell migration	37	3.14894	1.15813e-07	ENSMUSG00000027398, ENSMUSG00000028883, ENSMUSG00000029231, ENSMUSG00000059146, ENSMUSG00000027358, ENSMUSG00000028864, ENSMUSG00000024300, ENSMUSG00000041417, ENSMUSG00000020101, ENSMUSG00000079293, ENSMUSG00000001506, ENSMUSG00000029816, ENSMUSG00000030707, ENSMUSG00000035373, ENSMUSG00000050315, ENSMUSG00000050357, ENSMUSG00000053647, ENSMUSG00000031520, ENSMUSG00000026193, ENSMUSG00000027200,…	1040	269	20399	2.69789	0.000528082	1.98312e-05	1.90441e-05
GOTERM_BP_DIRECT	GO:0006935~chemotaxis	25	2.12766	1.20216e-07	ENSMUSG00000029373, ENSMUSG00000029231, ENSMUSG00000029379, ENSMUSG00000020143, ENSMUSG00000043953, ENSMUSG00000022488, ENSMUSG00000019122, ENSMUSG00000035373, ENSMUSG00000035352, ENSMUSG00000052336, ENSMUSG00000031558, ENSMUSG00000018930, ENSMUSG00000036006, ENSMUSG00000049130, ENSMUSG00000033220, ENSMUSG00000000982, ENSMUSG00000040552, ENSMUSG00000025804, ENSMUSG00000056529, ENSMUSG00000035385,…	1040	138	20399	3.55334	0.000548155	1.98312e-05	1.90441e-05
GOTERM_BP_DIRECT	GO:0030593~neutrophil chemotaxis	19	1.61702	1.21771e-07	ENSMUSG00000049130, ENSMUSG00000027398, ENSMUSG00000029373, ENSMUSG00000059498, ENSMUSG00000000290, ENSMUSG00000000982, ENSMUSG00000096596, ENSMUSG00000029379, ENSMUSG00000028635, ENSMUSG00000027524, ENSMUSG00000022488, ENSMUSG00000019122, ENSMUSG00000035373, ENSMUSG00000035352, ENSMUSG00000035385, ENSMUSG00000058715, ENSMUSG00000018930, ENSMUSG00000058427, ENSMUSG00000034116	1040	82	20399	4.54481	0.000555242	1.98312e-05	1.90441e-05
GOTERM_BP_DIRECT	GO:0002218~activation of innate immune response	15	1.2766	2.08518e-07	ENSMUSG00000073490, ENSMUSG00000057596, ENSMUSG00000060441, ENSMUSG00000026536, ENSMUSG00000045322, ENSMUSG00000090272, ENSMUSG00000066258, ENSMUSG00000105504, ENSMUSG00000043263, ENSMUSG00000037860, ENSMUSG00000039997, ENSMUSG00000030921, ENSMUSG00000039005, ENSMUSG00000073489, ENSMUSG00000054203	1040	52	20399	5.65801	0.000950598	3.27876e-05	3.14862e-05
GOTERM_BP_DIRECT	GO:0007399~nervous system development	50	4.25532	3.14053e-07	ENSMUSG00000030584, ENSMUSG00000005583, ENSMUSG00000032087, ENSMUSG00000020181, ENSMUSG00000031391, ENSMUSG00000029797, ENSMUSG00000006435, ENSMUSG00000024501, ENSMUSG00000027419, ENSMUSG00000037892, ENSMUSG00000031558, ENSMUSG00000032311, ENSMUSG00000029026, ENSMUSG00000039706, ENSMUSG00000026193, ENSMUSG00000013415, ENSMUSG00000038738, ENSMUSG00000027200, ENSMUSG00000055254, ENSMUSG00000020053,…	1040	444	20399	2.20883	0.00143137	4.7736e-05	4.58412e-05
GOTERM_BP_DIRECT	GO:0001649~osteoblast differentiation	21	1.78723	5.50942e-07	ENSMUSG00000008136, ENSMUSG00000005583, ENSMUSG00000054675, ENSMUSG00000052430, ENSMUSG00000015957, ENSMUSG00000048583, ENSMUSG00000027358, ENSMUSG00000000982, ENSMUSG00000020053, ENSMUSG00000040856, ENSMUSG00000048402, ENSMUSG00000029335, ENSMUSG00000022676, ENSMUSG00000025407, ENSMUSG00000001506, ENSMUSG00000048616, ENSMUSG00000021469, ENSMUSG00000021943, ENSMUSG00000045573, ENSMUSG00000029816,…	1040	109	20399	3.77893	0.00250969	8.10419e-05	7.78251e-05
GOTERM_BP_DIRECT	GO:0016525~negative regulation of angiogenesis	20	1.70213	6.02004e-07	ENSMUSG00000027460, ENSMUSG00000031465, ENSMUSG00000016918, ENSMUSG00000033278, ENSMUSG00000026463, ENSMUSG00000019929, ENSMUSG00000029373, ENSMUSG00000028782, ENSMUSG00000064325, ENSMUSG00000021186, ENSMUSG00000022025, ENSMUSG00000023885, ENSMUSG00000021268, ENSMUSG00000042286, ENSMUSG00000045730, ENSMUSG00000021702, ENSMUSG00000038253, ENSMUSG00000035385, ENSMUSG00000039313, ENSMUSG00000033569	1040	100	20399	3.92288	0.00274198	8.57856e-05	8.23805e-05
GOTERM_BP_DIRECT	GO:0051649~establishment of localization in cell	30	2.55319	8.27739e-07	ENSMUSG00000032860, ENSMUSG00000031075, ENSMUSG00000015968, ENSMUSG00000044948, ENSMUSG00000004113, ENSMUSG00000027217, ENSMUSG00000074968, ENSMUSG00000021313, ENSMUSG00000030707, ENSMUSG00000020704, ENSMUSG00000032327, ENSMUSG00000005057, ENSMUSG00000052160, ENSMUSG00000056220, ENSMUSG00000051331, ENSMUSG00000025044, ENSMUSG00000026177, ENSMUSG00000041669, ENSMUSG00000040613, ENSMUSG00000064329,…	1040	208	20399	2.829	0.0037682	0.000114379	0.000109839
GOTERM_BP_DIRECT	GO:0009887~animal organ morphogenesis	26	2.21277	8.8497e-07	ENSMUSG00000010797, ENSMUSG00000027276, ENSMUSG00000029231, ENSMUSG00000029671, ENSMUSG00000020160, ENSMUSG00000027358, ENSMUSG00000024421, ENSMUSG00000021253, ENSMUSG00000025855, ENSMUSG00000042961, ENSMUSG00000021994, ENSMUSG00000024401, ENSMUSG00000026109, ENSMUSG00000038203, ENSMUSG00000031520, ENSMUSG00000036856, ENSMUSG00000015957, ENSMUSG00000048583, ENSMUSG00000117406, ENSMUSG00000064325,…	1040	164	20399	3.1096	0.00402821	0.00011869	0.000113979
GOTERM_BP_DIRECT	GO:0060078~regulation of postsynaptic membrane potential	11	0.93617	9.28157e-07	ENSMUSG00000007653, ENSMUSG00000031343, ENSMUSG00000055026, ENSMUSG00000026527, ENSMUSG00000020524, ENSMUSG00000031340, ENSMUSG00000030209, ENSMUSG00000059003, ENSMUSG00000039579, ENSMUSG00000000560, ENSMUSG00000021730	1040	29	20399	7.43995	0.00422438	0.000120926	0.000116126
GOTERM_BP_DIRECT	GO:0001525~angiogenesis	37	3.14894	1.12049e-06	ENSMUSG00000030123, ENSMUSG00000057722, ENSMUSG00000020160, ENSMUSG00000000530, ENSMUSG00000025355, ENSMUSG00000056174, ENSMUSG00000026365, ENSMUSG00000046768, ENSMUSG00000024109, ENSMUSG00000069763, ENSMUSG00000035352, ENSMUSG00000031616, ENSMUSG00000068196, ENSMUSG00000039313, ENSMUSG00000066392, ENSMUSG00000050875, ENSMUSG00000027460, ENSMUSG00000028197, ENSMUSG00000031520, ENSMUSG00000031465,…	1040	295	20399	2.46011	0.00509751	0.000141928	0.000136295
GOTERM_BP_DIRECT	GO:0032755~positive regulation of interleukin-6 production	21	1.78723	1.15695e-06	ENSMUSG00000028581, ENSMUSG00000027398, ENSMUSG00000026896, ENSMUSG00000027995, ENSMUSG00000031380, ENSMUSG00000024397, ENSMUSG00000027399, ENSMUSG00000029468, ENSMUSG00000079293, ENSMUSG00000024401, ENSMUSG00000021994, ENSMUSG00000045322, ENSMUSG00000044583, ENSMUSG00000056529, ENSMUSG00000052688, ENSMUSG00000030579, ENSMUSG00000037379, ENSMUSG00000039005, ENSMUSG00000058715, ENSMUSG00000074678,…	1040	114	20399	3.61318	0.00526295	0.000142586	0.000136927
GOTERM_BP_DIRECT	GO:0050731~positive regulation of peptidyl-tyrosine phosphorylation	21	1.78723	1.53633e-06	ENSMUSG00000027460, ENSMUSG00000029378, ENSMUSG00000048583, ENSMUSG00000055022, ENSMUSG00000026395, ENSMUSG00000029231, ENSMUSG00000028864, ENSMUSG00000023274, ENSMUSG00000020053, ENSMUSG00000079293, ENSMUSG00000068748, ENSMUSG00000023349, ENSMUSG00000022831, ENSMUSG00000042453, ENSMUSG00000021702, ENSMUSG00000038067, ENSMUSG00000031712, ENSMUSG00000039005, ENSMUSG00000032911, ENSMUSG00000037922,…	1040	116	20399	3.55089	0.00698271	0.000184359	0.000177042
GOTERM_BP_DIRECT	GO:1905606~regulation of presynapse assembly	12	1.02128	2.54984e-06	ENSMUSG00000024109, ENSMUSG00000071424, ENSMUSG00000046699, ENSMUSG00000025889, ENSMUSG00000024647, ENSMUSG00000036790, ENSMUSG00000008153, ENSMUSG00000059146, ENSMUSG00000060780, ENSMUSG00000075478, ENSMUSG00000035653, ENSMUSG00000043557	1040	39	20399	6.03521	0.0115625	0.000298135	0.000286301
GOTERM_BP_DIRECT	GO:0010628~positive regulation of gene expression	60	5.10638	2.80813e-06	ENSMUSG00000054675, ENSMUSG00000005583, ENSMUSG00000015627, ENSMUSG00000029671, ENSMUSG00000020581, ENSMUSG00000002111, ENSMUSG00000020101, ENSMUSG00000079293, ENSMUSG00000029359, ENSMUSG00000021994, ENSMUSG00000024109, ENSMUSG00000019789, ENSMUSG00000018654, ENSMUSG00000026193, ENSMUSG00000015957, ENSMUSG00000055254, ENSMUSG00000000861, ENSMUSG00000000982, ENSMUSG00000020053, ENSMUSG00000026751,…	1040	619	20399	1.90124	0.0127262	0.000315554	0.000303029
GOTERM_BP_DIRECT	GO:0032715~negative regulation of interleukin-6 production	14	1.19149	2.83722e-06	ENSMUSG00000016529, ENSMUSG00000028864, ENSMUSG00000112148, ENSMUSG00000026288, ENSMUSG00000112023, ENSMUSG00000024401, ENSMUSG00000022488, ENSMUSG00000045322, ENSMUSG00000064177, ENSMUSG00000038147, ENSMUSG00000032109, ENSMUSG00000030921, ENSMUSG00000039005, ENSMUSG00000037922	1040	55	20399	4.99276	0.0128572	0.000315554	0.000303029
GOTERM_BP_DIRECT	GO:0051092~positive regulation of NF-kappaB transcription factor activity	25	2.12766	3.04751e-06	ENSMUSG00000027398, ENSMUSG00000000290, ENSMUSG00000027995, ENSMUSG00000022221, ENSMUSG00000060477, ENSMUSG00000079293, ENSMUSG00000021994, ENSMUSG00000024401, ENSMUSG00000023755, ENSMUSG00000066258, ENSMUSG00000038147, ENSMUSG00000052336, ENSMUSG00000030921, ENSMUSG00000037846, ENSMUSG00000032691, ENSMUSG00000057596, ENSMUSG00000060441, ENSMUSG00000022037, ENSMUSG00000045322, ENSMUSG00000017652,…	1040	164	20399	2.99	0.0138036	0.000330092	0.00031699
GOTERM_BP_DIRECT	GO:0070374~positive regulation of ERK1 and ERK2 cascade	32	2.7234	3.14454e-06	ENSMUSG00000027398, ENSMUSG00000029231, ENSMUSG00000027358, ENSMUSG00000023274, ENSMUSG00000027995, ENSMUSG00000096596, ENSMUSG00000027399, ENSMUSG00000006235, ENSMUSG00000024109, ENSMUSG00000064272, ENSMUSG00000029816, ENSMUSG00000019122, ENSMUSG00000035373, ENSMUSG00000035352, ENSMUSG00000031616, ENSMUSG00000036564, ENSMUSG00000018930, ENSMUSG00000019768, ENSMUSG00000053647, ENSMUSG00000049130,…	1040	246	20399	2.55147	0.0142399	0.000330092	0.00031699
GOTERM_BP_DIRECT	GO:0007416~synapse assembly	15	1.2766	3.1851e-06	ENSMUSG00000030123, ENSMUSG00000032036, ENSMUSG00000032076, ENSMUSG00000008153, ENSMUSG00000024109, ENSMUSG00000020524, ENSMUSG00000024647, ENSMUSG00000041293, ENSMUSG00000064177, ENSMUSG00000041592, ENSMUSG00000020704, ENSMUSG00000075478, ENSMUSG00000033768, ENSMUSG00000066392, ENSMUSG00000032589	1040	64	20399	4.59713	0.0144223	0.000330092	0.00031699
GOTERM_BP_DIRECT	GO:0007411~axon guidance	27	2.29787	5.20659e-06	ENSMUSG00000028883, ENSMUSG00000032087, ENSMUSG00000055022, ENSMUSG00000024421, ENSMUSG00000031391, ENSMUSG00000063626, ENSMUSG00000022324, ENSMUSG00000021994, ENSMUSG00000048616, ENSMUSG00000064293, ENSMUSG00000031616, ENSMUSG00000031558, ENSMUSG00000029168, ENSMUSG00000027200, ENSMUSG00000025085, ENSMUSG00000029869, ENSMUSG00000049336, ENSMUSG00000048402, ENSMUSG00000021268, ENSMUSG00000027524,…	1040	192	20399	2.75828	0.0234676	0.000523569	0.000502787
GOTERM_BP_DIRECT	GO:0050804~modulation of synaptic transmission	22	1.87234	5.28162e-06	ENSMUSG00000038738, ENSMUSG00000059003, ENSMUSG00000056073, ENSMUSG00000031391, ENSMUSG00000025892, ENSMUSG00000047507, ENSMUSG00000020077, ENSMUSG00000004113, ENSMUSG00000025855, ENSMUSG00000021994, ENSMUSG00000071424, ENSMUSG00000041078, ENSMUSG00000020524, ENSMUSG00000042453, ENSMUSG00000024647, ENSMUSG00000022935, ENSMUSG00000040490, ENSMUSG00000052336, ENSMUSG00000039579, ENSMUSG00000036422,…	1040	136	20399	3.17292	0.0238017	0.000523569	0.000502787
GOTERM_BP_DIRECT	GO:0060079~excitatory postsynaptic potential	12	1.02128	5.65806e-06	ENSMUSG00000071424, ENSMUSG00000025889, ENSMUSG00000039419, ENSMUSG00000045730, ENSMUSG00000005583, ENSMUSG00000022935, ENSMUSG00000030209, ENSMUSG00000059003, ENSMUSG00000064177, ENSMUSG00000056073, ENSMUSG00000038665, ENSMUSG00000045903	1040	42	20399	5.60412	0.0254764	0.000548952	0.000527163
GOTERM_BP_DIRECT	GO:1904862~inhibitory synapse assembly	8	0.680851	6.64665e-06	ENSMUSG00000007653, ENSMUSG00000039252, ENSMUSG00000039419, ENSMUSG00000032452, ENSMUSG00000008153, ENSMUSG00000045903, ENSMUSG00000000560, ENSMUSG00000031137	1040	16	20399	9.80721	0.0298606	0.000631432	0.000606368
[truncated: 18 more rows]

## Sheet: Supplementary Data 6
Supplementary table 6. Grouped DEGs identified in sorted tdT+ Six2-ENLT1 mutant cells from E14.5 and E18.5 kidneys
[truncated: 1,533 more rows]

[truncated: 13 more sheets: Supplementary Data 7, Supplementary Data 8, Supplementary Data 9, Supplementary Data 10, Supplementary Data 11, Supplementary Data 12, Supplementary Data 13, Supplementary Data 14, Supplementary Data 15, Supplementary Data 16, Supplementary Data 17, Supplementary Data 18, Supplementary Data 19]
