# Supplementary material for: Expression of ENL YEATS domain tumor mutations in nephrogenic or stromal lineage impairs kidney development
Source: Nat Commun. 2025 Mar 14;16:2531. doi: 10.1038/s41467-025-57926-z (PMC11909213; doi:10.1038/s41467-025-57926-z)
Supplement: Supplementary file 6 — Source Data [file 41467_2025_57926_MOESM6_ESM.xlsx]

## Sheet: Figure 2
Figure 2c. Kidney weight (mg) measurement of Six2-ENLT1 cohort
E16.5	+/+; Enl+/+	2.8	3	3	3.1	3.2	3.1	2.8	3	2.6	3.2
E16.5	+/+; EnlT1-fl/+	2.9	3.1	2.7	3.2	2.6	3	3.1	2.9	3.3	3	3.4	3.2
E16.5	Six2-TGCtg/+; Enl+/+	2.8	3.2	2.2	2.9	2.6	2.8	2.7	2.5	2.1	2.5	2.7	3.2
E16.5	Six2-TGCtg/+; EnlT1-fl/+	1.7	1.8	1.2	1.2	1.5	1.8	1.2	1.4	1.4	1.8	1.9	1.5
E18.5	+/+; Enl+/+	7.7	6.4	6.7	6.8	6.1	5.7	5.4	6.3	6.4	6.6	6.5	6.7
E18.5	+/+; EnlT1-fl/+	6.7	5.9	7.6	6	6.5	5.5	7.4	5.2	6.6	7.4	5.6	6.3
E18.5	Six2-TGCtg/+; Enl+/+	5.3	5.5	6.2	7.6	6.1	6.5	6	6.3	5.9	6.3
E18.5	Six2-TGCtg/+; EnlT1-fl/+	4	3.5	4.2	4.4	3.7	4.1
P0	+/+; Enl+/+	8.8	8.3	8.8	7.4	8	8.2	7.6	8.4	8.5	8.3	7.9	8.4
P0	+/+; EnlT1-fl/+	7.5	7.3	8.3	9.2	7.8	10.3	8.2	8.6	8.8	7.7	8.8	7.8
P0	Six2-TGCtg/+; Enl+/+	7.4	7.5	7.8	6.8	7.8	6.8	8	8	7.2	8.1	7.7	6.9
P0	Six2-TGCtg/+; EnlT1-fl/+	4.7	4.5	4.8	4.6	3.5	4.3	4.5	3.7
Figure 2d. Kidney size(mm2) measurement of Six2-ENLT1 cohort
E16.5	+/+; Enl+/+	2.867	2.957	3.532	3.694	3.248	3.058	2.757	2.933	2.532	2.864
E16.5	+/+; EnlT1-fl/+	2.595	2.869	2.832	3.271	2.931	2.938	2.996	2.539	3.274	3.057	3.617	3.866
E16.5	Six2-TGCtg/+; Enl+/+	2.897	3.08	2.886	2.913	2.93	3.065	2.914	3.162	3.29	2.947	3.146	2.977
E16.5	Six2-TGCtg/+; EnlT1-fl/+	2.674	2.382	2.325	2.279	2.128	2.424	2.091	2.503	2.304	2.254	2.71	2.57
E18.5	+/+; Enl+/+	4.721	6.034	5.255	5.528	5.396	5.594	5.703	5.83	5.547	5.871
E18.5	+/+; EnlT1-fl/+	5.684	6.06	6.328	5.541	5.934	5.733	5.188	4.664
E18.5	Six2-TGCtg/+; Enl+/+	4.879	4.762	6.254	5.657	5.149	5.264	5.183	5.278	5.598	5.517
E18.5	Six2-TGCtg/+; EnlT1-fl/+	4.488	3.888	3.977	4.286	3.943	4.156
P0	+/+; Enl+/+	6.74	6.79	5.86	6.899	7.108	7.839	6.822	7.448	6.788	6.348	5.788	6.348
P0	+/+; EnlT1-fl/+	6.621	5.926	6.564	7.057	6.56	7.693	6.96	6.659	6.936	6.147	6.599	6.938
P0	Six2-TGCtg/+; Enl+/+	5.455	6.46	6.269	5.938	6.254	6.21	6.296	6.299	6.35	5.932	6.222	5.898
P0	Six2-TGCtg/+; EnlT1-fl/+	4.391	4.856	6.149	4.992	4.017	4.365	4.453	5.282
Figure 2n. Number of CM per section
E16.5	ENLWT	51	51	53	45	46	48
E18.5	ENLWT	69	66	68	65	70	65	61	62
P0	ENLWT	78	75	85	91	79	75
E16.5	Six2-ENLT1	33	31	30	30	36	43	45
E18.5	Six2-ENLT1	42	37	49	44	35	33
P0	Six2-ENLT1	46	44	48	48	32	28
Figure 2o. CM thickness (µm)
E16.5	ENLWT	18.224	20.624	17.878	17.984	17.358	16.574
E18.5	ENLWT	19.004	18.034	17.268	16.902	17.706	18.36	16.6	20.11
P0	ENLWT	19.948	19.014	19.912	18.76	17.79	17.976
E16.5	Six2-ENLT1	12.544	12.202	12.158	10.628	14.548	15.56	14.056
E18.5	Six2-ENLT1	15.414	14.308	15.138	14.3	11.802	13.432
P0	Six2-ENLT1	14.418	13.966	15.496	16.518	10.58	10.244
Figure 2p. NGZ thickness (µm)
E16.5	ENLWT	127.53	137.35	131.02	125.27	126.61	145.52	142.79	139.55
E18.5	ENLWT	89.62	93.63	113.2	110.6	111.3	107.94	116.67	110.88
P0	ENLWT	89.88	86.87	90.2	82.83	89.09	96.74	95.97	92.99
E16.5	Six2-ENLT1	153.14	147.185	158.575	161.725	152.575	153.6	167.15	174.95
E18.5	Six2-ENLT1	135.435	127.45	143.525	160.325	162.81	160.24	148.4	149.775
P0	Six2-ENLT1	155.75	137.824	130.175	154.074	150.201
Figure 2q. Number of RV per section
E16.5	ENLWT	34	41	31	32	39	26
E18.5	ENLWT	50	62	52	42	48	42	55	60	44	54	55	49
P0	ENLWT	57	46	48	53	50	57	50
E16.5	Six2-ENLT1	32	40	28	32	31	35
E18.5	Six2-ENLT1	32	41	36	36	34	40	33	43	38	29	35	37	38	39
P0	Six2-ENLT1	33	29	37	28	46	45	40	42
Figure 2r. Number of CSB/SSB per section
E16.5	ENLWT	36	28	37	37	37	25
E18.5	ENLWT	36	32	40	31	39	40	41	44	41	43	42	42
P0	ENLWT	39	37	42	42	44	37	40
E16.5	Six2-ENLT1	23	23	18	17	20	23
E18.5	Six2-ENLT1	22	31	21	27	29	36	34	31	32	36	28	28	29	27
P0	Six2-ENLT1	20	23	31	22	33	34	33	32
Figure 2s. Number of PT per section
E16.5	ENLWT	95	78	81	104	62	58
E18.5	ENLWT	247	212	210	227	235	238
P0	ENLWT	296	297	259	220	201	203
E16.5	Six2-ENLT1	16	14	12	15	7	5
E18.5	Six2-ENLT1	21	22	20	17	33	28
P0	Six2-ENLT1	43	40	53	49	21	20	32	24
Figure 2t. Number of DT per section
E16.5	ENLWT	12	14	8	10	11	9	8	10
E18.5	ENLWT	39	43	38	40	37	41
P0	ENLWT	66	80	64	73	51	75	65	76
E16.5	Six2-ENLT1	2	2	1	1	1	1
E18.5	Six2-ENLT1	7	2	6	6	4	5	11	4
P0	Six2-ENLT1	4	5	6	5	3	4	4	5
Figure 2u. Number of glomeruli per section
E16.5	ENLWT	25	20	22	21	18	19	19	15
E18.5	ENLWT	42	38	52	41	57	56	61	59
P0	ENLWT	64	70	68	62	60	62	72	67
E16.5	Six2-ENLT1	4	6	2	4	2	3
E18.5	Six2-ENLT1	7	8	4	6	7	8	7	8	10	9
P0	Six2-ENLT1	15	16	14	15	14	16	19	16
Figure 2v. Percentage of normal, abnormal and cystic glomeruli
E16.5_ENLWT	Normal	100	100	95.4545	100	100	94.7368	100	100
E16.5_ENLWT	Abnormal	0	0	4.54545	0	0	5.26316	0	0
E16.5_ENLWT	Cystic	0	0	0	0	0	0	0	0
E18.5_ENLWT	Normal	97.619	100	98.0769	100	98.2456	96.4286	96.7213	94.9153
E18.5_ENLWT	Abnormal	2.38095	0	1.92308	0	1.75439	3.57143	3.27869	5.08475
E18.5_ENLWT	Cystic	0	0	0	0	0	0	0	0
P0_ENLWT	Normal	98.4375	98.5714	97.0588	98.3871	96.6667	98.3871	97.2222	97.0149
P0_ENLWT	Abnormal	1.5625	1.42857	2.94118	1.6129	3.33333	1.6129	2.77778	2.98507
P0_ENLWT	Cystic	0	0	0	0	0	0	0	0
E16.5_Six2-ENLT1	Normal	0	0	0	0	0	0
E16.5_Six2-ENLT1	Abnormal	25	33.3333	0	50	0	0
E16.5_Six2-ENLT1	Cystic	75	66.6667	100	50	100	100
E18.5_Six2-ENLT1	Normal	0	0	0	0	0	0	0	0	0	0
E18.5_Six2-ENLT1	Abnormal	14.2857	0	25	16.6667	14.2857	12.5	0	12.5	10	0
E18.5_Six2-ENLT1	Cystic	85.7143	100	100	83.3333	85.7143	87.5	100	87.5	90	100
P0_Six2-ENLT1	Normal	0	0	0	0	0	0	0	0
P0_Six2-ENLT1	Abnormal	20	12.5	21.4286	6.66667	7.14286	25	15.7895	12.5
P0_Six2-ENLT1	Cystic	80	87.5	78.5714	93.3333	92.8571	75	84.2105	87.5

## Sheet: Figure 5
Figure 5b. Kidney weight and size measurement of Foxd1-ENLT1 cohort
Kidney weight (mg)
E16.5	ENLWT	3.5	3.2	2.9	3.5	3.5	2.9	3.4	3	3.4	3.3
E16.5	Foxd1-ENLT1	2.3	2.2	2.1	2.3	2.1	2.3	2.8	2.9
E18.5	ENLWT	5.8	6.1	5.9	5.8	7.5	7.3	6.5	7.2	6.4	6.2
E18.5	Foxd1-ENLT1	3.9	3.6	3.5	4.1	3.5	3.7	4	4.3
P0	ENLWT	8.3	8.8	8.9	9	8.1	9.4	8.5	7.9	8.2	8.6
P0	Foxd1-ENLT1	4.7	4.6	4.4	4.1	4.5	4.2	4.5	4.1	3.4	3.6
Kidney area (mm2)
E16.5	ENLWT	3.82	3.653	3.058	3.359	3.761	2.778	3.161	2.828	3.604	3.52
E16.5	Foxd1-ENLT1	2.352	2.542	2.575	2.547	2.561	2.568	2.491	2.628
E18.5	ENLWT	4.899	5.242	5.527	5.267	6.126	5.989	5.35	5.524	5.296	5.182
E18.5	Foxd1-ENLT1	3.826	3.977	3.499	3.948	3.084	3.341	4.281	4.3
P0	ENLWT	6.01	6.43	6.644	6.752	5.911	6.604	6.371	5.946	5.93	6.568
P0	Foxd1-ENLT1	5.027	4.852	4.652	4.324	4.679	4.346	4.251	4.342	3.873	3.984
Figure 5n. Capsular stroma thickness (µm)
E16.5	ENLWT	7.046	6.672	6.548	6.93	6.896	6.452	6.778	5.676
E18.5	ENLWT	6.378	7.324	6.006	6.418	5.942	5.036
P0	ENLWT	6.046	5.282	5.192	5.446	5.766	6.482	6.028	4.6
E16.5	Foxd1-ENLT1	20.988	21.1	17.288	18.202	18.318	22.714	21.59	22.68
E18.5	Foxd1-ENLT1	17.188	13.408	22.948	16.668	15.79	16.494
P0	Foxd1-ENLT1	12.112	10.61	11.778	9.984	15.192	14.125
Figure 5o. Number of CM per section
E16.5	ENLWT	36	36	52	49	47	51	31	33	43	47	47	44
E18.5	ENLWT	64	67	72	76	65	64	74	66
P0	ENLWT	87	75	81	76	73	74
E16.5	Foxd1-ENLT1	24	23	25	26	23	21	25	21	25	19	21	21
E18.5	Foxd1-ENLT1	41	44	43	50	44	41	43	43
P0	Foxd1-ENLT1	47	46	55	51	48	47
Figure 5p. CM thickness (µm)
E16.5	ENLWT	17.226	18.278	16.79	16.362	16	16.102	16.318	16.1	18.022	18.914	16.812	18.54
E18.5	ENLWT	19.512	17.484	18.042	19.904	17.63	16.198	17.372	15.774
P0	ENLWT	21.226	16.426	20.942	16.926	16.808	16.706	18.238	15.732
E16.5	Foxd1-ENLT1	30.344	32.562	38.194	31.34	33.5442	38.506	32.624	28.914	38.518	35.526	32.326	25.04
E18.5	Foxd1-ENLT1	30.718	28.122	25.238	30.254	27.274	25.802	26.086	26.602
P0	Foxd1-ENLT1	29.26	28.94	26.114	29.002	27.248	30.478
Figure 5q. Number of RV per section
E16.5	ENLWT	23	14	25	38	41	26	29
E18.5	ENLWT	41	44	43	47	45	45
P0	ENLWT	58	54	53	56	62	60	69	61
E16.5	Foxd1-ENLT1	12	16	15	13	14	12	22	20
E18.5	Foxd1-ENLT1	36	21	33	34	32	29
P0	Foxd1-ENLT1	52	40	39	38	47	43
Figure 5r. Number of CSB/SSB per section
E16.5	ENLWT	14	22	28	36	26	27	17
E18.5	ENLWT	37	35	42	37	40	40
P0	ENLWT	44	39	37	39	41	37	37	41
E16.5	Foxd1-ENLT1	12	11	13	13	10	14	13	17
E18.5	Foxd1-ENLT1	29	31	26	28	26	28
P0	Foxd1-ENLT1	31	37	27	33	31	30
Figure 5s. Number of PT per section
E16.5	ENLWT	85	88	76	86	74	76
E18.5	ENLWT	228	198	262	234	239	242	232	234	212	235	218	227
P0	ENLWT	396	342	312	307	312	332	313	323	317
E16.5	Foxd1-ENLT1	26	24	10	17	12	9	40	42	39	39
E18.5	Foxd1-ENLT1	142	138	140	151	145	136	145	137	127	117	136	113
P0	Foxd1-ENLT1	144	129	140	112	116	115	110
Figure 5t. Number of DT per section
E16.5	ENLWT	12	11	7	8	8	9	11	10	7	12
E18.5	ENLWT	35	46	36	43	29	34	31	36
P0	ENLWT	69	64	78	88	75	62	78	69
E16.5	Foxd1-ENLT1	2	1	2	0	1	1	1	0
E18.5	Foxd1-ENLT1	17	19	17	18	17	18	15	17
P0	Foxd1-ENLT1	31	25	36	24	31	26	27	25
Figure 5u. Number of glomeruli per section
E16.5	ENLWT	18	16	18	17	21	20	21	19
E18.5	ENLWT	40	41	35	36	36	42	39	46
P0	ENLWT	70	63	64	65	68	59	66	62
E16.5	Foxd1-ENLT1	17	15	19	18	20	17	15	14
E18.5	Foxd1-ENLT1	33	33	38	32	39	42	39	40
P0	Foxd1-ENLT1	47	40	52	48	63	64	56	54
Figure 5v. Percentage of normal, abnormal, and cystic glomeruli
E16.5_ENLWT	Normal	94.4444	93.75	94.4444	100	100	100	95.2381	100
E16.5_ENLWT	Abnormal	5.55556	6.25	5.55556	0	0	0	0	0
E16.5_ENLWT	Cystic	0	0	0	0	0	0	4.7619	0
E18.5_ENLWT	Normal	97.5	95.122	94.2857	97.2222	94.4444	97.619	97.4359	95.6522
E18.5_ENLWT	Abnormal	2.5	4.87805	5.71429	2.77778	5.55556	2.38095	2.5641	4.34783
E18.5_ENLWT	Cystic	0	0	0	0	0	0	0	0
P0_ENLWT	Normal	97.1429	96.8254	96.875	95.3846	97.0588	96.6102	96.9697	96.7742
P0_ENLWT	Abnormal	2.85714	3.1746	3.125	3.07692	4.41176	3.38983	3.0303	3.22581
P0_ENLWT	Cystic	0	0	0	0	0	0	0	0
E16.5_Foxd-ENLT1	Normal	41.1765	40	47.3684	44.4444	45	47.0588	40	42.8571
E16.5_Foxd-ENLT1	Abnormal	58.8235	60	52.6316	55.5556	55	52.9412	60	57.1429
E16.5_Foxd-ENLT1	Cystic	0	0	0	0	0	0	0	0
E18.5_Foxd-ENLT1	Normal	27.2727	24.2424	21.0526	18.75	15.3846	16.6667	17.9487	20
E18.5_Foxd-ENLT1	Abnormal	69.697	72.7273	76.3158	78.125	84.6154	83.3333	82.0513	80
E18.5_Foxd-ENLT1	Cystic	3.0303	3.0303	2.63158	3.125	0	0	0	0
P0_Foxd-ENLT1	Normal	12.766	12.5	15.3846	14.5833	17.4603	12.5	32.1429	29.6296
P0_Foxd-ENLT1	Abnormal	72.3404	77.5	84.6154	85.4167	79.3651	84.375	64.2857	64.8148
P0_Foxd-ENLT1	Cystic	14.8936	10	0	0	3.1746	3.125	3.57143	5.55556

## Sheet: Figure S4
Figure S4d. Kidney weight (mg) measurement of Six2-ENLT3 cohort
E16.5	+/+; Enl+/+	3.2	3	3.1	2.9	3	2.7	2.8	3	2.7	3.1	2.5	2.9
E16.5	+/+; EnlT3-fl/+	3.2	3	2.7	3.1	2.8	3	2.7	3.1	3	3.2	2.7	2.9
E16.5	Six2-TGCtg/+; Enl+/+	2.7	3.2	2.5	2.6	2.9	2.4	2.5	2.8	2.9	3.2
E16.5	Six2-TGCtg/+; EnlT3-fl/+	1.9	1.8	2	1.8	1.7	1.6	1.5	1.7	1.7	1.8	1.5	1.5
E18.5	+/+; Enl+/+	6.7	6	5.5	5.6	7.6	6.5	6.7	6.9
E18.5	+/+; EnlT3-fl/+	4.8	5.1	6.4	6.4	5.5	5
E18.5	Six2-TGCtg/+; Enl+/+	5.1	5.4	6.2	6.3	7	6.5
E18.5	Six2-TGCtg/+; EnlT3-fl/+	3	3.1	2.8	2.6	3.3	2.5
P0	+/+; Enl+/+	10.2	9.9	7.8	10	8.6	7.6	10.3	8.6	8.5	9.1	8.9	9.3
P0	+/+; EnlT3-fl/+	8.6	8.2	8	8.4	8.9	8.6	8.5	9.2	10.2	8.8	8.7	8.5
P0	Six2-TGCtg/+; Enl+/+	8.1	8.2	7.5	8.9	9.2	7.8	8.4	9.6	8.7	9.6
P0	Six2-TGCtg/+; EnlT3-fl/+	3.5	3.4	3.1	3.3	2.7	3.2	3	3.4	3.3	3.1	2.7	3.2
Figure S4e. Kidney area (mm2) measurement of Six2-ENLT3 cohort
E16.5	+/+; Enl+/+	3.351	3.222	3.028	2.813	2.62	2.601	2.627	2.9	2.854	2.934	2.488	2.648
E16.5	+/+; EnlT3-fl/+	3.082	2.984	2.455	2.981	2.856	3.028	2.711	2.957	2.64	2.984	2.332	2.622
E16.5	Six2-TGCtg/+; Enl+/+	2.613	3.007	2.378	2.59	2.806	2.017	2.162	2.411	2.762	2.913
E16.5	Six2-TGCtg/+; EnlT3-fl/+	1.99	1.712	2.125	2.027	1.785	1.725	1.885	1.932	2.127	2.113	2.007	1.88
E18.5	+/+; Enl+/+	5.044	5.47	5.058	4.94	5.678	4.682	4.881	4.902
E18.5	+/+; EnlT3-fl/+	5.001	4.698	6.453	5.592	5.236	5.175
E18.5	Six2-TGCtg/+; Enl+/+	4.94	5.029	4.332	4.105	4.821	4.337
E18.5	Six2-TGCtg/+; EnlT3-fl/+	3.449	3.323	2.975	3.605	3.44	3.818
P0	+/+; Enl+/+	7.673	7.581	7.352	6.424	6.401	6.499	7.618	6.783	5.304	4.727	7.023	6.893
P0	+/+; EnlT3-fl/+	6.573	6.553	6.523	6.243	6.672	6.93	6.292	6.725	6.502	7.233	7.293	7.457
P0	Six2-TGCtg/+; Enl+/+	5.765	5.815	6.448	6.743	7.2	6.886	6.078	6.438	7.273	7.435
P0	Six2-TGCtg/+; EnlT3-fl/+	3.779	3.728	3.937	3.513	3.764	3.788	3.829	3.625	3.931	3.735	3.926	3.994
Figure S4i. Quantification of E18.5 kidneys with all expected genotypes from EnlT1-fl/+ and Six2-TGCtg/+ mating
Number of CM per section
E18.5	+/+; Enl+/+	60	58	61	55	58	56	61	62
E18.5	Six2-TGCtg/+; Enl+/+	57	62	61	59	56	58	58	56
E18.5	+/+; EnlT1-fl/+	67	65	61	54	62	65	59	58
E18.5	Six2-TGCtg/+; EnlT1-fl/+	29	32	22	24	30	26	25	24
CM thickness (µm)
E18.5	+/+; Enl+/+	15.786	14.63	14.926	15.718	15.804	14.79	15.992	14.76
E18.5	Six2-TGCtg/+; Enl+/+	14.76	15.122	14.49	14.364	15.642	14.926	15.688	14.296
E18.5	+/+; EnlT1-fl/+	14.96	14.648	15.246	15.376	16.92	14.466	14.934	14.51
E18.5	Six2-TGCtg/+; EnlT1-fl/+	11.262	10.912	11.56	10.916	11.5	10.858	10.906	10.814
Number of CSB/SSB per section
E18.5	+/+; Enl+/+	34	36	35	33	31	29	32	40
E18.5	Six2-TGCtg/+; Enl+/+	33	35	29	32	32	35	29	34
E18.5	+/+; EnlT1-fl/+	37	33	42	35	29	33	30	29
E18.5	Six2-TGCtg/+; EnlT1-fl/+	24	24	22	22	24	21	22	23

## Sheet: Figure S8
Quantification of nephron structures in Six2-ENLT3 cohort
Figure S8a. Number of CM per section
E16.5	ENLWT	50	52	56	57	43	44	46	47
E18.5	ENLWT	56	67	67	66	62	71	68
P0	ENLWT	69	78	70	70	69	75	76
E16.5	Six2-ENLT3	21	21	29	31	26	25
E18.5	Six2-ENLT3	35	32	34	35	35	35	33	34	32
P0	Six2-ENLT3	33	37	37	27	31	22	23
Figure S8b. CM thickness (µm)
E16.5	ENLWT	17.054	17.118	18.3	18.282	17.44	17.384	18.474	18.116
E18.5	ENLWT	18.74	19.314	19.432	16.402	19.61	16.15	15.712
P0	ENLWT	17.378	22.226	21.324	17.924	17.568	19.964	19.27
E16.5	Six2-ENLT3	11.702	11.672	13.172	13.036	12.025	13.075
E18.5	Six2-ENLT3	11.068	11.252	12.11	10.964	11.362	10.672	14.234	10.352	9.796
P0	Six2-ENLT3	11.538	15.128	15.018	13.478	12.744	12.23	11.736
Figure S8c. NGZ thickness (µm)
E16.5	ENLWT	129.58	123.49	129.88	116.87	127.13	128.33	130.09	132.14
E18.5	ENLWT	118.32	123.22	116.78	114.97	112.93	112.45	114.61	111.63
P0	ENLWT	95.5	93.95	84.18	90.89	91.09	93.11	97.26	92.56
E16.5	Six2-ENLT3	141.765	150.213	155.58	149.501	152.621	144.316	149.106
E18.5	Six2-ENLT3	152.714	148.84	146.395	152.192	138.486	133.39	138.394	132.587
P0	Six2-ENLT3	145.689	143	148.205	136.08	147.419	129.19	131.08
Figure S8d. Number of RV per section
E16.5	ENLWT	23	39	34	29	25	31
E18.5	ENLWT	47	48	43	39	49	59	58	57
P0	ENLWT	45	54	43	40	47	41	40
E16.5	Six2-ENLT3	19	24	16	22	21	27	25
E18.5	Six2-ENLT3	22	20	24	29	28	34	30
P0	Six2-ENLT3	19	23	37	39	25	23
Figure S8e. Number of CSB/SSB per section
E16.5	ENLWT	23	37	33	23	22	35
E18.5	ENLWT	44	38	40	36	38	35	38	35
P0	ENLWT	44	43	36	44	48	42	45
E16.5	Six2-ENLT3	23	17	20	18	25	23
E18.5	Six2-ENLT3	32	33	32	29	29	22	23
P0	Six2-ENLT3	21	26	29	35	30	30
Figure S8f. Number of PT per section
E16.5	ENLWT	91	94	75	81	91	85	86	88	80	81
E18.5	ENLWT	197	210	215	222	181	210
P0	ENLWT	342	246	254	313	312	355	298	258	227
E16.5	Six2-ENLT3	11	8	20	16	14	12	18	17
E18.5	Six2-ENLT3	18	27	35	29	35	34	32	38
P0	Six2-ENLT3	23	17	26	23	41	66	54	51
Figure S8g. Number of DT per section
E16.5	ENLWT	12	9	9	7	11	10
E18.5	ENLWT	38	36	30	35	41	35	34	36
P0	ENLWT	60	52	63	59	58	62	55	54
E16.5	Six2-ENLT3	1	2	1	1	2	3
E18.5	Six2-ENLT3	9	6	5	9	7	4	5	6
P0	Six2-ENLT3	17	13	8	9	17	12	15	13
Figure S8h. Number of glomeruli per section
E16.5	ENLWT	17	17	21	22	42	46
E18.5	ENLWT	41	46	39	45	56	42	54	40
P0	ENLWT	54	58	59	60	61	52	65
E16.5	Six2-ENLT3	5	6	5	4	5	5
E18.5	Six2-ENLT3	10	10	12	13	14	11	9	12
P0	Six2-ENLT3	16	13	18	17	19	18	17	16
Figure S8i. Percentage of normal, abnormal, and cystic glomeruli
E16.5_ENLWT	Normal	100	94.1176	95.2381	100	95.2381	95.6522
E16.5_ENLWT	Abnormal	0	5.88235	4.7619	0	4.7619	4.34783
E16.5_ENLWT	Cystic	0	0	0	0	0	0
E18.5_ENLWT	Normal	97.561	100	97.4359	95.5556	98.2143	100	98.1481	97.5
E18.5_ENLWT	Abnormal	2.43902	0	2.5641	4.44444	1.78571	0	1.85185	2.5
E18.5_ENLWT	Cystic	0	0	0	0	0	0	0	0
P0_ENLWT	Normal	79.6296	96.5517	98.3051	96.6667	96.7213	96.1538	96.9231
P0_ENLWT	Abnormal	1.85185	3.44828	1.69492	3.33333	3.27869	3.84615	3.07692
P0_ENLWT	Cystic	0	0	0	0	0	0	0
E16.5_Six2-ENLT3	Normal	0	0	0	0	0	0
E16.5_Six2-ENLT3	Abnormal	60	66.6667	60	50	80	60
E16.5_Six2-ENLT3	Cystic	40	33.3333	40	50	20	40
E18.5_Six2-ENLT3	Normal	0	0	0	0	0	0	0	0
E18.5_Six2-ENLT3	Abnormal	50	30	41.6667	38.4615	35.7143	27.2727	11.1111	16.6667
E18.5_Six2-ENLT3	Cystic	50	70	58.3333	61.5385	64.2857	72.7273	88.8889	83.3333
P0_Six2-ENLT3	Normal	0	0	0	0	0	0	0	0
P0_Six2-ENLT3	Abnormal	50	46.1538	16.6667	23.5294	31.5789	16.6667	11.7647	18.75
P0_Six2-ENLT3	Cystic	50	53.8462	83.3333	76.4706	68.4211	83.3333	88.2353	81.25

## Sheet: Figure S10
Figure S10a. Percentage of tdT+ cells in WT and Six2-ENLT1 kidneys
E14.5	ENLWT	35.9	37.6	32.2	44.8	31.8	41.6	40	28.2	31.1	23.9	31.7	30.2	31.9	24.3	38.8	21.5	26
E14.5	Six2-ENLT1	34.8	38.5	40.1	36.7	35.6	17.9	23.6	28.8	32.1	21.8	31.6	26.9	30
E18.5	ENLWT	37.1	34.6	29	30.8	29.1	37.3	33.6	34.8	36.2	33.2	36.5	33.2	34.7	32.8	31.5
E18.5	Six2-ENLT1	27.3	22	23.7	28.6	26.9	18.9	25.3	21.4	21.6	29	30.8	31.7	31.2
Flow cytometry gating strategy for tdT+ cell sorting
The same strategy was applied to both Six2-ENLT1 and Foxd1-ENLT1 kidney sample sets.

## Sheet: Figure S14
Figure S14b. Kidney weight and size measurement of Foxd1-ENLT3 cohort
Kidney weight (mg)
E16.5	ENLWT	2.9	2.8	3.3	3.1	2.8	3.1	2.9	3.3
E16.5	Foxd1-ENLT3	1.7	1.3	1.8	1.5	1.4	1.5	1.3	1.2	1.6	1.3
E18.5	ENLWT	6.1	7.5	5.9	6.3	6.5	7.2
E18.5	Foxd1-ENLT3	3.6	3.5	3.7	3.3	3.1	3.8	3.2	3.4	3.4	3.5
P0	ENLWT	8.9	8.1	8.2	8.4	8.5	8.2
P0	Foxd1-ENLT3	4.5	4.6	4.4	4.2	4.2	4.7	4.6	4.9	5	4.3
Kidney area (mm2)
E16.5	ENLWT	3.31	3.102	3.626	3.392	3.039	3.386	2.858	3.212
E16.5	Foxd1-ENLT3	2.464	2.08	2.565	2.355	2.291	2.364	2.476	2.309	2.472	2.266
E18.5	ENLWT	4.81	5.476	4.81	5.102	5.325	5.723
E18.5	Foxd1-ENLT3	3.696	3.361	3.708	3.433	3.233	3.91	3.327	3.608	3.515	3.208
P0	ENLWT	6.093	6.005	6.102	6.173	6.123	6.019
P0	Foxd1-ENLT3	4.946	5.021	4.967	4.378	4.452	4.901	4.486	5.102	5.17	4.561
Figure S14n. Capsular stroma thickness (µm)
E16.5	ENLWT	5.132	5.442	4.636	6.04	6.25	5.174	5.358	4.81
E18.5	ENLWT	4.608	4.864	5.418	4.694	5.518	5.776	4.394	4.496	5.33	5.044	6.164	5.894
P0	ENLWT	5.884	6.088	5.278	5.488	6.458	5.278	5.262	5.652
E16.5	Foxd1-ENLT3	16.608	20.304	18.664	13.056	12.56	14.129
E18.5	Foxd1-ENLT3	14.344	14.708	13.47	20.674	12.014	11.668	13.644	14.62	12.464	12.708	15.174	11.892
P0	Foxd1-ENLT3	14.466	16.71	16.344	12.588	14.618	11.472	13.27	15.046	14.474	12.684
Figure S14o. Number of CM per section
E16.5	ENLWT	43	47	48	44	45	48	39	36
E18.5	ENLWT	70	70	63	66	66	72	66	67
P0	ENLWT	81	78	81	74	79	79	78	83
E16.5	Foxd1-ENLT3	28	25	21	22	31	30	21	22	31	27	30	27
E18.5	Foxd1-ENLT3	41	39	33	40	38	37	36	38
P0	Foxd1-ENLT3	52	49	49	46	46	45	47	47
Figure S14p. CM thickness (µm)
E16.5	ENLWT	21.238	19.14	19.692	17.85	16.5	17.894	19.114	19.516
E18.5	ENLWT	21.29	19.684	17.996	23.778	18.414	20.178	18.938	21.416
P0	ENLWT	22.07	21.496	19.53	19.84	18.502	18.024	20.104	18.822
E16.5	Foxd1-ENLT3	32.744	32.944	32.398	32.242	31.404	35.168	29.332	26.52	31.266	29.232	32.844	34.63
E18.5	Foxd1-ENLT3	29.546	30.854	29.102	29.916	31.202	28.53	31.276	30.908
P0	Foxd1-ENLT3	36.43	31.404	37.004	34.74	36.52	35.332	32.146	33.682
Figure S14q. Number of RV per section
E16.5	ENLWT	24	18	22	25	29	28	27	28
E18.5	ENLWT	52	41	43	34	54	38	47	41	56	53	52	42
P0	ENLWT	45	61	51	40	68	62	45	61
E16.5	Foxd1-ENLT3	21	24	22	21	21	17	21	24
E18.5	Foxd1-ENLT3	29	27	31	34	31	24	34	45
P0	Foxd1-ENLT3	39	34	47	47	39	38
Figure S14r. Number of CSB/SSB per section
E16.5	ENLWT	18	24	22	23	29	23	26	25
E18.5	ENLWT	50	43	44	39	27	37	33	35	51	36	41	33
P0	ENLWT	39	37	41	44	37	38	33	40
E16.5	Foxd1-ENLT3	17	19	16	19	16	17	18	19
E18.5	Foxd1-ENLT3	22	26	31	38	32	38	29	29
P0	Foxd1-ENLT3	29	26	27	31	33	32
Figure S14s. Number of PT per section
E16.5	ENLWT	97	90	79	81	76	93	70	97
E18.5	ENLWT	240	219	255	248	234	215	236	231
P0	ENLWT	246	251	360	292	323	302
E16.5	Foxd1-ENLT3	38	43	16	21	40	48	41	46
E18.5	Foxd1-ENLT3	144	116	141	147	123	116	125	119
P0	Foxd1-ENLT3	150	144	143	85	135	119	105	112
FigureS14t. Number of DT per section
E16.5	ENLWT	9	7	8	9	11	9	12	11
E18.5	ENLWT	39	35	37	31	38	31	33	34	35	30	37	34
P0	ENLWT	60	54	52	52	63	56	62	54
E16.5	Foxd1-ENLT3	3	4	2	2	3	4
E18.5	Foxd1-ENLT3	17	15	13	12	12	18	20	12	16	20
P0	Foxd1-ENLT3	32	32	26	18	27	30	22	28	24	26
Figure S14u. Number of glomeruli per section
E16.5	ENLWT	19	15	18	14	14	13	15	25	16	20
E18.5	ENLWT	34	41	38	38	43	40	35	38	48	43	46	47
P0	ENLWT	58	55	54	61	58	60
E16.5	Foxd1-ENLT3	19	16	25	15	19	17	20	17	18	20
E18.5	Foxd1-ENLT3	39	33	34	30	42	40	36	39
P0	Foxd1-ENLT3	54	56	42	51	48	54
Figure S14v. Percentage of normal, abnormal, and cystic glomeruli
E16.5_ENLWT	Normal	89.4737	93.3333	100	100	100	92.3077	100	92	93.75	95
E16.5_ENLWT	Abnormal	10.5263	6.66667	0	0	0	7.69231	0	8	6.25	5
E16.5_ENLWT	Cystic	0	0	0	0	0	0	0	0	0	0
E18.5_ENLWT	Normal	97.0588	100	94.7368	97.3684	93.0233	95	97.1429	94.7368	95.8333	95.3488	97.8261	97.8723
E18.5_ENLWT	Abnormal	2.94118	0	5.26316	2.63158	6.97674	5	2.85714	5.26316	4.16667	4.65116	2.17391	2.12766
E18.5_ENLWT	Cystic	0	0	0	0	0	0	0	0	0	0	0	0
P0_ENLWT	Normal	96.5517	98.1818	96.2963	96.7213	96.5517	96.6667
P0_ENLWT	Abnormal	3.44828	1.81818	3.7037	3.27869	3.44828	3.33333
P0_ENLWT	Cystic	0	0	0	0	0	0
E16.5_Foxd-ENLT3	Normal	36.8421	37.5	36	26.6667	47.3684	17.6471	55	35.2941	22.2222	50
E16.5_Foxd-ENLT3	Abnormal	57.8947	56.25	60	73.3333	47.3684	70.5882	40	58.8235	66.6667	45
E16.5_Foxd-ENLT3	Cystic	5.26316	6.25	4	0	5.26316	11.7647	5	5.88235	11.1111	5
E18.5_Foxd-ENLT3	Normal	15.3846	21.2121	23.5294	23.3333	16.6667	25	33.3333	23.0769
E18.5_Foxd-ENLT3	Abnormal	84.6154	78.7879	76.4706	76.6667	73.8095	70	58.3333	69.2308
E18.5_Foxd-ENLT3	Cystic	0	0	0	0	9.52381	5	8.33333	7.69231
P0_Foxd-ENLT3	Normal	24.0741	21.4286	19.0476	21.5686	20.8333	16.6667
P0_Foxd-ENLT3	Abnormal	72.2222	75	78.5714	74.5098	75	77.7778
P0_Foxd-ENLT3	Cystic	3.7037	3.57143	2.38095	3.92157	4.16667	5.55556

## Sheet: Figure S15
Figure S15a. Percentage of tdT+ cells in E18.5 WT and Foxd1-ENLT1 kidneys
ENLWT	21.7	21.1	22.6	28.2	30.4	33.6	30.8	32.3	37.4	34.2
Foxd1-ENLT1	20.9	26.2	24.8	23.9	30.9	32.2	31.9	30.6	28.1	31.4
